# Supplementary material for: Raman-guided subcellular pharmaco-metabolomics for metastatic melanoma cells
Source: Nat Commun. 2020 Sep 24;11:4830. doi: 10.1038/s41467-020-18376-x (PMC7518429; doi:10.1038/s41467-020-18376-x)
Supplement: Supplementary file 7 — Source Data [file 41467_2020_18376_MOESM7_ESM.xlsx]

## Sheet: Fig.1c
Wavenumber	M229	Cell1	Cell1	Cell1	Cell1	Cell1	Cell2	Cell2	Cell2	Cell2	Cell2	Cell3	Cell3	Cell3	Cell3	Cell3	Cell4	Cell4	Cell4	Cell4	Cell4	Cell5	Cell5	Cell5	Cell5	Cell5	Cell6	Cell6	Cell6	Cell6	Cell6	Cell7	Cell7	Cell7	Cell7	Cell7	Cell8	Cell8	Cell8	Cell8	Cell8	Cell9	Cell9	Cell9	Cell9	Cell9	Cell10	Cell10	Cell10
3141.5		3.8184	2.8951	15.687	7.5906	-0.91461	15.481	2.8438	6.3302	4.8976	5.47	1.1844	-0.12946	9.3267	-4.0253	7.4278	10.839	7.4397	-0.86417	12.992	-6.1442	7.6353	3.8121	10.264	3.7574	-1.0047	2.1343	-2.0315	-8.88	-15.435	4.1602	8.5867	-6.3135	-4.7069	3.4029	4.9009	0.52347	-14.314	-16.1	1.7648	1.4483	27.461	8.9579	13.565	-1.9774	-4.5884	7.3423	3.5559	-7.6263
3140.2		4.0768	-5.0711	23.465	10.503	-4.5964	10.947	1.2541	-1.4953	8.863	-3.0923	-1.8192	3.2346	12.732	-0.022095	-4.4472	4.7065	6.1159	6.3476	-4.4674	-11.611	-1.5551	3.0636	12.487	6.0617	-3.3921	0.28522	4.7608	-10.547	-8.9317	6.0495	6.3959	6.0755	-0.95679	-2.4648	3.2296	-3.1781	-1.5848	-11.142	-12.007	-12.618	16.265	12.51	8.7606	4.2277	6.2939	12.325	-0.31995	1.5378
3138.9		-4.388	3.8744	11.069	14.147	1.7245	10.78	4.9408	-1.3165	3.3762	2.1652	9.911	-0.30542	1.7791	6.3537	11.318	6.0316	6.7944	4.8365	6.4411	-5.0774	7.8071	11.231	8.5367	7.1022	0.22772	5.8949	2.4613	0.87445	-8.0673	-0.96603	3.4815	-4.4473	-4.6573	-1.4218	8.4707	-2.693	0.41553	-16.555	-2.8721	-2.5002	23.263	4.4294	21.608	-2.8349	13.723	8.4019	6.5285	2.34
3137.6		11.515	7.7315	21.955	10.16	-5.2249	13.345	-0.64188	10.503	3.1646	9.9696	-0.35199	-0.38593	4.2856	6.7389	7.451	0.99646	11.475	5.8757	2.8085	-0.54404	13.176	14.134	16.05	4.1518	-1.9635	7.8727	1.4335	3.3833	-3.2055	-0.88629	9.8438	0.84491	-3.0814	-0.74092	3.8971	-3.4759	-7.4045	-10.521	-8.6506	-2.1981	12.635	12.352	27.925	2.4714	12.245	10.847	3.3738	-8.129
3136.2		12.332	-3.1363	13.212	12.36	-1.0808	9.9123	0.14261	8.6908	2.0463	2.8665	1.937	3.175	9.8881	12.952	3.9514	-2.2172	11.249	-2.7167	4.2711	-2.7381	4.7344	5.5898	7.7547	2.8467	-3.2386	8.4002	-0.14087	-3.3838	-11.437	1.7433	10.755	1.952	-4.2291	0.30516	8.4179	2.2915	-1.5905	-12.133	1.5672	-0.80261	17.293	7.1879	9.7116	13.965	2.768	7.8409	4.3977	2.3126
3134.9		13.517	-5.4562	18.114	9.838	-2.5706	10.302	-1.615	3.4284	-1.0696	5.2195	-0.13098	3.8316	10.223	15.174	7.1829	9.118	11.571	8.5137	6.6472	-1.296	3.2086	9.4165	10.377	10.46	4.7662	-0.1586	-1.5346	-6.6997	-7.853	-2.5319	8.5799	-1.8531	-3.1913	-2.4654	6.0331	-2.6638	1.6759	-11.389	1.5993	-2.1322	20.144	4.2089	13.15	3.4639	19.111	5.5663	5.9639	4.9376
3133.6		6.7058	5.8627	14.296	15.685	4.8512	9.7865	3.54	6.7157	1.8168	1.3922	9.6257	3.5841	9.8351	16.132	1.3273	8.2746	4.6229	10.294	7.9365	-0.5813	8.7806	-0.022186	12.464	10.809	4.5962	10.378	1.4344	1.0721	-4.8167	3.5607	1.499	-5.1158	8.5773	-4.8708	3.288	3.113	-4.3327	-9.7447	-3.8268	4.7223	10.097	9.2333	17.877	15.514	7.8189	14.023	4.2542	-1.1632
3132.3		10.263	4.8202	14.486	13.173	3.73	0.1835	1.6073	4.0074	7.7965	11.748	9.3889	-2.295	7.8159	1.6455	9.4755	-1.2928	3.6768	7.5338	3.7755	-3.8667	4.723	13.092	14.559	10.621	0.069275	2.3729	-3.416	-10.614	-8.874	1.6575	-1.0326	-2.3818	-0.74149	1.8162	9.819	-3.833	3.6566	-1.3811	-3.6203	4.67	17.517	2.443	16.619	15.023	9.4376	12.301	5.6323	-1.6262
3131		4.0057	3.4166	21.594	10.485	2.0657	4.7659	0.22342	-0.15131	7.7783	5.0147	-2.2961	-0.71484	15.074	8.2586	3.6274	4.9611	9.0965	6.5962	4.1641	-4.4251	16.672	2.0311	4.6636	9.7142	6.6402	7.6451	5.0053	0.78802	-7.8426	5.9403	-0.28777	3.2583	4.6705	7.0501	1.4443	-2.7744	-2.5381	-7.7529	1.3098	-7.5618	13.311	10.02	21.739	7.2643	-0.94238	13.129	0.64365	2.4578
3129.7		3.753	9.106	18.164	14.892	1.6766	11.716	0.29736	0.96704	6.1262	2.2828	0.02533	3.0519	12.701	10.335	9.6011	5.7638	14.155	3.1176	3.4659	4.1074	12.992	-0.11337	11.504	13.726	2.4905	6.7396	3.6073	1.2775	0.095276	1.1363	9.188	-2.3776	3.7223	3.9219	2.8911	2.1069	-1.4624	-0.31464	4.7817	1.6631	13.299	11.6	9.0563	10.966	10.134	14.506	3.2883	3.4523
3128.4		3.1404	8.616	19.286	9.4861	0.92618	2.1231	11.647	1.1804	2.1127	10.28	7.2618	7.005	15.787	3.1475	7.0329	-2.5214	11.761	3.4614	-1.0466	4.6398	-1.0456	7.9309	8.1708	2.4722	3.8022	2.2018	9.4812	0.30963	-1.2416	-2.2093	9.94	2.5294	-3.586	-1.3867	3.7955	7.9017	-1.1157	-5.9748	-2.6587	-4.7461	22.752	3.9105	12.751	12.672	7.211	2.6138	4.6574	5.9029
3127.1		9.6232	3.219	12.599	9.1762	3.6327	7.8071	2.8186	8.4889	16.283	3.3687	0.32297	11.326	10.15	8.3326	14.65	6.2875	11.187	6.1735	-2.6458	0.26274	9.1053	12.346	10.665	7.0456	-0.69778	9.3047	4.081	3.1565	4.8732	2.4493	7.0594	-4.749	0.38168	2.2152	4.5216	9.5192	-4.0442	-8.9162	3.8968	0.84671	17.853	8.0428	10.461	5.1102	7.7444	10.543	3.6596	3.6275
3125.8		-2.0718	7.6425	15.738	8.5076	-1.4767	12.949	4.7204	5.6197	2.2741	5.0047	3.5721	4.9252	13.246	5.8902	8.0893	4.1905	9.525	5.799	12.486	4.2492	18.717	14.95	7.5315	1.991	7.536	9.139	8.6798	3.6366	6.2584	2.2027	5.8188	7.0606	3.6253	6.5458	7.2508	10.777	5.3886	-0.95642	-0.46039	2.9871	17.511	12.906	4.7304	20.645	7.1884	14.295	2.6587	3.8989
3124.4		9.8733	13.886	9.9743	6.7526	1.4162	14.458	5.7162	6.0271	6.0854	-2.8124	9.5544	17.619	18.527	0.36496	4.6227	6.2783	10.592	4.156	13.077	1.8721	-0.75516	13.924	8.7697	10.581	14.867	1.7044	3.6413	-6.068	12.187	-1.3128	15.854	-0.4053	8.327	4.696	1.2559	10.767	10.456	-7.5495	-4.8207	-1.0522	0.81567	15.59	19.195	3.2744	9.7244	8.7775	1.1097	2.3537
3123.1		-0.35904	4.3141	10.219	1.9118	7.5841	12.879	-1.4668	11.893	7.3534	12.099	-0.45709	7.0452	-1.0952	2.4851	5.3413	6.0055	5.2978	-1.4825	11.308	-3.0509	0.86975	17.814	12.744	4.997	12.023	7.9103	7.1468	3.6786	7.0219	1.7212	6.257	8.3072	4.668	3.9385	3.8097	-0.32968	0.24835	5.8492	-2.4578	4.0014	15.223	7.3679	12.039	11	12.807	11.809	6.8301	6.446
3121.8		9.958	9.2894	14.653	4.7121	12.663	7.6679	3.1715	-3.1456	5.8963	10.649	13.356	8.6573	8.3775	2.0683	2.6089	4.0995	1.8237	5.2468	14.088	0.20767	0.50092	13.711	7.6358	13.421	8.6399	1.393	2.8332	-1.4869	-1.6002	-0.15018	3.0269	5.0168	10.285	2.2733	4.1849	2.3959	1.6748	3.9674	6.8107	-2.2158	7.4587	16.604	19.624	17.094	6.9826	1.3894	0.36581	-0.36945
3120.5		9.5516	10.63	9.8211	7.6988	1.5629	9.1869	3.8129	0.91022	-1.3769	9.1992	4.0832	2.8191	8.9454	4.2049	8.0617	4.9236	9.4427	-1.4743	-0.21927	0.92079	6.8656	11.978	16.354	18.581	5.263	4.3341	7.2459	3.7084	4.503	1.9822	-0.018112	13.36	5.5416	3.7003	3.654	2.0347	4.0084	-5.1945	8.8033	0.66009	7.1593	-1.0662	9.586	5.5566	11.523	9.5187	8.6261	5.5438
3119.2		6.9674	14.155	16.452	7.0541	5.0102	15.8	1.7299	10.97	6.0793	5.024	4.2713	11.167	12.063	12.532	10.79	10.114	-1.4818	7.9907	8.0231	3.0882	14.691	3.7066	4.5347	3.5661	9.8922	9.6428	1.2938	2.9003	3.8762	4.4821	1.6677	6.609	8.8012	5.4923	6.7626	9.3141	10.158	1.6357	8.0647	3.3559	14.144	17.267	8.1078	3.2966	17.155	9.6515	0.33775	3.0946
3117.9		13.66	6.4097	16.362	12.959	15.187	12.599	4.3773	9.0338	6.9922	1.9411	1.9196	21.338	6.4582	2.3216	15.159	8.5808	10.323	12.187	10.996	-2.381	16.341	14.714	13.996	4.923	10.164	3.1372	7.8861	11.908	5.611	6.4401	6.4477	9.4917	6.6094	1.4675	4.9651	3.6885	8.1237	3.1859	9.1412	-0.49161	7.1387	11.785	9.9154	2.3135	25.152	11.788	3.5013	2.4649
3116.6		3.6284	8.4842	16.097	10.505	14.275	12.491	1.3912	1.6467	10.998	7.9504	2.3009	-1.0332	6.6755	4.4827	6.4398	6.6865	6.8573	8.5691	-2.0266	2.3316	12.906	21.364	10.375	10.833	6.9874	5.7262	16.477	0.18488	5.3435	2.7654	8.8674	7.8261	10.602	2.1712	9.5342	6.6123	7.3601	6.5469	-0.51297	2.39	10.871	-2.6034	12.282	-0.66492	26.059	16.291	6.6621	8.5638
3115.2		0.87398	3.4696	16.75	10.965	5.5466	7.8416	1.4988	7.7182	-0.44876	5.0519	3.9609	1.6911	13.625	4.8344	3.7239	-2.1139	12.848	6.0464	1.136	6.6801	14.386	13.476	14.58	9.6598	9.9985	0.13739	-2.0236	-0.26855	0.34598	-0.54199	6.0177	7.4298	2.2346	3.7854	1.5611	4.631	0.41217	2.809	10.374	1.0915	10.796	16.648	11.572	6.7251	14.605	13.707	11.638	5.0274
3113.9		9.0322	-1.1793	11.772	2.884	-3.5432	13.922	4.7003	3.7933	4.6521	12.882	7.0808	6.965	6.2141	17.375	21.375	6.7248	6.8408	6.073	11.03	-0.24417	7.1445	1.9574	13.884	1.7668	7.0157	8.3704	10.566	-0.90653	6.2555	0.51779	6.2622	-2.2417	6.4153	2.128	-4.4092	9.5629	8.1898	1.0641	-0.55948	1.0677	17.095	5.7202	17.965	3.392	5.5147	7.4892	7.3383	-0.32593
3112.6		-0.80583	1.9918	14.802	-2.6472	10.278	10.188	7.1773	0.054047	6.1184	11.259	4.7518	4.6065	7.7169	2.8335	4.665	1.5663	14.108	4.2853	11.29	7.5586	12.273	-1.0094	13.377	6.4267	5.4932	3.3344	10.063	1.3617	10.163	3.9447	1.6008	7.1747	0.78073	-5.5281	6.1689	2.6804	3.9653	0.94821	17.776	2.5002	7.7669	1.3408	3.099	-1.9368	0.42584	5.6387	2.3087	14.504
3111.3		5.1783	1.8921	11.475	9.8263	1.5562	-0.4519	-2.7066	1.0458	11.95	4.0007	0.79211	8.0703	13.406	9.027	10.322	12.592	10.65	4.3201	11.736	0.088242	8.4978	17.303	10.515	5.8213	0.15832	4.3022	7.1947	6.5357	9.7037	0.46609	12.579	6.0424	-2.3058	1.9081	0.38649	0.89273	4.102	8.0974	-1.8923	-4.4293	11.359	0.78268	12.247	4.3755	11.884	7.7915	9.2761	0.06192
3110		8.0749	12.522	10.155	1.9403	3.5635	0.72922	5.4123	3.6775	3.0572	5.4711	-2.4349	12.447	13.462	3.7734	6.5278	9.2578	10.831	7.813	6.9132	3.1633	15.274	13.803	5.8422	5.405	17.375	3.8191	4.6895	-2.8384	3.9699	0.081726	9.3787	1.4532	9.338	13.164	-0.12048	2.018	-3.9449	1.4215	11.345	-0.62961	4.9607	3.1363	1.7702	5.9646	13.343	11.402	4.4228	-2.1969
3108.7		1.7025	7.3347	8.2968	0.058746	2.3001	9.9134	-0.466	0.85828	2.5295	8.7609	1.0706	9.5553		-3.6543	13.827	10.29	2.6494	-1.9629	5.73	12.238	9.1469	12.309	0.99512	7.3596	4.9606	2.0668	8.3651	1.6028	6.7793	1.8827	4.1814	8.1337	5.1664	4.4203	6.1027	9.5107	7.0971	-2.7161	8.3981	3.5354	8.7541	8.7654	4.7612	9.376	4.8028	7.1974	8.1122	10.273
3107.4		-1.3936	15.422	11.718	5.4543	-0.23419	12.373	6.3856	0.22452	0.73099	4.4156	-2.1457	4.1217	3.9511	5.471	-0.32471	0.41486	7.0155	12.265	6.3684	3.3127	-2.4291	6.0941	3.4283	14.049	10.734	-0.40915	4.0396	-0.86786	2.3137	-3.0403	4.4418	10.63	9.3611	-0.68546	1.6015	3.0071	10.682	0.41193	3.811	0.97488	2.1937	8.761	2.4922	12.974	-1.736	3.5415	6.708	6.7433
3106		4.7867	7.8754	5.8729	2.1269	-1.3119	8.4728	2.5127	8.1398	3.6616	2.7988	1.5525	10.147	0.20151	1.6948	9.8899	6.7247	9.747	1.2241	3.1921	4.2052	-0.18133	2.7942	2.2326	0.017426	13.24	2.573	0.44022	6.6584	2.0275	6.2218	1.6144	8.5771	0.83121	5.6646	2.7394	-0.22009	7.902	7.7146	15.948	4.5978	6.734	10.214	5.3268	4.9388	7.3626	11.707	12.21	1.5788
3104.7		-1.3932	-1.488	2.0346	5.1673	0.33951	6.2115	-1.5395	1.8767	-1.9513	7.9105	1.2558	-0.0065308	-2.2715	2.2897	-6.2563	1.5827	9.2077	6.1868	0.56464	0.91563	13.163	-5.7725	6.1353	19.448	-1.3394	-1.3504	7.5671	8.7274	-2.4427	0.21448	6.0627	0.34018	12.668	1.1067	1.3347	0.37463	11.847	3.1922	1.3542	-7.2322	8.3749	11.306	-8.917	9.272	2.0988	2.6026	4.255	1.3243
3103.4		0.066834	3.1503	8.9303	0.030243	-3.4617	12.135	7.5018	0.70816	-0.10779	2.2961	-2.8538	-3.6105	15.441	2.7102	7.2368	-0.28397	6.6702	12.608	0.66782	4.353	2.1489	3.3031	0.59082	-2.7513	-0.64062	8.3661	-5.4891	2.6117	10.539	-2.1532	-7.8495	3.1912	6.6883	0.73178	9.0237	5.5183	4.8804	4.1172	2.0299	2.2121	1.1164	8.0369	2.3062	2.7	-2.6185	7.8649	1.2063	4.3437
3102.1		-1.5605	5.6086	3.8325	-1.2845	3.4662	7.1525	6.1821	8.2703	5.5557	-2.0443	12.86	14.426	0.97613	0.95615	18.005	-1.6026	-1.32	1.578	6.9561	8.154	6.2313	6.93	2.5081	-0.57996	12.973	5.9042	9.4537	10.493	10.428	0.75507	1.3321	8.0395	9.439	1.8126	1.9882	1.2111	0.63922	5.9446	6.7025	3.8398	9.8673	6.4069	6.6324	12.678	9.0289	-3.7788	8.155	5.7278
3100.8		4.452	4.6139	0.55957	5.9505	9.1232	11.264	8.5013	2.9267	3.7665	14.707	5.4878	9.5564	13.06	10.482	8.4131	3.9905	13.782	-0.17548	1.975	0.86362	5.0463	4.3808	3.1599	2.1437	6.5914	7.0821	2.7591	0.18994	-3.5032	0.75732	6.3349	0.70312	6.7375	-2.0146	-0.49919	-2.9108	8.5778	10.674	3.5536	1.469	3.3551	10.234	8.6073	9.3864	1.7683	8.0351	6.3739	8.2038
3099.4		-0.62323	-1.1063	-3.4346	6.2802	0.60025	8.1051	7.1867	-3.3226	3.9791	-2.358	-0.061157	4.5089	6.9661	-7.0759	6.6419	0.67709	5.4321	2.9836	-1.7302	6.3005	6.0485	5.11	3.0913	-1.6715	-0.87543	-4.1003	8.7908	6.9751	1.6542	-1.9645	5.7042	8.6372	9.857	-2.2043	-0.43854	-2.4837	0.87839	1.2154	8.4018	4.1909	-0.42111	1.8819	0.77548	11.917	7.7812	12.397	-1.9552	-1.6827
3098.1		1.7597	8.4477	3.1235	4.0688	2.2609	13.495	4.0563	12.068	4.3753	7.6687	-1.4232	6.9196	0.14853	0.2825	7.9643	5.3662	8.1745	1.9646	6.7497	-0.99037	9.7832	5.4812	-4.9699	3.6109	2.9355	-0.91568	8.0939	1.7572	12.082	-3.4105	-1.2872	7.1135	-1.5668	10.334	2.7159	-1.6896	6.2674	2.8404	7.9737	2.914	-1.2784	3.7143	9.6835	-7.5481	9.9772	9.126	6.4403	4.9772
3096.8		4.3278	11.458	1.1425	8.5887	3.0143	11.978	2.0192	-2.1747	5.6823	6.9693	3.7651	10.061	1.5165	-5.8066	23.108	4.4215	10.919	10.222	11.596	7.9003	14.069	11.676	-1.7513	1.627	6.5698	2.0905	3.7595	7.8094	3.0528	0.78281	1.3607	11.587	12.83	7.7833	2.9638	1.8352	8.3817	14.459	24.452	7.4568	5.3281	6.4582	5.3306	9.8997	5.0832	7.3121	11.015	4.547
3095.5		2.3538	5.1969	9.1678	5.6582	5.9511	17.01	7.2573	5.0407	7.1729	7.5438	0.95837	11.569	5.7972	2.8386	10.617	5.4793	1.1189	1.7553	12.628	8.7908	11.086	2.2404	6.2013	10.922	4.0273	10.191	17.606	8.586	1.476	1.7065	2.3751	8.7853	8.1382	7.0514	-0.2402	-2.0911	15.221	1.525	10.563	7.2737	-1.6927	7.0229	7.7167	8.2603	10.554	14.228	13.769	7.5724
3094.2		7.292	15.483	11.745	13.64	5.7988	11.863	9.407	9.8955	16.483	9.7558	-0.9346	10.718	12.809	5.4903	9.7655	5.994	18.23	-1.9806	17.845	4.4083	5.0183	10.628	9.7971	9.1334	19.127	14.113	17.815	10.451	9.5336	2.0877	6.3013	13.254	10.904	-1.1339	-0.89629	5.9859	7.15	21.494	13.944	5.8195	6.7496	18.135	-3.1589	-3.0119	6.389	7.3293	9.7934	5.6898
3092.9		13.506	8.8614	11.237	9.627	8.7391	17.991	16.104	6.39	4.8866	12.514	6.8137	14.233	12.188	8.1492	5.8257	7.6022	6.6156	-0.44028	9.0644	0.57094	20.41	8.6579	3.5817	11.351	7.6849	4.9467	14.568	9.7677	9.0433	3.0172	6.7758	11.901	6.5801	7.9545	6.4503	1.157	7.2583	16.002	9.3213	3.2756	10.292	10.341	0.7049	8.9925	13.862	13.16	9.0878	3.4443
3091.5		-0.63971	11.332	12.008	14.344	7.8629	15.394	7.1678	7.2513	12.201	6.5468	4.9303	9.3885	8.8425	3.1782	7.343	10.304	11.548	10.376	2.4689	16.733	20.897	17.966	7.7364	3.3923	15.703	10.511	20.048	19.082	12.551	0.8587	7.0712	19.092	12.986	6.8622	7.7994	6.6951	6.2739	6.1398	10.514	3.8242	-0.15662	14.549	11.125	13.728	8.7896	6.0849	15.471	2.109
3090.2		2.6721	11.077	10.421	7.4296	10.989	12.801	10.415	17.752	15.88	19.307	5.2334	15.274	10.956	10.941	19.954	16.462	14.483	2.6505	9.6947	16.168	18.117	22.006	11.534	16.531	16.635	7.1698	4.2536	7.8477	10.42	3.9758	5.733	16.097	13.758	5.5891	7.1511	11.691	17.287	16.453	19.704	12.919	5.9493	28.578	1.9206	5.9214	18.81	11.194	13.306	7.8654
3088.9		4.5324	13.006	12.295	15.791	13.752	14.755	12.574	1.5289	1.0152	8.7966	3.723	11.527	15.799	9.9836	28.021	10.623	17.6	15.655	4.9235	0.69365	21.887	19.324	17.339	5.8577	12.481	8.7406	7.0038	11.884	14.287	2.0049	1.852	9.6462	15.442	3.226	5.0507	11.963	10.481	13.851	21.8	11.47	18.791	20.427	2.545	5.2093	21.012	14.488	4.5931	12.896
3087.6		15.487	20.39	11.812	14.157	8.5171	16.894	18.008	12.036	11.607	13.014	4.7626	13.964	32.465	14.306	19.364	7.8769	16.174	4.6636	16.519	6.3096	30.934	27.011	19.332	22.827	31.968	9.5873	18.844	14.826	13.788	-1.0543	14.883	17.374	17.672	12.864	2.0437	14.965	24.763	23.06	12.62	12.023	11.278	21.37	7.3629	12.683	17.398	18.511	16.059	4.4717
3086.2		6.2625	13.958	21.879	8.7078	12.193	19.945	13.626	13.273	12.382	16.142	16.352	30.042	22.952	16.27	18.528	15.497	17.477	5.3113	2.8444	16.834	35.623	29.976	12.422	7.62	26.55	17.164	11.955	9.5842	16.56	-0.11063	10.825	10.19	15.723	15.048	9.7664	24.152	14.861	14.082	11.255	13.486	11.954	21.587	14.373	25.978	16.147	19.447	15.887	3.5036
3084.9		15.768	17.163	22.498	9.4444	19.87	24.634	10.7	13.968	16.613	9.0885	14.855	25.941	23.987	13.695	27.148	9.6646	14.963	10.508	21.355	13.905	34.135	28.219	13.882	22.783	30.774	14.744	23.248	17.976	17.694	12.472	8.7704	31.549	17.413	13.961	13.855	21.16	21.685	16.188	23.705	14.95	15.73	28.898	22.849	20.549	15.625	12.93	15.895	10.354
3083.6		17.096	30.369	22.578	19.276	20.095	21.69	18.14	10.666	16.482	22.945	16.817	26.388	32.299	21.855	21.407	16.38	11.542	7.8893	27.504	15.52	37.56	28.831	17.713	32.679	43.184	4.691	23.993	12.911	12.825	9.6029	11.445	24.36	19.832	16.875	8.1282	11.626	28.689	27.197	19.789	17.687	28.607	29.666	13.881	23.305	21.286	13.143	17.354	11.933
3082.3		21.517	30.486	21.209	21.838	23.23	20.021	19.038	10.458	26.171	25.167	19.511	28.656	22.25	25.656	34.941	17.462	17.031	21.092	23.838	18.589	44.08	35.811	23.913	31.126	40.871	16.277	27.283	24.388	16.318	14.009	15.578	31.714	18.253	11.789	7.8581	25.367	17.872	28.927	19.142	18.245	33.672	24.799	31.469	25.156	26.584	16.086	24.266	21.695
3081		20.851	30.059	22.754	25.858	30.912	24.173	15.391	15.344	16.407	20.844	19.846	34.2	41.842	12.737	35.387	14.363	27.976	9.9345	20.539	14.386	51.515	40.978	27.028	32.488	45.654	18.411	35.663	23.136	18.172	5.6906	20.439	33.066	24.312	17.978	17.409	19.294	35.781	39.379	42.857	26.258	19.655	33.207	33.613	39.737	29.883	29.213	17.357	14.912
3079.6		22.55	25.634	25.578	27.337	25.323	36.873	18.111	23.869	25.735	29.25	26.003	36.293	40.89	28.551	31.835	23.449	25.468	26.416	22.333	13.818	50.045	43.24	28.877	48.764	41.895	22.367	32.042	29.154	23.479	18.466	20.577	31.687	38.373	19.258	16.234	27.223	25.325	29.642	30.568	34.635	34.919	35.617	47.04	38.14	33.182	21.616	32.446	18.675
3078.3		22.981	39.391	14.044	42.637	31.917	29.576	31.923	13.306	28.156	33.838	31.255	37.843	46.306	36.916	44.103	25.264	25.871	21.81	22.675	25.068	50.215	51.69	30.369	44.865	69.959	21.234	46.056	25.715	28.965	19.243	21.444	39.034	38.437	25.811	16.88	31.518	31.048	31.537	44.277	30.651	35.282	51.121	45.568	44.182	41.755	32.566	27.169	21.166
3077		31.232	40.422	40.333	44.486	33.058	36.462	35.374	33.473	33.669	34.609	31.602	54.669	50.997	50.742	38.373	34.536	33.548	20.662	30.293	29.228	66.754	63.598	43.139	50.971	80.937	27.923	32.979	24.818	28.995	14.023	15.404	39.832	36.32	19.639	21.71	37.271	38.224	49.425	37.8	35.212	43.108	54.262	53.925	50.773	37.783	24.61	23.162	23.476
3075.7		41.486	43.636	31.901	46.703	46.927	44.078	42.281	34.37	38.82	41.927	39.226	54.589	57.146	40.938	58.1	33.81	30.5	34.425	40.096	28.659	66.024	71.33	48.824	62.536	84.1	38.251	42.081	30.465	37.023	23.897	23.73	41.174	43.296	30.922	21.27	41.755	36.488	41.489	50.594	43.23	55.85	51.952	54.838	63.368	43.267	34.293	25.881	28.15
3074.3		45.38	51.397	45.656	42.559	51.708	51.333	47.917	31.452	39.064	49.427	54.673	59.056	57.48	58.231	56.739	41.814	34.725	38.555	40.446	35.727	90.026	73.975	60.879	71.017	95.268	42.945	50.092	36.836	30.685	25.227	24.786	49.058	53.728	31.842	34.286	45.513	43.66	47.366	45.385	37.066	58.419	66.916	74.851	63.783	58.388	39.432	31.869	33.371
3073		47.094	61.705	47.417	46.783	53.035	53.318	49.919	39.446	43.49	53.838	49.578	62.073	67.998	72.256	71.743	45.092	43.315	39.052	44.799	40.794	81.85	99.171	59.667	76.957	94.44	39.46	51.011	47.387	42.891	31.287	33.844	48.94	57.253	35.853	28.396	49.274	50.649	46.509	60.173	44.904	58.087	67.882	83.238	70.747	58.601	39.665	40.038	36.047
3071.7		56.993	63.831	58.092	55.555	69.999	60.032	59.741	40.533	57.373	58.249	68.305	87.455	65.611	66.287	71.476	51.282	46.271	57.37	57.155	44.952	111.5	87.643	75.37	104.36	124.34	51.796	60.293	50.481	40.367	30.077	39.269	64.274	58.598	42.412	34.69	67.402	61.09	66.011	59.14	58.197	85.398	80.486	96.544	81.714	73.177	43.172	37.113	45.996
3070.4		63.259	68.868	70.045	61.785	71.874	56.749	79.202	55.442	61.075	55.57	68.854	83.749	86.135	82.688	88.302	56.746	53.228	56.054	57.695	50.018	117.33	114.3	87.26	105.76	125.34	50.498	67.028	54.482	44.932	37.778	42.15	65.242	80.126	45.334	33.167	71.35	61.892	64.416	74.104	58.946	87.445	110.55	91.314	95.23	73.028	48.682	42.914	44.855
3069.1		68.8	77.725	76.003	79.292	87.569	69.286	78.3	53.443	63.324	72.165	81.953	85.501	88.845	87.458	88.221	62.576	56.004	70.559	64.964	60.539	132.62	125.69	88.429	114.99	140.71	64.294	72.853	58.298	60.041	45.663	48.852	73.117	84.201	56.44	45.465	80.392	69.057	63.906	83.429	68.787	101.86	100.06	119.19	103.29	83.606	51.285	48.349	56.623
3067.7		79.253	104.04	79.421	90.074	88.356	86.917	88.673	66.721	86.302	70.58	88.874	113.07	98.829	101.32	106.87	74.044	71.145	72.34	63.873	64.514	145.74	143.81	116.88	125.13	169.71	67.911	77.222	61.748	64.784	52.459	50.646	91.171	94.642	56.637	51.947	85.8	75.856	72.3	89.297	78.992	109.38	114.49	137.25	117.18	102.19	60.618	56.691	54.575
3066.4		96.072	103.62	82.662	97.405	96.963	88.367	100.5	72.182	89.644	86.995	104.89	114.28	109.18	115.74	104.25	77.515	71.924	85.942	75.511	67.761	164.49	157.76	113.69	145.83	188	81.894	86.135	75.559	72.07	48.167	57.898	91.041	102.72	63.198	56.613	95.575	74.289	87.779	105.89	86.471	124.72	125.83	138.77	118.89	100.77	64.135	57.212	72.527
3065.1		94.712	106.66	93.727	108.38	111.39	89.639	109.97	82.01	91.898	96.32	101.45	133.32	132.44	120.71	129.44	77.351	76.341	93.91	83.879	74.645	168.34	157.16	128.51	156.71	200.46	87.152	95.411	81.732	74.082	60.423	60.243	95.272	118.8	76.306	58.372	99.352	92.539	85.071	107.03	93.223	138.62	137.17	163.76	143.32	111.16	75.108	57.731	67.752
3063.8		108.45	122.25	113.16	108.08	118.18	101.46	108.35	90.931	92.698	102.01	125.11	141.99	135.35	140.05	132.28	89.007	87.305	100.79	100.25	82.255	178.55	185.84	131.16	177.77	206.57	94.049	104.69	77.357	87.365	60.68	72.772	108.77	118.34	73.596	67.769	119.5	101.7	91.085	114.52	106.34	155.24	144.34	168.4	151.03	120.11	75.72	67.158	72.069
3062.4		95.273	124.57	105.87	115.24	132.06	98.915	115.09	99.128	105.5	108.25	128.78	152.66	145.16	129.57	130.21	96.665	92.451	98.764	97.168	82.775	192.23	191.99	157.08	180.12	215.41	94.767	108.32	84.98	87.918	71.486	73.121	124.09	128.78	79.433	75.532	123.64	99.76	101.28	116.92	116	157.7	159.5	181.41	149.84	129.24	88.515	71.855	71.659
3061.1		113.56	124.34	111.13	123.85	127.4	103.65	123.29	90.418	109.03	108.48	136.44	161.16	142.25	139.83	144.14	103.78	89.054	99.285	92.271	80.203	210.63	201.58	152.83	200.1	231.89	101.67	112.69	73.873	76.651	69.202	84.199	126.5	133.05	89.088	76.024	121.61	105.28	93.097	115.32	112.03	160.16	172.12	186.06	168.1	133.27	99.859	79.459	81.977
3059.8		117.48	123.57	124.22	129.2	145.29	108.02	119.68	104.26	117.47	111.63	140.29	168.93	154.62	153	141.89	105.99	86.93	111.99	102.65	90.539	226.5	215	146.04	205.91	235.47	113.85	121.05	95.309	87.746	73.102	81.28	128.9	140.59	91.472	86.518	126.12	106.61	105.64	120.08	124.06	173.54	174.92	191.45	177.46	143.13	90.84	75.424	83.204
3058.4		119.77	142.43	127.85	137.46	146.81	126.03	125.15	104.46	117.91	112.59	148.33	175.24	169.16	158.9	157.64	101.29	95.171	97.973	109.03	101.06	215.82	206.06	164.88	217.18	238.68	120.39	125.23	92.379	96.293	71.55	90.181	134.76	141.95	88.947	80.287	132.27	109.58	117.81	126.3	131.36	178.2	191.91	207.4	182.64	138.62	95.097	74.661	83.341
3057.1		120.43	133.66	123.31	130.81	142.33	120.4	127.54	99.212	120.72	115.38	150.56	167.2	169.53	163.18	154.49	104.77	93.959	116.14	108.68	101.21	212.42	214.95	175.92	209.54	232.08	112.03	120.5	91.629	90.475	65.454	87.084	125.52	132.22	92.787	80.422	133.34	110	111.44	124.69	118.66	175.04	187.62	197.53	180.54	147.02	96.446	73.713	90.57
3055.8		113.45	129.25	122.95	127.62	143.86	108.42	124.11	103.97	114.61	117.62	144.96	166.07	153	159.45	153.88	106.8	96.567	113.58	104.52	85.729	206.29	218.38	155.87	204.09	235.48	119.48	125.59	83.785	81.746	66.27	88.898	125.92	130.13	90.263	81.286	134.95	104.96	106.15	130.53	120.15	173.71	178.79	192.58	171.91	141.06	97.07	70.764	86.345
3054.5		110.47	142.3	129.69	128.07	140.84	112.8	130.68	107.09	119.61	121.13	134.47	164.03	151.37	152.1	148.54	82.652	94.084	107.2	102.55	80.609	215.08	209.64	151.82	219.19	224.52	110.04	114.86	81.394	80.652	66.178	83.441	128.68	137.13	90.468	88.151	135.83	111.93	106.85	132.74	126.36	169.12	177.6	189.83	173.82	132.01	95.696	70.722	93.575
3053.1		116.59	135.9	116.08	113.07	137.09	111.18	113.44	100.94	113.51	112.47	145.79	154.53	162.48	154.93	160.49	95.959	91.421	103.2	109.3	82.217	208.6	208.89	170.33	199.2	226.12	118.04	122.85	86.456	82.1	66.088	80.896	125.25	129.23	96.673	94.474	131.27	107.98	115.73	122.58	117.3	177.26	171.5	195.62	159.37	145.14	95.96	71.405	82.441
3051.8		107.25	138.22	120.46	121.53	136.81	111.2	115.65	100.79	102.5	108.89	142.39	157.96	147.41	148.5	143.88	93.813	87.85	108.46	107.69	87.642	195.76	200.52	156.66	193.94	215.89	98.235	108.3	91.696	88.275	60.909	83.625	111.82	135.5	90.516	75.343	116.89	105.3	104.97	125.69	116.61	160.31	162.32	189.61	156.2	132.46	86.409	70.814	89.49
3050.5		107.56	123.64	115.03	115.81	127.61	103.76	115.13	95.37	111.68	107.5	138.63	151.56	145.06	144.79	145.65	94.033	82.281	98.278	98.263	85.249	188.56	187.42	143.35	189.6	208.94	106.07	107.56	83.662	76.084	51.732	87.811	121.12	130.51	88.359	79.124	117.6	104.08	105.66	123.7	112.28	169.38	158.04	177.61	167.94	137.41	85.949	63.129	82.903
3049.2		102.41	110.33	102.7	112.63	121.69	101.97	106.8	83.772	100.31	102.65	139.42	137.53	135.99	130.73	124.68	86.982	81.076	101.37	96.294	82.129	188.45	178.51	140.24	171.26	200.55	96.626	110.1	75.99	72.254	60.012	77.998	115.14	122.06	84.93	73.815	109.22	95.577	96.531	116.62	118.86	155.72	162.13	161.97	142.77	123.81	78.401	68.898	72.316
3047.8		101.08	109.38	101.1	113.64	115.03	97.995	106.11	86.54	101.12	97.805	136.57	138.41	144.2	143.22	122.81	80.659	76.417	91.914	86.51	75.735	173.07	174.69	128.03	164.92	185.97	89.37	114.27	79.951	63.514	48.656	75.278	112.62	105.97	68.593	77.236	113.03	92.167	95.575	113.73	106.35	143.88	142.04	161.44	155.24	124.77	85.4	65.755	70.094
3046.5		101.4	107.89	108.96	110.11	113.48	96.205	96.869	84.219	97.029	91.687	114.28	131.66	126.04	119.53	117.85	82.157	74.851	96.826	80.182	78.431	153.88	170.88	132.93	157.87	186.3	94.662	94.621	73.547	66.408	52.575	69.652	108.45	108.44	84.802	71.749	116.11	89.3	92.432	112.1	101.11	155.87	155.95	152.92	128.44	124.81	70.764	63.338	70.236
3045.2		93.71	100.03	111.55	105.31	106.83	94.598	95.269	82.81	85.119	96.661	117.99	125.09	132.07	124.57	119.07	70.566	76.74	84.65	85.128	73.673	156.15	154.71	130.19	163.36	178.64	87.956	92.064	70.777	68.755	49.406	69.481	101.38	107.63	78.647	68.082	103.01	76.614	96.921	103.74	105.33	145.51	139.13	151.31	147.64	120.31	68.858	65.101	65.469
3043.8		90.753	104.18	109.23	109.06	106.73	91.357	97.489	79.584	94.483	90.727	122.24	131.97	115.56	136.35	116.3	88.794	70.448	83.749	87.532	71.278	156.6	161.63	122.55	140.67	173.89	87.979	100.05	75.459	71.1	49.51	68.767	97.574	108.64	69.585	69.69	103.19	82.29	85.951	103.56	106.27	138.06	127.59	147.89	140.12	118.53	63.681	63.953	65.066
3042.5		100.16	107.42	93.105	104.26	114.08	95.39	96.255	74.543	92.575	90.066	109.59	123.59	121.95	126.13	118.43	80.842	75.976	85.214	77.755	70.701	161.41	165.1	120.36	146.72	170.42	91.277	91.308	69.958	61.807	50.889	72.782	105.22	103.83	81.977	68.936	96.636	90.328	91.885	104.47	86.856	145.88	146.78	144.48	135.33	113.49	69.959	59.894	69.39
3041.2		99.938	105.93	106.07	105.47	109.62	94.88	104.11	78.231	101.58	96.133	114.58	127.39	122.9	127.55	117.66	79.619	68.596	90.136	93.799	63.397	157.51	156.75	112.91	157.13	170.04	94.214	94.384	71.363	71.603	47.36	62.254	97.959	93.937	76.189	83.456	101.18	82.545	102.91	111.2	94.167	144.26	140.33	150.9	142.35	119.35	68.967	56.924	59.352
3039.8		97.897	105.53	100.32	104.67	105.52	94.371	96.519	75.921	90.398	90.564	106.48	135.74	126.93	136.24	117.07	77.852	69.216	86.878	87.662	70.455	155.79	163.32	126.01	161.54	172.21	95.517	91.095	73.312	67.761	52.924	63.363	105.42	97.496	70.582	65.978	97.179	79.307	89.193	107.38	104.75	134.29	140.98	155.86	142.66	117.22	71.067	56.316	69.496
3038.5		91.494	105.13	102.02	110.98	109.24	91.683	94.199	82.158	91.584	92.087	111.3	125.72	128.25	125.31	119.94	76.45	71.838	89.258	80.255	71.331	153.52	158.26	124.02	153.42	173.29	89.548	92.895	77.804	73.19	46.853	64.293	96.699	102.15	79.159	64.502	99.363	81.885	96.75	115.01	99.88	134.68	144.35	153.02	136.78	116.54	66.987	58.252	66.549
3037.2		99.276	103.47	103.91	111.83	110.78	85.724	100.97	79.489	98.044	92.52	103.75	117.71	125.38	132.38	116.44	82.141	75.006	89.459	87.759	70.207	151.26	156.65	124.76	162.21	166.19	89.582	95.968	74.294	60.799	42.784	68.678	98.702	100.98	75.917	65.027	102.46	77.552	101.03	116.09	89.373	147.44	158.45	154.19	142.18	131.49	66.909	66.913	61.784
3035.8		95.06	105.61	101.44	114.68	107.59	92.857	92.471	76.276	95.414	95.681	116.75	125.7	130.7	129.81	121.85	74.197	67.266	98.026	90.356	67.628	145.55	155.96	121.69	150.81	162.73	87.073	90.494	78.419	63.678	49.807	66.338	93.613	108.54	71.222	72.645	101.37	78.854	103.31	111.35	99.231	148.75	142.56	149.72	140.49	119.54	66.469	63.572	65.201
3034.5		90.119	103.22	104.24	109.9	113.68	92.537	91.609	81.974	96.421	90.842	117.39	118.6	127.47	141.8	115.63	78.436	63.527	92.958	84.772	72.504	145.29	160.17	118.44	150.7	168.72	90.02	96.473	79.996	70.193	48.286	66.364	104.34	106.47	77.254	72.992	97.561	84.7	100.12	108.07	87.089	144.07	157.02	148.36	146.25	128.5	66.03	66.958	67.892
3033.2		102.45	95.372	101.6	102.94	108.13	99.674	91.475	87.492	100.52	96.004	103.85	121.86	136.61	130.16	111.23	85.949	74.88	97.529	84.827	81.197	159.41	152.21	122.47	163.13	166	99.878	92.452	79.571	67.433	51.312	61.845	93.973	105.85	83.288	74.795	99.57	79.817	96.933	117.87	96.766	141.03	150.04	151.18	145.66	128.54	70.684	66.523	65.129
3031.8		104.97	106.61	108.05	109.98	112.95	90.086	96.07	93.739	103.89	94.622	107.04	129.68	135.75	131.42	114.83	80.919	74.234	91.92	84.701	76.98	152.25	152.25	120.5	149.39	167.09	101.01	96.611	74.417	69.944	43.067	74.238	95.787	108.69	80.594	78.237	99.581	87.659	94.104	118.22	96.807	140	158.51	154.56	135.24	133.14	66.431	56.814	67.092
3030.5		101.49	101.5	102.5	112.12	125.77	91.226	89.575	79.625	94.358	95.785	111.14	129.86	129.62	127.24	113.52	73.162	69.953	91.949	96.396	64.036	154.37	156.48	115.44	151.65	160.73	89.054	97.497	74.352	68.271	43.369	71.904	102.87	98.437	65.355	74.77	98.684	86.227	94.18	106.38	93.939	145.88	157.89	152.67	151.2	135.92	71.451	60.376	69.602
3029.2		99.284	100.38	106.78	104.08	111.67	98.913	92.717	77.513	98.097	95.131	114.16	140.4	132.22	149.61	113.31	72.862	73.49	92.89	78.82	61.637	147.21	160.35	121.49	155	172.74	93.827	89.472	75.557	67.142	42.036	69.209	92.681	104.73	73.936	73.487	99.244	82.793	106.07	110.54	91.98	145.04	148.55	147.51	150.79	138.15	72.291	66.118	62.476
3027.8		109.62	104.17	118.15	113.13	106.68	97.875	93.679	81.766	104.2	102.3	123.18	125.49	126.64	148.7	112.73	74.199	75.574	99.469	94.518	77.419	156.79	159.49	121.35	161.63	154.39	98.056	89.628	82.579	72.012	37.977	69.788	107.94	98.116	80.516	82.024	103.44	90.449	95.775	118.52	97.477	154.75	157.57	157.45	153.65	132.93	72.588	61.677	63.168
3026.5		101.42	110.5	114.8	110.55	124.22	92.475	96.096	85.475	109.94	91.462	109.11	125.67	134.51	142.71	120.51	73.72	66.386	89.322	95.308	75.383	153.46	164.63	130.12	162.09	162.58	100.65	91.784	77.417	64.334	43.919	71.46	108.66	106.05	81.461	80.926	100.55	78.285	107.11	122.85	103.34	151.74	160.77	169.04	156.71	148.98	69.612	61.598	59.86
3025.2		112.86	115.2	109.08	108.69	114.68	98.894	98.878	93.55	100.59	104.26	122.13	136.41	146.76	159.09	122.3	79.606	74.29	102.45	90.828	81.71	157.04	163.42	129.63	165.63	173.51	110.88	84.12	82.798	74.655	49.862	71.496	105.01	109.62	76.589	78.556	104.93	93.21	106.81	123.92	96.289	160.91	161.79	158.27	156.85	147.94	67.548	68.608	66.553
3023.8		110.84	111.17	116.28	118.84	127.14	101.13	102.21	101.99	114.7	107.07	122.61	149.32	136.64	166.56	129	90.584	77.286	105.03	102.53	87.492	169.35	170.94	132.78	173.36	179.34	106.57	90.455	86.905	78.792	55.625	78.261	100.08	110.82	76.626	83.461	106.77	90.315	117.59	126.07	101.06	161.91	168.09	174.23	166.45	175.99	74.576	65.071	66.519
3022.5		111.74	124.42	120.76	129.72	132.5	110.1	118.08	104.98	112.44	106.6	132.36	149.87	159.43	168.77	118.61	93.563	83.555	115.08	103.87	80.363	165.49	176.45	133.56	174	190.64	104.08	103.52	98.828	82.2	58.298	80.301	119.52	109.3	88.481	88.913	102.06	95.055	110.19	137.31	110.56	179.64	183.66	172.02	179.32	166.04	73.605	66.987	83.03
3021.2		134.09	121.31	124.69	134.78	141.87	114.34	113.23	113.97	118.36	113.4	147.76	164.97	160.4	177.52	146.22	99.453	85.462	108.75	105.4	96.144	184.53	199.79	152.35	184.1	208.3	123.23	108.94	105.3	89.607	61.155	92.706	109.5	117.6	96.883	80.185	113.91	103.07	122.78	137.09	115.69	184.47	194.87	191.81	192.38	184.46	82.635	71.993	80.269
3019.8		129.72	143.28	132.81	140.76	146.88	120.59	123.11	113.32	125.38	125.12	145.52	173.52	167.2	209.37	146.19	106.98	98.278	129.34	128.56	98.287	194.49	204.95	165.51	209.84	203.59	133.83	110.36	101.22	96.103	68.194	96.203	125.84	133.35	109.83	100.19	128.11	102.53	124.46	150.51	114.64	189.49	198.98	207.8	195.98	195.96	93.485	76.269	79.872
3018.5		135.89	145.25	145.12	145.64	147.16	134.83	130.44	122.5	128.04	122.83	156.19	173.17	176.54	212.49	157.44	120.51	100.73	134.85	120.63	96.613	209.9	216.11	170.86	210.49	214.71	132.44	120.69	116.04	91.324	67.78	94.429	122.91	129.11	100.41	111.64	123.41	101.99	130.87	156.11	128.32	205.78	211.65	226.51	218.14	199.11	88.518	82.181	90.384
3017.2		154.25	153.96	141.98	163.99	169.07	134.35	141.05	133.85	151.06	145.64	181.59	188.09	196.97	225.8	169.05	117.13	100.09	138.17	132.34	112.94	224.23	232.37	184.39	232.6	235.29	155.59	131.39	116.5	100.54	85.913	96.292	142.15	147.04	99.545	110.73	137.08	116	149.81	164.98	136.91	224.62	234.31	241.23	229.74	221.89	96.098	87.182	98.169
3015.8		164.43	155.57	177.56	172.15	176.81	146.78	150.2	153.03	150.99	157.17	177.9	203.38	205.77	254.56	189.75	130.3	117.64	153.85	147.69	108.9	232.01	242.26	194.65	240.9	258.41	157.84	134.08	125.87	103.94	81.501	112.34	151.04	156.62	125.77	124.74	153.11	127.1	145.84	172.93	139.69	249.47	248.44	263.42	248.81	245.94	96.588	94.909	103.95
3014.5		183.7	164.82	181.51	185.04	184.36	151.03	159.35	144.39	155.64	161.44	197.67	231.57	223.12	264.97	202.82	132.74	121.37	167	153.04	125.4	253.61	269.07	212	272.47	266.26	170.99	145.86	137.97	115.71	102.18	121.11	155.55	166.37	118.35	134.38	157.68	127.64	161.87	185.43	150.46	264.87	261.1	264.15	267.51	257.81	104.53	89.179	105.92
3013.2		189.15	185.16	189.65	205.57	196.46	173.29	174.69	161.94	177.03	170.06	215.08	236.32	248.47	288.47	206.07	151.36	134.74	174.69	167.12	141.18	261.58	292.25	226.09	301.13	301.39	178.33	157.46	151.69	116.92	98.318	126.07	165.88	171.58	131.48	137.66	170.44	137.1	167.9	193.57	159.96	285.19	279.95	289.07	283.12	291.32	117.94	109.27	116.07
3011.8		203.33	192.77	210.16	216.1	209.83	171.36	187.12	161.3	190.96	179.78	219.76	253.79	260.91	307.43	229.32	158.72	144.47	192.56	186.84	150.41	275.19	312.51	254.54	297.79	319.06	191.49	168.52	159.97	135.41	107.55	127.58	171.12	195.34	152.43	158.22	177.93	143.65	177.56	203.34	170.73	307.87	308.99	322.91	307.65	292.29	120.61	111.17	119.49
3010.5		211.33	208.75	207.57	225.19	230.48	185.07	200.82	181.58	204.17	190.59	235.72	271.26	270.81	323.66	232.03	168.62	154.2	193.71	188.74	148.74	312.25	331.14	269.72	325.74	333.65	196.11	179.75	161.33	142.8	122.23	144.18	181.64	204.01	161.57	164.04	195.96	157.83	189.03	213.11	186.05	321.46	327.84	345.12	323.27	308.52	139.11	116.35	132.01
3009.1		220.61	215.09	230.81	238.63	238.76	196.59	208.16	183.67	218.28	210.67	256.95	280.56	281.98	332.08	248.01	180.16	147.75	210.31	196.09	162.51	325.86	349.05	275.27	334.77	354.96	219.45	178.08	175.6	138.92	118.55	146.23	193.78	217.95	159.97	165.87	210.36	169.1	185.04	225.42	193.54	331.79	347.24	355.88	320.34	328.4	138.15	130.07	139.97
3007.8		225.71	235.43	237.51	244.44	249.96	196.49	216.77	201.77	208.94	204.75	262.91	297.67	280.61	354.51	254.36	190.97	170.21	215.46	199.81	159.93	333.84	359.69	277.55	355.62	381.73	217.34	191.13	174.04	150.31	117.96	156.28	212.29	230.43	168.74	160.25	219.49	170.37	207.78	233.73	207.77	354.85	360.1	369.73	335.6	329.54	141.01	122.33	141.03
3006.5		228.99	243.96	236.76	253.9	259.88	212.93	235.02	217.87	215.06	219.93	264.7	293.87	302.87	348.75	275.79	204.87	167.94	222.8	193.9	168.43	358.54	359.42	289.65	381.03	412.32	217.6	198.54	180.13	165.52	133.19	161.61	221.7	234.92	186.24	173.9	217.35	177.81	214.7	252.94	214.36	355.92	363.86	364.32	361.22	329.6	142.42	129.32	154.09
3005.1		239.18	252.48	256.55	254.44	275.8	217.19	246.72	214.51	227.9	231.29	280.12	329.17	313.14	342.09	279.05	194.77	173.13	231.22	211.08	178.39	387.25	402.98	304.67	388.25	419.83	244.95	212.5	186.03	158.72	146.79	168.03	229.66	257.22	180.28	181.91	238.29	190.72	226.16	258.16	219.32	365.89	367.08	407.64	368.11	336.2	159.65	141.58	163.51
3003.8		244.65	259.37	256.35	266.08	276.81	215.27	257.52	208.07	229.11	243.01	295.54	333.01	318.32	368.34	292.67	208.13	189.59	235.29	230.26	193.8	394.14	404.17	313.69	405.66	442.24	245.94	217	193.02	171.2	148.21	176.64	232.35	256.44	183.42	183.39	263.97	196.53	224.88	270.64	237.18	372.24	394.85	417.15	375.56	342.99	166.33	144.02	169.66
3002.4		255.2	279.17	265.24	276.99	276.55	244.8	274.32	221.62	241.23	250.55	295.69	338.5	351.13	388.41	311.38	228.04	196.96	242.08	230.89	190.3	428.49	430.99	323.07	431.98	469.93	254.92	230.59	192.91	166.95	157.08	173.24	249.57	286.38	192.37	182.5	281.65	215.06	240.15	283.49	254.5	399.68	382.98	427.75	378.45	339.04	183.56	147.55	174.54
3001.1		257.76	282.97	279.22	282.26	305.93	248.7	294.39	226.82	254.08	256.45	329.48	358.52	342.5	387.39	316.46	228.5	200.34	248.69	245.17	212.62	452.48	456.74	344.09	433.03	498.16	271.37	253.09	195.72	189.97	170.5	186.03	255.53	305.77	202.41	202.15	294.06	219.78	247.6	281.25	266.73	391.13	395.29	438.91	404.63	357.65	191.7	149.63	196.51
2999.8		275.96	298.04	277.21	288.82	318.22	259.7	302.64	245.11	257.83	267.99	333.09	382.01	372.95	397.83	339.35	234.59	227.53	257.86	251.44	209.49	470.1	474.48	363.3	474.44	537.85	263.81	244.87	211.98	203.35	177.19	191.18	263.84	317.53	205.91	194.9	295.01	233.95	253.05	307	270.59	414.21	401.79	467.89	396.25	350.8	194.02	161.7	188.48
2998.4		270.34	315.65	289.02	301.92	328.33	273.42	315.62	255.76	271.41	270.44	349.98	397.31	384.86	405.37	349.89	246.13	225.26	265.2	274.44	219.44	499.91	489.86	358.7	509.68	554.64	273.35	258.82	209.32	206.55	181.7	195.79	276.52	346.2	218.51	208.92	314.87	242.66	262.31	327.48	301.18	423.85	415.93	487.42	418.25	351.58	214.89	165.05	202.27
2997.1		286.73	332	306.65	311.74	338.25	281.32	338.24	273.5	280.62	289.26	369.77	421.34	395.32	413.81	375.33	258.23	227.18	285.63	265.99	225.03	531.54	521.06	404.27	534.37	602.33	281.07	271.32	219.21	209.93	184.57	201.67	299.38	374.51	222.55	212.4	337.64	259.73	274.65	335.41	309.95	442.04	439.88	501.86	433.52	382.73	226.67	174.57	224.42
2995.7		291.29	350.7	317.2	332.67	364.36	298.68	356.86	291.43	299.65	293.16	386.48	437.73	401.78	442.81	384.59	276.87	244.38	292.62	291.54	254.99	552.08	540.26	414.4	549.98	618.03	297.89	275.45	224.19	232.21	194.54	214.65	314.6	377.54	234.78	226.06	342.24	282.99	284.64	336.97	328.37	449.68	448.2	523.76	449.69	372.61	239.72	182.28	230.02
2994.4		302.59	367.59	328.47	328.86	371.01	302.04	370.57	290.45	303.41	314.89	392.1	451.04	420.24	450.35	417.67	284.42	250.84	293.24	291.28	251.67	595.53	573.84	424.71	585.95	668.81	304.52	294.67	230.44	224.86	213.41	215.99	316.36	412.76	246.1	224.63	369.56	289.15	293.52	358.35	337.32	466.06	458.7	540.4	463.51	415.39	244.04	195.81	244.54
2993.1		323.34	377.57	337.56	360.88	391.67	312.86	400.82	304.74	319.36	328.98	428.81	490.71	440.52	479.17	445.48	307.6	270.58	322.59	303.19	269.99	629.35	610.68	457.03	636.28	721.97	322.97	305.35	247.24	263.51	223.02	246.78	346.31	440.52	251.05	238.47	391.61	298.04	314.95	377.01	355.18	495.35	479.74	563.4	471.33	415.27	259.83	199.51	270.69
2991.7		334.27	403.56	360.12	374.53	429.96	340.59	418.54	312.49	334.39	339.79	437.89	504.75	475.34	494.18	459.83	320.61	283.6	334.48	325.48	283.4	671.53	662.98	482.62	659.89	752.58	344.15	339.48	263.49	269.79	232.99	237.4	376.61	447.92	265.28	244.32	411.84	308.38	322.38	396.57	374.32	527.19	504.97	609.32	501.33	432.06	278.7	208.3	271.02
2990.4		372.12	441.17	387.76	394.55	454.25	363.04	442.79	340.06	370.15	359.34	468.24	541.33	511.63	518.82	483.28	338.34	304.06	350.56	330.49	305.35	700.08	699.1	507.12	705.32	780.28	357.52	350.34	276.1	286.98	255.5	258.56	381.64	499.5	282.06	262.34	439.16	338.9	334.89	413.4	403.27	540.12	533.11	636.52	538.6	462.85	300.85	224	292.63
2989		384.87	452.43	403.95	403.67	459.09	375.14	472.69	363.81	384.09	386.7	523.68	591.91	530.64	545.64	500.72	353.35	325.08	372.28	369.5	320.58	750.08	720.68	528.71	733.48	850.16	373.79	366.83	283.25	293.81	264.38	273.17	405.04	515.99	299.01	269.65	466.31	357.06	361.59	443.14	428.41	568.88	561.62	671.36	552.42	480.54	305.36	233.16	302.6
2987.7		405.63	474.41	411.06	425.87	499.38	392.69	508.04	370.48	400.77	400.06	530.04	603.58	546.38	566.65	549.26	373.81	333.73	395.82	380.51	339.8	793.36	772.62	584.31	798.92	880.78	398.07	397.14	300.95	308.27	269.62	286.34	430.98	542.48	313.06	293.13	492.72	388.86	379.73	455.24	448.09	603.46	607.03	720.2	589.88	492.96	322.23	244.86	312.02
2986.3		422.02	495.84	449.99	452.81	529.85	416.96	521.75	400.23	432.35	415.61	558.21	639.98	585.03	623.49	564.89	387.73	353.84	412.81	400.43	356.85	824.64	812.39	595.18	838.72	940.67	417.8	422.36	322.28	318	286.14	296.41	443.82	563.88	332.38	305.16	520.41	391.37	385.88	484.61	478.87	629.86	635.17	745.95	617.16	521.21	345.66	260.56	331.99
2985		448.79	537.1	452.19	480.11	565.78	438.88	555.83	419.99	441.93	444.98	585.66	672.75	613.86	640.5	586.52	412.02	372.49	431.08	414.54	362.98	879.74	859.61	634.24	859.61	994.19	433.9	429.39	331.79	339	305.57	326.67	472.3	614.91	353.52	332.65	539.92	411.71	411.83	504.89	508.91	659.18	663.13	789.53	653.35	555.09	359.44	275.89	355.78
2983.7		470.64	558.9	503.3	515.41	590.08	456.79	578.27	436.47	461.69	469.07	618.93	704.43	642.15	678.61	628.69	436.85	399.5	451.71	439.37	391.48	919.02	902.1	660.03	901.05	1025.5	452.18	442.61	344.03	345.27	324.08	334.74	499.51	628.86	364.3	341.59	567.43	446.95	434.52	538.44	512.23	703.77	689.82	835.48	695.9	591.51	371.23	285.77	368.48
2982.3		503.58	583.79	515.87	546.71	611.46	476.17	603.44	449.32	503.82	492.25	662.2	756.47	688.07	716.72	662.32	452.04	405.43	487.79	460.38	388.88	941.75	933.69	689.64	958.85	1059.8	473.73	483.64	364.27	373.36	333.51	343.18	513.62	653.53	388.35	346.9	590.39	452.56	435.56	555.62	550.09	738.54	714.14	860.89	731.55	611.94	397.02	293.83	388.99
2981		513.07	610.13	552.99	565.29	642.3	489.72	617.16	465.99	512.86	506.16	676.38	778.51	713.09	750.29	677.04	475.97	432.63	505.15	468.67	413.56	994.13	970	714.88	990.84	1097.3	504.19	510.86	382.5	387.63	352.39	364.17	528.64	687.48	413.67	379.12	633.54	465.62	474.6	579.35	579.23	778.05	740.47	894.84	761.19	635.09	407.36	305.52	409.51
2979.6		535.11	621.21	567.57	579.68	668.05	514	651.06	499.93	532.99	521.16	685.83	783.28	724.11	790.04	710.49	478.62	436.92	518.7	507.87	434.05	1027	992.5	747.04	1033.9	1150.5	513.75	499.89	400.55	395.18	361.64	388.06	539.12	713.06	415.36	388.97	649.24	484.49	490.91	600.17	598.91	801.74	794.43	929.16	791.02	655.7	432.6	323.76	426.38
2978.3		555.88	658.83	599.6	604.27	686.71	541.01	683.32	512.78	544.21	552.71	712.01	826.41	771.68	816.89	718.85	494.54	456.49	547.7	515.62	448.37	1069.2	1053.9	779.57	1060.6	1177.5	546.22	538.01	412.61	410.9	375.07	391.41	584.5	725.91	429.41	399.38	674.39	516.27	495.22	619.35	625.32	842.53	809.12	977.86	804.49	693.4	453.3	328.54	425.63
2976.9		565.19	675.53	615.27	629.76	711.91	546.21	703.76	525.27	570.16	555.35	752.02	859.91	764.15	829.01	765.21	528.1	464.41	563.43	532.28	459.77	1090.9	1078.6	785.19	1108.6	1235.4	551.41	535.95	415.75	426.26	387.59	414.58	597.7	761.67	458.73	416.87	685.72	521.33	508.43	646.71	649.36	875.87	842.36	1016.4	850.87	716.18	468.55	333.87	457.96
2975.6		597.78	702.25	643.13	657.07	744.76	555.77	726.39	541.58	591.38	581.63	804.2	877.59	806.99	874.04	778.48	538.76	487.62	584.07	546.57	473.72	1124.9	1137.7	821.17	1159	1261.3	591.33	563.52	432.7	432.16	394.11	438.12	615.8	788.53	471.88	436.73	711.6	550.93	528.73	660.98	660.86	894.48	877.42	1027.4	870.51	718.61	479.97	355.38	469.38
2974.2		625.1	710.41	656.62	662.02	766.33	587.87	739.01	572.98	607.15	592.27	792.94	900	837.83	901.07	791.57	557.41	497	594.89	568.32	478.94	1166.4	1152.5	850.43	1166.3	1306.8	600.35	589.64	449.3	455.69	408.63	448.38	635.91	804.47	474.65	455.49	738.02	562.34	539.76	692.52	680.18	938.37	910.29	1054.1	913.62	777.58	482.86	365.25	472.62
2972.9		646.78	731.12	671.39	682.42	770.26	611.07	756.91	582.2	632.74	610.18	815.49	936.77	863.77	916.65	847.56	582.25	512.57	618.62	582.43	508.16	1179	1178.7	870.42	1202.1	1317.4	626.09	607.76	464.61	459.05	418.98	439.55	649.47	827.69	509.07	481.54	769.35	592.48	566.61	692.97	699.86	960.26	937.71	1095.9	938.55	798.56	504.29	393.3	490.6
2971.6		656.46	750.01	694.71	712.65	805.1	622.99	779	604.15	639.96	645.92	856.23	951.73	868.25	929.88	849.2	599.27	530.13	627.26	593.27	508.29	1212.6	1221.9	904.04	1236.6	1367.9	653.11	623.33	473.2	456.04	429.5	469.27	664.48	848.54	504.57	476.49	756.51	596.81	581.81	725.96	727.9	971.25	976.59	1121.7	949.84	807.71	515.17	386.08	500.75
2970.2		682.51	778.17	724.03	726.33	819.4	643.83	792.53	621.01	661	664.38	865.69	985.96	916.37	990.19	869.19	613.2	544.97	647.72	608.84	530.78	1241.2	1226	922.04	1269.2	1376.9	650.13	642.72	500.15	482.3	441.84	483.9	680.94	877.04	518.45	492.53	779.11	615.49	596.47	734.95	729.76	1012.8	981.83	1145.5	995.13	839.59	528.61	397.58	512.53
2968.9		685.83	778.7	738.63	753.29	829.7	652.67	821.35	622.6	667.32	653.2	896.43	1015.8	911.76	999.78	892.47	604.4	557.45	665.09	641.14	543.82	1263.8	1286	949.67	1304.1	1433.5	683.51	644.11	501.29	495.47	459.45	500.71	705.04	872.07	538.68	501.85	811.72	599.63	615.48	760.12	728.17	1039.2	999.62	1187.9	1013.3	860.02	529.49	393.81	520.32
2967.5		721.88	812.14	750.86	769.15	870.18	678.41	837.61	633.64	680.36	689.66	908.08	1034.6	948.78	1029.5	917.19	634.51	561.38	685.55	647.26	562.13	1291.6	1312	974.58	1347.5	1483	692.89	670.59	517.51	497.36	462.52	514.98	717.32	909.65	543.46	529.53	834.51	629.76	620.86	798.2	776.94	1080	1053.8	1222.3	1029.3	907.72	553.83	413.68	533.38
2966.2		734.11	828.3	776.37	799.57	880.66	692.34	857.69	659.23	708.68	711.58	926.27	1067.7	966.18	1075	929.73	648.26	571.86	698.2	654.29	578.08	1319.3	1345	1004	1349.9	1491.7	713.19	690.16	538.82	513.44	472.14	519.25	732.51	929.96	582.97	542.49	848.58	643.35	630.24	800.64	773.89	1087.8	1071.9	1238.1	1073.9	921.42	553.27	421.36	554.99
2964.8		738.71	842.65	796.97	804.71	897.14	709.36	863.6	677.18	709.36	721.86	956.11	1069.6	999.93	1101.5	950.82	669.83	584.52	719.58	683.31	587.66	1362.4	1362.1	1016	1372.7	1496.7	746.75	691.18	533.95	519.69	467.75	537.51	751.7	949.18	585.93	560.9	870.1	666.03	652.89	820.9	808.84	1147.7	1099	1279.9	1099	964.03	571.43	433.77	566.41
2963.5		767.85	851.9	820.3	820.58	893.8	705.11	879.13	694.41	731.49	729.77	958.67	1093.8	990.78	1151.2	974.28	692.5	603.54	728.59	691.98	607.42	1375.9	1364.1	1031.1	1404.5	1535.7	758.14	715.48	554.53	533.76	497.91	537.42	758.34	954.39	594.53	566.58	885.98	652.53	672.62	834.61	807.79	1169	1115.1	1308.8	1114.1	963.19	583.59	450.18	580.56
2962.1		776.63	861.52	838.37	853.36	912.83	725.41	899.76	706	736.36	737.87	998.14	1125.3	1014.4	1172.5	987.55	694.07	604.56	734.14	716.1	608.64	1394.1	1402.1	1061.3	1430.1	1566.8	773.35	718.5	562.93	546.02	497.35	563.87	764.61	968.88	602.22	581.9	885.68	652.66	679.45	831.04	826.02	1186.2	1130.9	1343.7	1127.8	993.98	586.12	448.58	591.44
2960.8		806.69	873.32	853.16	858.51	945.49	746.25	911.12	720.68	769.22	756.7	1006.5	1140.7	1046.1	1172.6	1011.5	712.73	622.32	742.25	735.31	609.86	1429.9	1409.5	1077.3	1446.7	1589.1	775.83	725.33	585.33	533.72	514.24	567.78	782.52	1002.3	614.09	597.41	922.11	688.97	704.63	863.84	843.7	1217.4	1174.3	1348.3	1157.3	1014.2	593.55	456.81	615.41
2959.4		807.29	897.48	857.95	874.02	957.97	746.36	919.93	717.91	771.18	784.07	1028.4	1166.9	1076.2	1208.4	1020.5	714.48	630.25	763.81	724.71	624.35	1446.1	1438.6	1094.4	1477.4	1619.6	799.58	740.53	595.18	555.79	510.22	579.87	799.16	992.04	621.05	610.37	926.72	695.47	704	887.73	847.19	1232.3	1191.2	1369	1182.9	1019.9	625.53	457.76	605.74
2958.1		830.62	897.65	888.02	908.26	980.27	761.93	944.93	727.69	791.31	771.99	1036.7	1167.5	1082.9	1187.5	1039	740.42	639.46	774.64	751.01	633.02	1450.3	1457.1	1122.1	1501.4	1617.7	815.51	765.37	581.21	557.13	516.02	583.6	810.52	1001.1	643.47	616.96	936.43	709.41	719	878.71	879.41	1241.1	1207.9	1394.3	1199.3	1054	627.7	462.53	622.98
2956.7		830.68	929.81	889.36	895.78	981.12	781.69	952.83	739.1	789.45	793.54	1046.8	1159.5	1088.1	1222.7	1038.1	739.63	638.66	777.66	746.04	638.97	1469.7	1455.2	1105.7	1498.2	1652.5	838.36	765.84	597.42	590.11	532.18	592.78	828.06	1015.9	651.34	622.83	942.13	711.9	707.09	898.05	892.55	1273.8	1223.5	1439.5	1207.4	1063.9	627.13	487.66	623.13
2955.4		834.92	932.34	879.07	918.02	1001.8	775.62	963.64	737.24	802.86	810.37	1065.2	1193.4	1123.9	1237.2	1056.5	749.38	646.96	802.86	751.8	653.63	1501.9	1493.8	1136.8	1526.2	1680	831.93	767.04	597.63	593.81	528.89	611.41	830.51	1030.1	662.85	627.61	967.84	714.21	737.36	911.2	888.4	1298.4	1248.1	1442.6	1208.1	1082.7	640.93	483.7	627.28
2954		842.25	941.59	910.23	934.08	1004.6	797.38	974.27	763.93	808.27	813.2	1085.9	1214.6	1122.6	1264.3	1078.3	746.41	649.26	805.33	764.11	661.4	1513.4	1506.8	1134.5	1534.4	1689.4	850.6	786.79	620.57	596.42	525.05	595.69	844.06	1055.3	657.63	634.39	974.09	726.34	737.08	914.72	921.9	1300.5	1277.8	1448.2	1228.5	1101.5	632.55	491.01	642.16
2952.7		845.95	955.21	914.49	928.51	1025.8	798.23	987.27	771.16	822.78	803.49	1108.1	1217	1129.2	1281.5	1072.1	768.17	667.38	823.08	764.78	651.16	1510.9	1521.9	1139.6	1538.4	1698	847.81	783.8	604.41	599.21	540.12	612.51	833.78	1041.9	671.69	647.18	985.43	736.1	742.62	926.79	914.49	1282.5	1260.4	1473.2	1254.5	1084.4	646.9	497.23	630.31
2951.3		858.02	952.1	925.11	937.48	1015.4	805.8	986.08	786.22	838.73	812.13	1098.1	1227.4	1134.7	1285.5	1095.5	770.29	670.59	828.46	777.45	670.55	1538	1545.2	1176.3	1596.4	1704.9	860.48	795	628.8	606.18	558.47	632.6	867.13	1044.6	674.47	653.6	972.22	732.94	760.7	926.3	916.16	1321.9	1282	1472	1255.7	1092.9	656.71	498.36	645.55
2950		888.44	964.45	956.65	966.46	1056.6	830.47	997.62	781.82	837.06	828.78	1126.7	1233.8	1167.1	1300.4	1117.4	779.69	674.16	848.94	808.67	673.04	1567.8	1572.4	1201.3	1606.4	1749	873.69	798.19	625.37	604.97	567.54	625.79	862.12	1085.5	681.98	660.02	997.02	743.07	752.77	961.09	922.2	1318.5	1315	1524.7	1275.9	1116.2	675.05	507.12	660.97
2948.6		895.6	998.06	956.18	995.62	1070.9	838.41	1037	811.41	841.56	865.06	1130.4	1274.1	1171.8	1339.5	1138.3	790.9	703.37	835.96	822.61	691.89	1618.2	1601	1225.3	1623	1787.8	867.64	821.39	633.94	627.03	573.16	635.16	877.66	1102.3	711.86	664.07	1037.8	753.55	793.4	1001.1	947.51	1360	1333.9	1543.5	1324.4	1150.6	688.31	526.79	688.94
2947.3		922.39	1016.4	972.99	999.5	1090.3	863.08	1040.9	824.65	878.43	878.62	1167.1	1300.1	1207.6	1352.3	1168.1	828.12	713.67	881.16	847.29	702.56	1640.3	1629.9	1239.7	1658.3	1808.2	899.94	839.31	646.87	646	595.5	645.62	898.83	1137.7	700.82	692.31	1052.6	798.39	794.57	985.03	954.1	1390.3	1362.3	1579	1339	1158	687.57	533.74	673.45
2945.9		955.73	1051.8	1017.6	1044.5	1120.6	894.29	1079.3	859.71	917.29	900.18	1204.6	1344.7	1250.3	1401.6	1221.4	830.06	748.88	896	849.78	745.23	1681	1700	1284.6	1721.2	1893.6	928.79	866.5	699.08	664.6	618.21	688.26	935.27	1158.7	741.97	712.19	1082.9	811.79	815.18	1025.1	999.77	1426.8	1395.7	1627.6	1395.6	1190.4	723.92	535.05	692.15
2944.6		978.35	1077.1	1032.1	1049.7	1149.8	905.69	1107.1	852.58	915.44	927.37	1213.9	1375	1284.4	1425	1229.9	856.36	773.73	930.84	860.45	768.8	1733.1	1736.2	1304.5	1753.2	1920.8	952.38	889.88	706.91	687.75	630.56	680.72	939.9	1197.6	750.75	715.16	1101.8	818.08	832.53	1044.6	1016.4	1473.4	1422.4	1657.6	1382.9	1224.3	725.36	555.08	707.02
2943.2		1006.2	1110.3	1088.3	1086.3	1208.3	943.08	1117	900	969.94	955.48	1287.6	1426.7	1338.9	1491.6	1293.7	899.4	779.85	971.5	899.86	780.38	1781.1	1786.5	1336.5	1822.4	1986	979.59	920.71	730.93	706.53	636.54	712.81	980.88	1208.6	772.45	736.85	1143	861.84	870.05	1089.7	1046.2	1527.6	1457.7	1728.1	1474.6	1308.9	755.53	565.29	747.54
2941.9		1047.6	1164.2	1123	1147.6	1235.9	980.85	1178.7	940.52	998.45	1010	1315.4	1497.8	1377.9	1542.1	1326.7	936.43	817.06	1003.4	932.35	814.5	1858.1	1857.5	1400.9	1905.8	2063.7	1043.9	964.44	751.86	725.68	681.07	740.91	1010	1282.8	795.41	762.73	1168.5	880.5	889.21	1126.7	1078.4	1599.9	1565.3	1830.3	1534.4	1360.8	778.43	601.87	780.96
2940.5		1111.3	1206	1174.2	1194	1306	997.88	1216.2	965.94	1051	1032	1384.4	1502.2	1423.9	1606.1	1367.9	977.1	855.9	1042.5	992.3	838.26	1902.8	1914.2	1455.3	1947	2138.9	1052.6	994.18	788.42	759	686.69	761.19	1050.3	1306	832.92	802.79	1225.3	907.15	929.46	1166	1120.8	1660.6	1626.9	1861.1	1575.7	1392.9	799.87	610.63	784.2
2939.2		1149	1237	1222.1	1247.2	1345.4	1051.5	1256.7	1015.9	1089.8	1057.1	1404.8	1591.2	1490	1671	1442.1	1004.7	875.3	1095.5	1017.9	870.92	1950.7	1952.5	1522.2	1997.3	2191.7	1127.4	1019.9	818.62	789.24	729.03	796.74	1071.3	1365.5	869.35	835.22	1269.6	948	970.07	1206.1	1153.2	1705.8	1660.9	1964.6	1612.1	1444.6	827.13	640.3	821.8
2937.8		1196	1271.4	1268.9	1284.4	1367.2	1083.6	1278.8	1045.7	1096	1100.4	1477	1640.5	1506.7	1732.8	1474.7	1047.4	909.24	1114.9	1042.6	876.5	1995.7	2018.7	1564.8	2075.2	2252	1159	1058.7	840.09	812.01	743.75	804.3	1126.5	1372.8	881.59	866.01	1282.8	963.74	993.59	1240.7	1192.9	1769.6	1740.9	2008.7	1698	1493.2	854.39	651.96	854.13
2936.4		1224.2	1292.1	1317.5	1332.3	1418.4	1098.6	1311	1069.5	1128.1	1136.4	1503.4	1672.6	1548.5	1773.3	1501	1060.4	918.81	1120.8	1069.2	902.62	2030.4	2065.2	1597.8	2086.8	2279	1186.4	1074.5	875.38	818.25	741.55	840.94	1126.2	1399.8	923.1	883.52	1311.5	986.76	1027.8	1262.9	1233.1	1850.1	1775.4	2060.4	1771.3	1548.7	869.47	666.17	871.01
2935.1		1252.1	1334.4	1353.1	1367.6	1437.8	1142.4	1325.7	1097.3	1168.8	1153.2	1541.2	1677.7	1607.9	1811.5	1526.3	1077.4	936.21	1165.7	1090.6	922.92	2052.7	2114.7	1651.4	2140.5	2320.8	1215.8	1104.9	896.48	837.21	749.89	853.04	1163.3	1415.5	952.79	916.13	1337.1	995.05	1046.1	1284	1242.2	1885.7	1825.4	2094.6	1777.5	1607.9	879.1	682.93	882.61
2933.7		1273.8	1346.9	1376.3	1407.9	1478.8	1156.7	1361.8	1117.1	1180.9	1172	1565.5	1737.6	1657.3	1878	1565	1125.7	962.87	1205.2	1106	934.68	2123.4	2136.5	1654.9	2184.4	2340.8	1262.5	1113.4	909.95	843.8	756.97	896.96	1187	1429.3	978.3	940.74	1371.9	1017.7	1069.6	1326.1	1265.7	1933	1861	2150	1855.7	1633.2	915.63	691.32	919.12
2932.4		1289	1346.7	1383.3	1404	1468	1176.5	1361.7	1138.5	1187.1	1194.9	1611	1727.7	1636.3	1886.7	1583.6	1113	963.36	1220.3	1124.5	949.34	2120	2175.1	1703.5	2193.5	2379.3	1248.3	1138.4	912.87	842.21	772.59	883.79	1211.8	1452	977.27	942.81	1386	1035.6	1089.7	1322.7	1280.1	1937.3	1877.9	2184.6	1873.6	1649.1	931.26	702.99	923.09
2931		1310.5	1350	1398	1423.5	1498.3	1193	1378.5	1152.8	1217.8	1211.7	1610.4	1751.3	1656.5	1911.5	1548.3	1135.5	961.66	1219.3	1122.1	943.82	2105.9	2179.1	1679.9	2205.7	2350.2	1265.9	1145.2	915.24	854.8	757.11	904.44	1203	1448.4	980.6	971.78	1390.8	1017.6	1091.3	1324.4	1287.6	1990	1915.7	2186.3	1891.1	1677	929.61	705.38	912.51
2929.7		1307.2	1355.6	1412.6	1431.6	1477.7	1176.2	1372.4	1151.3	1224.3	1199.1	1617.6	1741	1666.4	1932	1573.2	1151.6	967.42	1227.4	1127.5	954.12	2145.6	2162	1704.3	2228.3	2361.2	1277.1	1151.1	935.07	843.03	778	913.09	1223.2	1456.5	989.39	983.12	1384.1	1038.9	1102.5	1330.8	1282.4	2004	1936.2	2232.8	1872.6	1686	937.05	705.22	910.11
2928.3		1331.4	1352.3	1439.4	1429.7	1466.2	1182.1	1362.8	1137.1	1209	1217.9	1582.9	1754.7	1645.7	1914	1580.8	1124.1	963	1228.6	1144	958.6	2097.4	2163.1	1705.1	2202.5	2318.5	1290.5	1140.3	940.89	843.07	764.9	911.37	1198.2	1419.9	973.99	964.1	1381.4	1013.6	1090.9	1339.7	1275.1	2001.5	1925.3	2217.2	1885.9	1683.5	913.41	699.97	904.08
2927		1329.7	1336.6	1401	1432.3	1469.8	1171.2	1350.4	1124.2	1177.7	1200	1576.7	1760.4	1666.5	1904.9	1574.3	1120.4	950.57	1216.2	1131.8	949.99	2118	2129.2	1678.4	2185.1	2343	1265	1123.1	918.17	830.57	762.88	914.2	1203.5	1463	978.6	961.62	1380.2	1024.4	1084.4	1329.2	1265.3	1996.2	1925.6	2202.4	1885.4	1665.6	915.22	702	906.4
2925.6		1291.8	1341.7	1398.4	1407.9	1459.5	1177	1341.4	1118.9	1198.2	1186.7	1576.8	1720.1	1673	1881.8	1576.8	1115.3	938.51	1225.2	1130.7	927.75	2083.5	2113.6	1708.8	2141.4	2317.1	1274.6	1145.6	912.18	828.8	745.04	903.39	1205.2	1420	997.02	965.33	1362.7	1016.5	1083.6	1344.2	1269.2	2012.7	1910.9	2210.7	1893.2	1678.7	911.21	703.66	908.73
2924.2		1298.4	1323.2	1386.3	1411	1466.4	1155.3	1313.3	1096.3	1195.4	1195.5	1562.1	1718.4	1645.7	1883.1	1562.1	1093	946.46	1211.6	1115	892.41	2079.6	2096.3	1658	2129.3	2293.9	1262	1122.2	912.73	818.11	746.66	894.41	1188.2	1407	977.44	949.76	1338.6	1008.1	1073.4	1324	1259.4	1981	1914	2157.7	1865.5	1672.8	902.65	667.68	902.88
2922.9		1267.2	1304.4	1398.2	1404.2	1440.2	1144.1	1315.4	1093	1174.8	1170.9	1574.5	1682.4	1624.2	1855.8	1517.9	1081.7	936.22	1212.4	1107.7	921.07	2026	2067.1	1659.8	2119.9	2231.1	1261	1108.3	899.28	803.42	733.92	878.51	1162.1	1358.8	966.77	959.46	1327.2	981.99	1065.8	1298.8	1219.6	1945.6	1888.7	2122.1	1852.8	1638	886.83	695.16	888.3
2921.5		1282.7	1273.8	1377.1	1388.9	1424.1	1140.6	1279.4	1066.1	1166.8	1157.5	1528.5	1683.8	1571.8	1857.5	1477.2	1080.6	903.61	1193.1	1096.2	906.82	1994.6	2068.5	1633.9	2078.4	2214.1	1255.9	1094.2	898.37	788.55	720.99	881.16	1159.8	1352.9	962.47	945.35	1324	977.37	1041.7	1269.4	1229.8	1956	1879.2	2106	1815.6	1638.6	883	673.73	876.63
2920.2		1262.6	1264.3	1361.4	1358	1409.3	1105.3	1259.2	1066.2	1145.8	1134.4	1515.5	1638.5	1604.2	1799.1	1483.9	1042.3	892.28	1164.3	1079	891.3	1939.9	2006.7	1594.5	2053.2	2184.9	1225.1	1086.7	857.1	790.96	708.06	884.36	1128.6	1338.8	956.35	933.6	1289	948.01	1016.1	1248	1195.7	1887	1828.3	2079	1796.7	1623.4	851.35	667.93	849.14
2918.8		1245.5	1247.8	1331	1331.8	1378.5	1097.8	1226.7	1033.3	1122.2	1127.2	1465.7	1627.5	1544.8	1808.9	1461	1039.9	878.95	1158.4	1044.1	853.96	1919.4	1958.2	1586.4	2008	2113.4	1200.7	1066.9	875.29	775.18	671.5	850.64	1112.6	1300.6	938.41	903.49	1243.2	925.38	1024	1226.6	1162.4	1897.2	1823	2036.4	1770.4	1620.7	837.53	645.77	844.56
2917.5		1236.4	1211.2	1316.3	1330.8	1371	1089	1198.4	1049.3	1105.2	1115.1	1465.4	1595.7	1515.3	1762.2	1424.7	1000.6	876.53	1130	1037.9	859.17	1889.8	1922.7	1553.9	1972.7	2086.8	1191.4	1041	853.47	752.12	681.3	838.57	1091.8	1284.1	909.92	904.29	1234.8	916.38	1018.8	1209.7	1149.9	1877.6	1821.9	2037.2	1745.3	1607.3	834.43	631.25	830.52
2916.1		1208.5	1188.5	1297.7	1309.8	1337.5	1075.5	1171.2	1011.6	1081.6	1096.2	1448.3	1541.4	1494.4	1714	1392.5	1003.5	847.38	1107.8	1029.5	844.92	1840.6	1909.4	1527.2	1913.5	2033.4	1164.1	1022.8	841.29	745.43	656.01	829.04	1074.8	1242.3	887.07	898.73	1213.4	898.84	976.43	1187	1134.3	1857.9	1787.3	1987.3	1720.3	1570.9	810.78	622.54	802.12
2914.7		1174.8	1149.9	1279.3	1281.1	1310.4	1040.4	1132.4	986.52	1054.6	1069.4	1406	1523.1	1462	1717.7	1387.4	969.78	816.41	1100.8	1005.6	811.4	1796.3	1846.9	1484.2	1862.4	1977.2	1151	1007	825.47	712.92	636.35	817.32	1045	1202.5	887.86	878.25	1162	871.3	948.47	1159.4	1110.2	1818.5	1749.1	1950.2	1681.8	1563.1	793.5	603.29	782.45
2913.4		1173.2	1138.6	1262.2	1273.1	1269.4	1034.3	1124.3	958.5	1054	1029.5	1361.2	1480.7	1423.8	1669.1	1322.3	969.19	813.26	1101.5	969.01	788.42	1751.6	1800.4	1450.2	1826.8	1929.6	1121.3	1006	808.38	702.77	626.34	790.52	1020.7	1176.8	851.74	849.24	1136.1	837.4	935.96	1140.7	1086.4	1786.9	1711.3	1906.6	1678.5	1529.8	779.13	596.76	767.14
2912		1143.5	1088.4	1232.8	1235.7	1249	1006.9	1067.9	940.84	1004.5	1017.4	1333.9	1425.2	1410.8	1638.8	1296.7	933.51	794.3	1050.3	957.87	782.72	1660	1744	1432.5	1762.3	1839.7	1085.6	948.83	797.1	686.63	592.68	781.36	987.29	1134.6	839.25	844.04	1126.3	816.95	928.55	1123.8	1034.9	1748.7	1688.9	1888.4	1641.1	1508.4	764.22	586.05	750.55
2910.7		1105.2	1082.4	1217.5	1219.6	1203.7	973.17	1045.6	923.73	996.88	1007.7	1313.1	1397.1	1342.8	1627.9	1271.9	918.55	773.7	1031.4	946.2	762.83	1630.5	1711.7	1398.2	1714.9	1774.4	1073.7	925.64	784.92	655.21	595.02	770.74	957.17	1096.3	824.22	819.38	1072.4	804.31	892.04	1089.2	1007.1	1705	1658.4	1835.8	1579.4	1484.1	721.84	569.35	706.34
2909.3		1095.7	1038.7	1222.9	1201.3	1197.8	948.59	1002.9	916.26	969.93	976.53	1279.1	1355.9	1345.8	1601.3	1250.3	893.78	746.18	1000.6	921.06	731.67	1580.3	1642.4	1358.8	1667.8	1726.3	1050.2	907.18	759.1	644.15	578.46	737.39	928.86	1056.3	798.65	818.91	1035.2	767.31	877.72	1058.3	987.18	1681.6	1637.6	1779.5	1587.8	1483.1	705.84	563.18	697.75
2907.9		1071.1	1010.5	1183.8	1185.8	1159	945.45	993.94	890.05	948.99	949.55	1242.8	1322	1304.4	1583	1212.5	880.83	735.95	1004	897.57	719.6	1528.4	1584.9	1326.3	1612.8	1669.5	1048	882.9	749.82	635.09	542.44	723.5	917.46	1020	789.07	791.89	1000.7	753.22	866.66	1030.7	960.84	1665.1	1592	1738.4	1538	1451	689.83	546.47	682.44
2906.6		1056.8	982.28	1146.6	1165	1148.2	904.87	966.39	870.58	946.6	952.57	1208.5	1312.4	1276.3	1552.1	1171.2	871.51	714.43	965.78	873.34	714.62	1459.3	1523.1	1288.9	1573.9	1613.6	1031.4	842.07	747.63	624.21	538.78	709.6	886.6	983.58	771.86	779.42	979.52	723.67	848.34	1001.6	918.68	1629.3	1600.5	1738.7	1530.4	1445.2	669.46	525.22	662.4
2905.2		1048.5	953.35	1154.4	1150.2	1103.8	911.55	942.47	858.92	926.02	931.41	1184	1269	1257.9	1526.1	1145.4	855.1	699.1	971	858.58	694.19	1413.6	1527.9	1250.6	1526.8	1567	1013.8	848.88	727.08	596.24	518.4	702.8	865.92	950.23	766.1	798.96	963.23	707.94	825.1	1000.2	887.8	1633.5	1579.6	1718.8	1515.7	1417.3	664.54	525.05	646.18
2903.9		1045	951.5	1149.2	1141.6	1085.2	886.42	917.1	844.72	910.71	910.98	1168	1224.9	1229.2	1505.6	1108.7	846.33	684.14	960.77	833.81	662.48	1393.3	1460.8	1229.6	1497.2	1504.9	999.72	791.51	721.98	590.45	520.2	673.09	841.61	902.16	755.8	758.3	931.85	686.4	820.77	983.66	874.55	1588	1541	1659.4	1479.6	1415.5	637.99	502.34	619.97
2902.5		1030.5	925.66	1108.3	1111.3	1060	872.02	890.46	827.07	896.31	897.64	1121	1202.9	1204.8	1487.2	1099.9	809.92	693.9	929.08	837.04	664.77	1325.5	1423.5	1201.8	1476	1487	982.23	807.23	715.25	583.57	499.81	686.48	810.93	889.54	726.95	769.29	885.74	669.03	796.08	970.97	851.12	1559.1	1519.7	1624.5	1482.9	1413.6	601.98	494.54	609.02
2901.1		1013.2	910.72	1127.5	1117	1058.2	852.16	860.36	802.69	881.19	889.93	1122.5	1189	1197.5	1484	1083	794.79	652.21	912.85	829.54	648.16	1313.2	1396.6	1196.6	1417.5	1416.9	961.47	780.03	695.42	568.87	495.61	670.77	810.98	871.65	703.01	745.55	868.36	648.93	792.47	943.54	840.23	1565.2	1502.5	1615	1458.1	1387	579.79	475.28	594.07
2899.8		995.44	880.7	1102.2	1096.1	1043.6	850.12	848.26	797.58	858.98	854.41	1101.1	1164.1	1161.4	1470.3	1060.8	797.66	663.79	913.71	815.69	631.72	1262.2	1359	1175.9	1389	1398.1	943.07	775.75	682.87	555.08	483.05	660.33	782.85	835.21	715.08	735.63	845.89	624.11	780.32	924.66	819.89	1527.5	1507.4	1609.6	1409.8	1400	582.88	462.03	579.85
2898.4		1019.4	887.21	1099.4	1108	1034.8	837.53	838.71	799.38	862.03	858.34	1074.1	1147.5	1158.5	1452.7	1042.7	773.61	633.73	907.66	820.01	633.65	1252.7	1346.5	1152.5	1365.7	1354	930.66	771.47	690.31	549.83	472.12	644.62	794.72	828.4	719.5	715.52	829.42	621.29	787.99	923.05	801.36	1539.6	1504.8	1603	1434	1354.4	576.87	462.22	556.54
2897.1		996.54	874.46	1079	1100.5	1007.4	840.77	821.52	790.45	853.64	855.54	1075.6	1141	1145.2	1441.5	1046.7	781.94	635.68	897.07	802.7	639.22	1223.9	1363.2	1153.5	1336.9	1324.7	937.54	767	671.57	542.4	463.37	637.82	761.49	799.24	707.38	727.6	834.76	593.37	774.75	900.17	786.65	1499.2	1477	1567.9	1437.5	1382.8	569.95	469.88	567.95
2895.7		1011.7	864.43	1070.8	1089.8	1008.7	824.73	801.06	766.98	844.7	854.57	1066.7	1109.6	1145.5	1439.1	1025.4	770.26	624.35	903.21	795.02	625.87	1196.7	1311.6	1152.3	1316.3	1313.9	929.14	736.71	673.38	536.06	457.53	637.38	761.54	789.34	688.9	724.04	800.83	594.91	758.24	913.29	779.4	1512	1465.1	1583.1	1426.3	1386.5	549.76	453.71	553.55
2894.3		1000	863.31	1088.9	1098.7	994.06	814.69	793.32	777.51	851.94	821.04	1045.1	1124.4	1147.8	1420	996.65	761.85	629.2	894.8	796.8	617.43	1183.3	1299.9	1125.3	1296	1287.8	936.92	741.15	668.83	530.45	455.5	614.77	755.59	765.45	692.23	715.21	806.36	600.45	750.45	903.49	772.69	1542.5	1461.1	1582.5	1420	1379.5	555.03	472.81	537.51
2893		997.55	844.74	1076.5	1094.8	1000.7	823.02	787.04	761.67	835.72	833.34	1050.6	1099.3	1115.6	1411.2	1015.7	763.99	624.6	888.2	799.85	606.09	1168	1284.7	1137.5	1281.9	1280.8	915.61	727.6	670.63	519.01	458.21	637.42	736.36	765.18	688.29	727.29	789.34	577.98	760.66	883.88	748.35	1501.1	1472.9	1565.9	1409.1	1364.7	529.02	454.1	536.56
2891.6		987.65	838.52	1082.8	1073.3	978.49	815.89	770.94	766.93	828.06	818	1033.9	1092.3	1113.2	1424.1	988.1	743.23	610.54	893.25	778.9	613.29	1150.5	1252.2	1131.6	1287.2	1258.2	921.21	736.58	664.62	527.95	462.91	619.72	745.13	746.01	671.63	702.46	783.78	582.61	745.41	873.54	734.55	1493.9	1462	1571.5	1405	1353.9	546.11	441.93	531.06
2890.2		983.57	840.49	1090.8	1091.5	973.34	807.31	775.02	759.1	834.57	820.66	1040.9	1088.9	1111	1402.6	980.09	734.46	610.49	899.93	778.5	607.22	1140	1254.9	1128.2	1253	1234.6	921	735.02	660.42	521.42	439.25	611.64	727.54	752.48	671.15	709.82	757.66	572.87	745.26	885.93	727.29	1494.1	1439.5	1554	1392.3	1351.2	527.19	431.4	537.02
2888.9		993.67	816.46	1080.2	1069.5	970.92	812.73	759.65	769.99	842.36	802.95	1033.3	1057.9	1100.1	1373.8	978.82	750.6	606.61	875.52	779.37	600.05	1142.6	1235.3	1099	1250.3	1216	903.14	707.82	662.05	510.53	441.41	614.66	712.67	726.58	649.94	709.17	769.55	570.04	734.56	876.86	713.31	1499.2	1420.4	1548.5	1407.8	1344	506.82	440.32	527.53
2887.5		979.22	812.98	1086.7	1090.7	968.32	790.69	730.46	748.34	836.87	812.71	1019.5	1069.7	1102.8	1375.6	968.81	746.38	595.83	895.11	765.88	595.43	1105.2	1233.1	1108.9	1239.8	1212.1	904.75	709.53	649.3	507.1	432.12	613.87	726.72	732.5	683.82	702.16	761.08	560.3	745.31	873.43	709.69	1501.4	1431.5	1553.2	1391.7	1342.6	498.27	429.97	510.21
2886.1		982.59	810.4	1097	1078.8	966.45	803.38	746.54	747.05	829.38	813.55	1007.6	1072.7	1085.1	1364.5	978.99	754.52	601.41	885.61	778.02	589.36	1089.2	1210.7	1089.5	1218.6	1179.3	881.8	692.15	654.93	506.94	431.36	601.07	699.49	709.69	659.88	697.33	756.79	545.11	738.43	858.18	712.8	1518.5	1415.6	1544.4	1383.7	1328.7	509.53	425.98	510.35
2884.8		977.42	797.46	1080.6	1081.8	952.03	793.89	734.26	742.67	818.63	804.39	1016.4	1068.8	1082.7	1328.3	956.07	732.66	610.99	874.84	777.62	586.01	1066.9	1185.7	1090.9	1202.4	1192.1	886.86	698.59	645.09	516.23	433.34	602.82	701.89	693.24	665.4	681.6	745.04	547.37	746.28	872.75	701.54	1470.2	1404.7	1536.3	1371.6	1324.8	500.98	421.45	496.49
2883.4		972.07	790.7	1095.1	1082.3	966.52	782.76	735.25	751.2	818.6	796.87	1011.3	1057.4	1102.8	1345.1	952.8	752.26	594.75	879.52	775.22	570.66	1084.2	1186.6	1079.5	1215.4	1158.5	892.28	678.3	637.62	512.79	418.4	580.56	700.66	689.16	637.82	682.95	747.84	546.9	722.85	866.22	697.19	1459.9	1390	1539.6	1373.1	1304.3	499.15	432.74	509.36
2882.1		976.72	801.04	1081.7	1076.8	966.28	783.27	705.69	746.64	813.84	817.53	993.02	1069.2	1089.5	1325.5	943.88	750.04	599.97	901.66	765.18	582.23	1054.8	1177	1071.4	1185	1168.1	874.43	698.38	646.88	496.08	427.65	593.04	711.07	679.26	636.8	677.4	749	550.98	724.51	851.7	685.75	1481.6	1369.4	1539.3	1360.2	1309.9	494.78	425.66	490.96
2880.7		967	794.09	1097.6	1066	943.86	789.24	729.95	741.72	829.08	809.28	999.62	1052.8	1049	1322.6	925.88	757.27	585.01	885.43	770.96	583.79	1045	1197.3	1072	1162.2	1140.9	884.76	681.54	644.86	492.46	405.81	588.79	714.2	691.17	639.59	668.39	741.61	547.41	734.35	853.54	691.58	1470.7	1381.8	1534.6	1353	1293.6	494.59	417.31	493.46
2879.3		971.65	796.24	1098.3	1078.3	947.44	793.02	711.67	731.34	826.87	812.85	986.76	1039.5	1057.5	1278.2	924.96	747.23	594.23	880.3	751.47	571.16	1034.5	1167	1060.3	1165.1	1139.6	891.82	687.97	625.93	495.39	424.51	585.81	700.06	673.09	640.74	658.84	742.96	537.31	725.47	861.56	684.5	1463.1	1362.1	1569.6	1346.9	1276	486.59	420.77	499.78
2877.9		942.3	778.57	1067.2	1054.6	952.66	759.72	693.56	720.78	811.56	790.61	961.72	1016	1052	1273.7	915.5	744.83	596.72	863.89	746.89	571.82	1043.1	1158.5	1052.7	1148.8	1124.8	864.15	676.59	608.28	487.59	414.12	559.01	686.82	670.27	634.62	645.1	716.48	538.47	714.22	850.85	670.34	1436.8	1336.7	1532.7	1336.9	1241.6	488.03	413.33	488.46
2876.6		928.76	777.45	1065.2	1047.6	926.96	770.23	697.64	710.4	802.08	779.99	957.77	1025.1	1041.8	1270.7	907.67	735.15	574.3	870.21	737.94	563.01	1034.1	1156.5	1057.5	1139.3	1134.5	860.48	655.93	616.08	474.15	407	574.58	689.95	664.73	632.87	628.82	725.64	534.55	712.61	809.23	677.8	1427.7	1319.8	1528.5	1319.9	1221.1	483.66	406.43	491.15
2875.2		927.96	772.14	1039.3	1043.9	921.63	746.92	690.99	707.48	775.14	782.11	955.46	1017.1	1027.6	1243.2	908.39	719.3	569.15	846.53	727.72	541.48	1026.7	1142.5	1025.6	1132.3	1128.6	832.63	673.28	599.15	478.71	406.61	548.14	679.63	666.82	611.84	638.91	708.8	519.16	709.9	821.8	664.54	1404.5	1307.8	1488	1272.3	1209.9	473.29	390.62	471.65
2873.8		909.88	771.75	1024.7	999.65	894.67	731.25	693.07	687.83	766.93	747.14	918.6	983.2	1003	1218.3	893.66	697.62	564.73	813.58	725.68	553.59	1015.7	1124.7	1005.7	1120	1092.8	805.15	641.89	580.04	469.63	399.31	543.16	664.03	664.19	612.81	613.35	697.78	523.97	675.02	801.63	649.28	1369.6	1252.3	1440.6	1269.8	1178.5	469.28	399.72	466.88
2872.5		869.62	736.98	984.15	983.22	882.8	714.49	679.88	670	757.26	737.07	919.92	967.8	983.14	1202.2	870.56	685.77	551.59	801	694.19	545.87	1003.3	1114	986.66	1116.3	1100	798.93	638.33	561.84	445.1	397.1	545.09	642.98	650.83	586.51	618.35	699.3	514.4	653.04	770.74	637.29	1317.9	1248.3	1419.6	1214.2	1150.8	472.55	384.46	456.29
2871.1		847.91	725.68	966.67	953.52	874.38	698.64	659.23	666.35	730.32	719.01	911.61	946.4	962.02	1195.7	879.83	680.46	534.44	786.95	671.61	526.34	974.84	1095.8	970.19	1082.4	1073.8	788.9	620.94	560.91	449.84	384.52	527.75	647.38	652.92	576.94	596.98	682.82	508.47	646.52	772.22	632.39	1296.8	1227.6	1371.9	1199.8	1133.8	468.17	392.11	473.15
2869.7		834.74	695.82	941.74	923.28	834.68	689.15	635.85	652.7	710.11	713.12	883.84	932.27	958.71	1176.2	849.27	653.69	516.38	747.46	651.39	516.26	973.62	1070	950.99	1098.4	1074.2	765.78	600.83	566.52	440.94	378.13	527.86	629.23	645.55	579.01	585.25	655.62	490.36	633.45	754.41	644.58	1251.8	1210.1	1329.5	1186.9	1132.8	456.71	376.12	456.38
2868.4		819.94	684.15	896.07	908.85	819.72	668.39	639.74	640.5	693.35	692.7	839.71	902.14	937.23	1143.9	832.54	623.48	516.15	740.5	652.26	506.73	960.58	1044.9	933.07	1049.9	1029.8	745.75	601.99	549.78	420.59	370.65	523.98	626.72	625.28	577.62	588.79	646.77	486.25	615.29	715.16	600.95	1240.7	1153.5	1287	1144.6	1075	440.7	368.86	449.61
2867		778.05	666.84	882.04	873.88	802.94	638.73	614.91	620.67	661.32	660.27	833.76	879.83	903.74	1139.9	812.71	606.53	504.82	719.19	617.5	485.38	928.8	999.09	906.78	1030.6	991.48	738.45	566.42	526.3	410.96	357.53	504.09	609.3	608.64	548.41	574.87	619.38	462.86	592.04	708.63	599.87	1206.8	1140.3	1232.2	1106.1	1071.5	429.97	358.32	418.11
2865.6		761.43	651.17	846.02	841.46	750.15	627.78	580.08	579.02	638.38	642.02	803.63	832.79	859.89	1083.6	764.15	587.4	479.49	683.15	600.55	462.57	882.49	968.01	858.13	987.21	938.48	706.05	549.39	502.82	401.52	329.5	477.29	587.89	587.46	535.75	548.96	605.27	453.66	584.25	687.37	572.78	1171.9	1103.2	1200.5	1060.2	1033	413.96	352.33	410.43
2864.3		740.45	606.95	829.99	808.31	733.73	603.93	556.51	563.74	633.08	615.6	785.86	802.66	833.86	1044	733.05	558.09	450.89	661.47	574.51	448.68	827.81	924.56	817.85	935.6	915.11	671.66	544.55	479.35	374.62	325.1	459.22	556.1	548.82	517.63	543.23	583.15	414.27	557.55	667.21	559.52	1131.4	1064.1	1168.1	1021.8	997.11	396.86	341.25	388.57
2862.9		726.37	589.28	788.51	784.25	710.4	572.45	524.95	535.36	599.96	579.35	747.37	764.71	787.65	1017.3	706.32	524.6	429.56	625.79	554.84	430.96	762.4	885.48	784.65	888.17	855.2	668.72	519.16	471.14	352.45	298.7	455.15	531.41	518.18	494.24	497.68	553.58	403.98	545.93	623.41	522.25	1067.5	1047.2	1085.7	1000.6	955.74	370.48	319.8	373.79
2861.5		675.39	570.33	776.13	760.55	665.62	544.05	490.3	524.98	575.93	555.47	708.88	729.49	746.89	979.28	654.12	527.11	406.78	619.93	518.62	411.43	729.9	836.59	753.64	848.38	805.83	641.6	484.68	464.75	342.64	289.4	435.08	499.81	476.45	479.57	505.58	518.74	380.05	511.23	607.6	501.53	1048.3	1010.8	1053	977.58	956.37	355.93	301.99	363.2
2860.2		683.5	533.39	755.56	742.13	642.84	535.3	482.19	504.97	535.36	554.13	681.65	702.99	728.32	955.49	633.02	494.35	396.91	604.8	515.49	396.26	693.58	804.23	707.54	793.86	752.47	622.3	462.57	442	311.19	273.19	417.2	469.12	442.17	465.46	476.03	490.44	361.93	511.8	582.16	460.08	1007.2	963.71	1023	934.18	935.55	331.74	284	342.97
2858.8		647.43	502.8	727.53	713.71	622.24	504.36	452.08	468.05	530.23	534.62	648.25	665.04	709.2	934.6	613.19	464.49	385.4	590.22	501.09	386	648.17	749.7	690.53	758.97	685.46	579.36	435.72	436.89	308.11	258.79	404.4	443.33	413.71	443.16	472.48	454.14	342.54	475.09	553.09	435.9	999.46	937.16	970.55	912.06	918.54	314.64	274.01	316.75
2857.4		628.45	496.4	711.33	697.29	599.63	503.05	407.25	466.22	512.57	524.92	612.85	622	676.98	904.26	576.45	449.73	364.25	567.27	483.6	371.19	617.67	702.25	675.7	718.45	645	585.51	421.06	419.05	300.67	255.48	385.06	440.46	392.34	428.13	446.21	426.57	304.97	461.84	538.01	419.72	968.06	913.52	954.52	893.57	902.63	288.81	268.2	300.88
2856		638.74	474.54	695.67	684.87	571.76	482.84	397.87	450.57	503.99	498.49	607.8	628.78	654.95	911.92	564.98	441.51	344.56	545.59	473.75	346.56	570.26	674.81	647.41	683.75	602.36	567.85	414.21	412.84	295.22	240.9	378.62	413.03	353.69	417.84	445.57	408.45	300.49	460.23	515.66	400.09	949.57	917.16	937.58	873.44	906.9	273.52	259.3	281.01
2854.7		619.76	453.78	688.92	686.63	575.52	466.99	382.12	447.47	485.24	484.25	592.4	593.55	645.11	898.31	553.15	439.48	347.23	553.55	445.16	341.94	541.57	650.09	636.04	662.86	577.53	554.55	394.28	404.45	274.13	228.5	363.65	395.25	317.6	406.45	444.2	388.88	286.56	443.89	526.59	375.36	938.17	915.7	929.55	861.68	895.89	275.51	252.77	268.79
2853.3		637.69	446.28	703.08	688.75	566.19	467.51	367.28	443.09	489.75	489.09	584.81	566.33	626.71	879.97	537.69	428.89	335.54	554.6	446.94	329.49	523.43	632.46	615.03	638.34	542.34	555.61	401.8	412.42	278.32	221.01	360.85	373.83	311.68	399.24	442.47	367.85	273.17	443.19	506.42	361	943.87	908.79	924.8	855.19	902.16	263.32	244.41	259.28
2851.9		644.16	438.06	687.25	689.79	556.14	465.48	355.72	439.99	479.18	471.39	573.59	572.19	625.77	879.27	542.22	423.4	322.94	530.74	452	330.87	497.11	611.02	621.65	616.54	519.88	548.49	386.4	413.13	266.51	221.16	372.05	376.04	285.94	387.49	438.56	356.82	259.41	430.12	502.25	357.91	916.47	888.43	909.32	865.25	904.79	255.31	236.97	260.14
2850.6		642.27	431.48	693.95	691.19	565.9	455.45	343.43	439.06	484.06	472.97	557.64	558.06	629.92	876.75	521.11	413.73	321.61	553.07	460.51	313.7	472.43	593.94	620.64	597.29	501.59	542.64	372.65	404.01	254.7	218.94	346.35	368.44	283.66	395.19	428.83	348.52	254.38	441.41	506.81	331.36	943.62	916.06	904.38	861.12	910.52	244.39	239.16	244.1
2849.2		630.57	409.62	705.75	700.41	550.39	462.87	331.86	437.23	480.39	481.82	559.69	542.47	619.71	875.68	500.55	416.24	318.65	540.66	444.11	316.7	439.74	578.85	599.81	575.31	465.49	547.71	379.44	408.53	253.25	201.81	354.46	352.1	255.92	387.8	442.38	323.67	246.08	424.17	498.28	334.63	944.59	910.79	909.26	867.54	928.24	245.47	233.35	241.14
2847.8		633.04	404.12	708.46	688.17	531.61	467.39	319.75	424.13	469.63	476.85	552.28	532.15	606.41	862.98	492.18	406.75	305.5	545.17	435.89	324.81	419.06	549.77	592.8	553.14	433.57	542.95	363.87	390.5	248.34	185.96	355.67	351.77	242.9	379.14	441.01	319.37	231.96	435.46	483.2	312.81	923.01	906.42	898.87	849.78	905.6	229.28	231.72	238.91
2846.4		619.88	384.81	706.62	678.12	515.91	446.08	297.45	418.85	461.42	457.15	535.97	514.38	598.2	821.73	467.62	407.45	294.54	540.4	434.03	308.54	390.55	536.51	570.15	532.44	418.2	527.47	338.29	380.84	236.53	178.65	333.41	329.99	218.98	377.57	431.46	312.88	219.12	415.85	465.95	301.18	905.07	875.7	886.48	827.29	879.14	219.81	220.82	225.04
2845.1		591.45	362.22	696.97	656.61	504.04	436.78	280.07	407.2	445.94	443.45	515.11	488.06	560.17	808.85	459.6	397.05	285.39	506.36	427.45	279.73	365.68	494.33	560.05	485.55	374.09	508.89	331.81	374.63	221.62	156.79	327.71	309.11	211.6	353.27	412.28	295.12	209.54	416.24	460.69	285.72	879.49	839.69	855.54	802.07	844.87	209.07	211.37	206.99
2843.7		534.47	343.63	641.68	615.83	457.07	401.3	257.05	368.28	417.73	414.66	463.52	444.47	525.77	715.6	407.4	370.47	268.24	468.32	392.5	258.2	325.54	453.79	510.68	451.02	325.08	490.87	302.6	332.24	189.81	150.21	297.64	303.14	186.59	340.06	382.37	263	197.6	379.17	429.25	270.81	834.46	788.97	805.34	739.04	767.32	188.69	198.84	199.31
2842.3		489.86	311.95	584.39	565.41	403.02	360	216.2	334.26	387.34	367.33	404.84	397.43	472.83	631.8	362.29	338.43	240.73	432.65	354.28	229.75	301.94	400.89	456.57	383.22	291.88	441.56	278.84	297.48	176.72	128.89	272.12	267.17	165.57	299.77	346.28	238.7	176.39	341.02	383.62	229.17	769.25	704.24	739.13	665.28	684.87	178.86	173.94	168.35
2840.9		418.88	261.91	508.56	490.27	360.78	312.88	186.27	287.52	332.03	323.81	353.44	349.11	402.26	564.92	315.19	310.22	216.86	392.79	305.52	206.58	266.89	346.9	411.02	327.78	260.5	391.36	243.81	260.73	143.63	115.03	235.5	234.47	144.92	272.38	297.1	215.48	151.9	287.77	329.27	202.07	653.13	605.51	639.47	565.15	587.32	147.4	147.22	147.57
2839.6		357.54	225.14	446	424.95	305.82	280.3	164.16	252.97	288.91	277.75	304.03	301.88	359.5	456.4	266.26	260.73	184.8	333.84	264.21	181.22	214.56	307.63	345.28	285.06	223.49	334.24	202.96	219.43	124.91	100.99	203.61	208.5	124.08	221.53	254.1	180.09	133.24	264.16	289.65	178.25	577.01	516.97	574.71	515.21	517.96	127.38	130.32	137.16
2838.2		306.93	192.73	383.43	357.62	262.85	243.18	144.41	214.95	246.52	246.79	256.81	265.56	307.65	401.33	213.33	223.78	159.66	290.71	223.44	149.87	204.41	259.09	307.72	240.9	197.02	282.75	174.65	188.31	111.64	89.316	173.91	178.9	113.25	209.06	220.19	160.51	118.2	219.64	248.03	169.33	483.8	447.15	477.41	425.81	432.23	110.1	114.51	113.29
2836.8		251.41	157.96	313.42	289.39	210.07	204.06	120.11	176.21	202.49	203.09	222.67	216.15	250.53	334.99	189.13	196.48	126.33	239.04	201.23	128.87	163.54	230.19	249.62	219.82	166.18	223.27	154.35	153.01	96.55	66.183	142.93	140.92	93.321	176.94	178.64	136.38	108.26	182.39	207.5	132.78	401.32	363.88	404.12	350.42	360.14	93.175	92.882	95.238
2835.4		228.43	131.56	267.59	250.79	171.83	162.04	97.082	154.75	175.92	175.39	195.81	187.1	216.5	303.01	162.75	158.08	113.36	200.09	173.91	109.33	148.49	186.19	209.7	186.01	147.16	195.79	133.5	131.71	78.369	67.232	132.86	138.41	90.483	144.83	156.91	112.44	87.413	151.69	185.69	112.41	335.75	324.24	343	305.75	319.5	83.342	76.345	76.096
2834.1		184.91	124.42	224.48	214.01	170.5	136.92	92.42	134.19	152.43	143.33	162.04	160.23	181.01	240.49	134.37	139.5	94.398	184.05	146.42	96.887	131.43	165.84	179.42	171.12	123.42	173.76	115.74	118.95	61.28	52.643	107.33	112.8	71.28	122.53	138.46	94.498	78.562	139.54	149.16	90.948	284.9	270.43	298.25	247.26	268.51	62.965	69.263	78.591
2832.7		157.39	105.65	179.56	171.78	142.08	124.53	73.393	104.54	131.86	122.55	138.45	135.91	164.07	212.7	134.71	113.1	93.796	145.28	128.2	77.894	114.37	142.39	155.68	150.77	103.85	140.83	95.434	104.01	67.462	50.236	87.446	95.74	65.168	101.87	110.19	89.281	59.529	112.11	126.08	91.122	254.24	229.34	249.13	218.04	219.51	60.041	66.182	60.176
2831.3		131.33	89.238	165.72	152.1	120.57	103.04	69.275	92.346	113.65	115.03	123.77	132.32	143.86	193.81	105.06	104.52	74.467	120.52	112.17	79.81	89.679	128.03	137.03	120.05	95.376	126.62	82.583	91.439	48.372	43.464	76.83	86.132	50.328	99.755	102.64	71.154	60.314	103.78	117.37	77.84	224.49	223.16	220.56	192.47	201.78	56.935	58.191	60.306
2829.9		130.17	83.011	151.89	143.14	108.88	94.469	70.248	98.697	101.44	99.156	99.996	113.81	126.92	170.56	97.946	90.488	72.593	113.93	87.582	65.726	92.984	112.76	124.38	116.42	103.26	116.59	71.187	85.591	54.372	33.783	65.851	70.525	44.759	82.186	94.19	70.482	50.008	92.353	108.11	72.921	199.65	186.98	191.62	180.16	180.79	54.738	48.745	56.436
2828.6		114.11	81.51	129.52	117.45	97.004	80.441	56.129	79.23	82.317	87.461	96.951	91.489	118.89	148.77	95.38	72.636	61.991	100.62	85.544	61.46	79.744	110.4	114.83	96.978	79.332	98.38	67.608	63.38	41.463	34.283	70.327	66.19	43.19	72.799	74.464	61.627	43.337	78.746	96.848	60.729	165.89	154.44	173.06	146.76	157.79	42.541	38.937	42.02
2827.2		91.132	71.463	117.5	107.59	78.766	71.14	44.555	63.944	69.925	73.402	90.088	93.165	85.768	121.33	67.359	65.511	43.208	87.128	69.688	49.557	62.139	84.216	89.632	91.35	67.399	83.444	60.756	61.896	33.645	29.146	53.166	63.128	35.256	60.503	68.738	53.681	40.485	66.595	76.861	52.719	151.6	152.62	139.94	136.46	142.79	35.434	42.764	42.332
2825.8		88.886	60.871	94.037	98.086	64.164	60.93	49.163	61.568	63.714	71.707	69.224	67.205	85.373	120.08	65.519	70.204	37.333	67.271	73.286	47.108	62.169	89.127	92.075	77.357	58.192	75.781	56.449	59.867	35.28	30.008	56.55	49.884	34.049	62.025	58.466	43.37	39.086	59.898	70.147	42.344	135.12	127.35	121.55	124.88	126.16	39.418	39.501	35.188
2824.4		70.276	53.006	96.934	89.493	64.108	63.448	39.951	52.828	63.685	56.558	64.724	78.516	68.251	109.56	63.679	56.898	45.458	59.959	57.611	47.569	60.745	71.675	79.79	74.636	55.531	69.753	49.052	50.746	28.37	30.87	48.661	54.458	35.568	59.184	56.922	31.06	33.324	56.475	60.888	43.059	115.18	107.54	121.71	114.76	104.62	36.311	38.965	32.772
2823		64.576	56.231	83.104	75.263	61.688	51.238	28.558	46.815	56.019	57.045	54.405	60.919	75.856	109.77	54.566	41.046	35.947	65.739	53.028	42.574	54.774	61.676	76.596	64.642	51.777	63.181	47.472	51.807	24.733	17.731	44.046	39.031	24.723	47.615	53.379	35.294	31.743	49.416	63.629	44.137	96.523	101.9	99.135	90.999	100.72	26.294	26.066	21.81
2821.7		58.876	46.91	70.365	70.853	52.178	46.301	26.254	37.893	55.99	49.714	57.358	50.047	56.189	82.333	43.27	45.013	34.436	55.154	45.535	34.671	46.803	60.767	58.129	52.647	48.204	50.972	34.073	42.686	28.004	19.318	32.702	39.423	29.513	40.228	50.744	31.891	29.253	51.267	51.643	40.669	97.5	89.727	96.201	77.785	86.45	27.186	23.348	22.665
2820.3		48.267	34.317	53.626	58.988	52.667	46.274	21.405	34.425	44.87	45.111	47.22	43.721	47.612	80.536	37.065	37.888	27.652	39.661	37.496	27.131	34.83	56.404	39.662	51.924	45.721	47.308	30.857	42.656	26.185	21.269	34.45	37.997	24.848	42.66	39.2	22.306	27.49	44.755	52.202	28.474	90.295	89.367	81.629	85.481	85.092	21.35	20.449	24.066
2818.9		50.931	40.813	50.706	44.214	35.52	34.428	25.464	26.23	39.023	31.417	48.9	35.577	48.853	67.467	31.951	33.672	25.959	38.713	39.275	29.954	28.675	34.403	49.74	37.563	35.237	47.099	30.912	26.626	21.637	13.947	32.197	37.298	21.818	36.728	33.111	29.448	25.363	40.243	39.852	27.732	60.181	65.372	71.422	59.722	81.008	21.878	19.914	17.285
2817.5		48.323	23.31	53.968	54.713	35.827	27.673	19.341	29.671	33.903	38.632	36.398	42.522	46.276	56.76	42.29	28.548	25.175	42.675	26.691	23.868	29.974	41.675	42.727	31.202	35.843	40.708	31.331	36.051	19.817	15.169	24.127	32.599	18.969	33.524	31.204	19.134	23.962	29.732	38.412	25.353	68.794	66.104	62.668	50.69	61.106	18.406	15.924	20.322
2816.1		28.079	20.169	48.321	39.94	30.498	29.1	17.217	21.476	26.782	28.393	31.532	41.831	26.79	61.69	33.356	21.605	16.572	30.272	22.834	19.782	30.363	34.4	34.986	26.476	18.084	31.954	27.387	24.566	9.9966	7.663	23.874	24.082	15.575	29.593	31.48	29.729	20.38	28.131	32.244	20.974	58.499	53.2	47.188	54.567	56.296	16.024	18.48	24.995
2814.8		38.744	26.847	33.583	37.167	28.988	28.163	17.82	23.644	12.935	31.063	32.12	28.412	34.576	42.074	15.695	21.208	20.333	27.506	24.794	17.696	25.297	16.216	32.882	28.476	29.961	30.472	21.078	27.627	13.085	15.429	20.166	21.019	14.542	24.389	29.755	8.8691	13.161	28.349	32.259	19.321	49.113	51.206	54.07	46.99	42.577	16.914	17.581	11.668
2813.4		28.136	22.615	26.482	27.486	26.386	20.136	15.877	25.085	20.542	20.824	25.253	26.084	23.271	47.004	21.488	17.357	19.912	20.195	19.483	11.609	23.321	23.305	34.959	23.385	22.019	32.627	21.133	22.869	3.4461	10.468	16.641	26.502	17.51	19.003	25.848	18.918	18.852	26.931	34.637	12.941	45.182	61.029	39.68	37.414	43.585	16.35	19.229	13.977
2812		18.983	22.019	25.926	30.35	14.511	26.109	17.752	19.435	13.786	16.221	23.113	16.846	22.512	37.569	21.098	17.323	10.037	22.702	20.17	10.25	20.071	17.483	24.855	26.111	17.349	22.963	14.097	19.203	12.716	14.415	15.66	19.439	9.7487	22.163	23.215	6.9658	18.178	24.423	23.742	20.196	34.887	32.127	23.108	23.473	39.504	6.6938	12.331	12.831
2810.6		14.74	22.514	29.189	24.487	15.001	24.081	8.7169	15.784	17.757	22.71	23.882	15.607	21.753	38.134	21.072	7.6533	13.252	11.936	22.131	17.8	-0.27008	19.843	13.113	17.564	16.859	13.3	13.969	24.99	15.44	7.4522	13.043	14.921	8.5323	16.777	22.945	17.377	10.776	21.007	19.212	9.4504	35.865	33.769	33.081	34.078	37.241	11.765	7.7961	5.1397
2809.2		15.224	14.281	23.361	16.624	13.49	12.236	13.318	12.316	17.909	15.017	14.65	11.277	14.993	27.608	14.136	7.9836	9.3766	26.624	14.273	11.349	19.024	15.476	18.099	11.924	12.368	21.273	12.569	15.505	8.1644	10.671	14.063	13.495	6.7699	11.755	19.766	7.6057	15.92	15.227	24.318	9.0681	30.662	37.594	21.417	30.138	36.797	7.1995	8.8982	5.4481
2807.8		17.527	8.7751	11.533	17.489	9.9793	16.754	2.0999	8.12	16.425	14.597	11.782	13.855	11.688	33.264	7.3811	12.132	6.4099	14.767	11.506	10.535	8.6814	5.6522	15.266	19.011	10.786	14.882	10.623	10.384	13.616	3.1612	14.537	10.069	2.8245	11.279	13.678	1.8338	16.882	6.7217	10.697	8.1396	28.186	35.783	22.844	19.835	31.808	9.179	10.182	1.2106
2806.5		16.738	4.905	14.069	18.354	13.923	12.726	4.5176	11.56	10.76	4.7229	8.5493	8.615	10.929	8.1914	9.8988	2.8258	10.17	15.092	1.8296	5.3568	10.701	8.5556	8.2508	8.6423	7.9291	12.855	18.313	13.263	1.6121	4.3783	8.4646	7.915	1.7874	13.894	4.8628	9.6976	18.207	6.7625	16.894	6.1195	18.983	10.881	17.543	17.349	21.91	5.34	13.83	3.1547
2805.1		2.314	-0.23789	17.333	15.765	14.412	14.699	7.117	12.091	8.1851	11.212	12.226	13.011	13.078	19.483	11.871	8.7926	-0.97827	10.69	13.426	3.0877	7.084	8.5497	11.236	13	4.3448	19.555	6.7303	5.2326	9.063	4.3221	8.7564	7.9432	2.568	10.327	12.775	7.743	7.3506	14.44	20.001	11.008	15.052	23.979	20.788	17.773	28.013	6.2281	4.024	6.0079
2803.7		13.708	5.346	4.0514	7.9037	9.2654	10.308	1.5338	13.895	8.7012	11.52	15.72	-0.41214	5.9545	15.501	7.6604	7.3047	5.3276	10.651	6.4768	6.8185	9.2843	4.3613	6.7657	2.2664	4.9411	7.7094	10.238	18.657	-5.1226	1.1744	8.1389	7.4261	7.5295	3.3058	8.3241	1.4242	5.221	8.4825	8.7441	7.5325	16.213	24.169	10.214	21.652	15.207	2.2067	3.4906	-1.5029
2802.3		9.8296	5.6568	13.133	12.951	14.118	11.008	3.2226	6.0622	7.7628	7.6463	6.1225	10.346	3.3762	16.428	9.6312	4.5441	3.2695	1.7027	4.4364	2.9126	8.5742	6.8992	9.7497	0.62207	4.9905	8.4093	-0.98117	6.6266	0.8735	1.1168	2.0666	6.3634	8.6718	5.921	2.7821	-4.35	10.546	11.435	12.215	8.4198	25.373	21.45	18.731	16.44	9.6751	5.6393	10.23	1.1679
2800.9		7.0423	9.0582	10.216	3.0904	4.9713	4.7989	8.9111	3.502	-0.99385	10.682	-0.38422	5.4675	10.252	10.082	4.1472	11.056	0.84784	13.846	5.6687	6.2795	2.7728	4.7097	11.097	-1.0229	3.0394	4.382	8.5265	14.96	3.2331	6.8769	2.7215	2.0282	-3.4592	4.1727	3.7857	2.4209	-1.7661	4.9335	8.0495	0.57932	12.534	15.822	15.793	13.228	7.416	4.7081	7.6971	3.6567
2799.6		4.8005	2.2774	-0.88422	1.2294	12.006	3.317	2.5987	3.8506	9.1585	-1.3737	5.6539	5.3155	6.9467	13.371	5.7535	1.9319	0.24413	7.0793	11.992	10.373	-1.9391	2.7008	13.353	2.0581	6.5413	-0.73636	6.2157	5.839	1.2289	4.2725	-4.6238	8.4203	1.6814	3.1519	8.4257	1.7365	2.2855	10.433	11.703	4.7381	12.059	5.8311	6.1263	10.38	12.248	4.3217	0.43706	0.87247
2798.2		0.92267	-0.86728	12.38	1.3688	1.9499	4.7442	-1.8958	0.9265	-1.7799	7.1166	5.5101	2.436	-0.72275	14.479	4.996	-1.5559	2.0041	7.7676	2.1327	3.0127	-0.8331	-0.39914	11.246	1.5022	-4.3211	3.6	10.45	5.8088	3.0429	0.031342	8.0308	3.7216	3.7306	-2.2324	8.7022	6.8699	12.701	9.3882	11.902	2.5328	12.129	6.5675	5.0057	8.4404	7.9906	-1.5193	9.1773	4.6336
2796.8		12.136	4.1696	1.0989	-1.5824	8.4392	7.9896	1.2454	-3.816	7.4634	3.7889	-0.088806	4.6468	4.3349	11.223	-4.3075	-1.771	-3.1452	12.092	-1.7264	1.47	1.3628	5.2275	2.2286	2.9453	-3.0027	5.7544	-1.3153	14.324	2.6749	6.8803	3.7762	-1.1588	4.3244	2.0198	5.1606	4.0028	4.3884	12.526	10.282	-2.2185	4.926	1.6679	3.3391	11.411	1.3697	-1.179	-0.8096	-1.9691
2795.4		0.2585	4.8424	5.4543	1.6483	2.2013	0.14415	-1.0685	-0.74042	2.8885	7.3704	-2.4154	-1.3247	4.8471	9.0568	3.2976	8.1957	0.79636	8.4168	3.8689	-1.3454	-3.1694	-5.6921	0.12027	0.023651	1.5873	6.9996	2.1918	2.8396	3.3977	1.1832	1.1578	1.779	-3.2644	2.2721	7.0737	-1.9559	7.8941	-0.3352	-0.60898	1.2114	5.1779	4.2232	11.127	11.29	3.8403	-2.2935	3.7492	10.155
2794		-2.8916	2.4239	0.53677	7.6064	1.2361	8.1166	3.1623	1.4257	4.6771	0.95198	8.3483	1.9757	8.4498	2.3451	-0.18878	-0.20139	2.9195	-5.2588	10.373	10.566	0.84259	-1.8854	9.4658	-4.7174	-4.006	4.2447	-4.4832	1.3552	5.3931	2.5763	5.4482	1.4442	2.0548	0.16084	-1.5587	0.63007	-0.78212	2.0774	6.8635	-1.5413	2.3386	4.7788	1.277	7.1694	4.1297	5.5005	-4.2371	6.8246
2792.6		0.68587	0.91423	1.2559	-4.617	0.089111	4.8166	-4.0619	-1.499	6.8294	1.8066	4.9298	3.4576	5.1435	5.6331	5.2336	3.2199	-4.7756	-0.7525	5.2407	1.7504	-1.146	-1.5335	3.3567	-1.0956	2.4001	3.308	4.2963	5.689	-1.7024	-1.1221	5.3749	-1.6177	5.0098	-1.7684	2.1728	1.9429	2.3597	7.9454	6.8817	2.2511	4.9541	8.9712	10.7	5.0491	5.5107	-2.1603	1.0495	1.494
2791.2		4.2636	5.9497	4.3389	1.3418	0.21487	10.789	-3.4684	0.12149	4.9817	-3.7023	4.0565	-9.0609	-0.52658	13.648	3.2011	9.9139	2.0747	4.6629	-5.3463	-7.2473	1.4101	2.6359	2.3382	8.1617	5.1688	2.3713	8.712	-7.0681	-3.3434	-3.1848	0.028763	3.5023	-2.9451	9.5753	5.9043	-0.38106	4.047	-2.731	12.173	-1.5935	1.9332	2.4365	0.84979	5.2925	-4.9261	-0.73052	5.4273	-3.8368
2789.8		0.20506	-4.4696	-1.3055	9.846	0.88614	-1.0564	0.76082	6.4691	-3.9569	6.9708	1.5463	2.6018	3.6214	7.8443	-0.83194	1.1532	3.4704	6.9872	6.7938	-0.79057	8.8743	-0.28635	5.6829	-6.2184	-2.2455	1.0709	6.5821	15.63	-4.4391	4.9336	2.5006	-2.1048	-3.2645	-0.71719	-2.0005	0.93066	7.5522	2.4118	2.1919	4.5613	1.0941	8.266	4.6355	5.8998	7.7288	4.3352	0.16898	13.923
2788.5		1.7831	7.838	2.5047	1.6234	10.648	0.73434	-3.3742	-0.45618	-0.16832	1.0986	5.2175	6.8094	-7.6854	8.9493	-0.13809	-3.4255	3.2295	4.0388	12.934	1.4843	-0.5715	-1.2093	2.6635	-0.7814	1.43	2.6795	7.9066	0.69095	-3.5348	-1.3122	1.8814	-2.6208	0.96085	11.718	1.3676	-1.94	7.2392	1.192	4.7566	0.17007	10.619	-0.26791	-0.48843	3.0526	7.2933	3.0369	-0.17999	0.77362
2787.1		5.7249	-4.7638	2.4969	1.9462	-2.4986	5.0705	-0.60072	1.1638	0.52931	-0.046188	-2.5664	-5.1653	4.2805	6.7812	-7.4447	-2.368	0.98856	2.9085	2.3462	-3.1501	0.52722	-4.4965	5.0983	6.291	-0.53192	-1.8937	-0.58716	4.4797	2.2786	4.4413	-1.829	5.0451	-1.9056	-0.75642	-1.9916	-2.2658	-2.1648	6.5188	7.3217	-3.6763	-2.2205	-1.1651	3.1144	7.8419	1.2221	-3.7163	4.1986	-0.73965
2785.7		-3.6058	-0.63869	-1.1473	0.63295	0.1727	1.4066	6.5358	-2.1255	1.4087	4.2637	-2.7144	-0.59512	0.97351	0.24905	3.0664	1.4168	3.2929	-0.0401	5.5767	3.8517	1.4433	-0.6936	4.9873	0.8169	2.4141	-5.0125	10.737	14.632	0.6373	0.73955	0.64236	0.89294	0.68173	-2.8667	3.5584	-4.5923	9.522	1.1193	-4.6583	0.29501	1.8494	7.9381	5.9895	3.1768	2.7879	-2.47	4.3957	7.2015
2784.3		-2.0272	5.8498	-0.97333	4.0472	-1.5196	1.5609	7.49	4.9488	3.9245	-1.0625	3.6827	1.7928	-2.879	-1.1926	-1.5138	0.11072	-0.40282	5.1932	1.3525	3.7626	-0.0052185	2.3814	-2.2151	3.5237	8.632	2.2323	0.78861	0.42133	0.086914	2.8554	-0.88646	-0.89539	6.3592	2.1141	3.1085	2.3535	6.1178	7.5391	3.3621	1.1748	10.465	7.4052	6.5005	-3.6699	1.6271	0.77606	1.6839	9.8696
2782.9		-3.7211	3.6108	1.2009	-5.4474	-6.1208	6.988	1.171	-0.70436	-0.83234	1.2479	1.8977	1.453	2.1775	9.1837	2.6329	1.7138	1.7196	12.79	-2.8717	0.2189	-1.6361	1.6378	-1.7812	2.957	0.3035	0.38623	-1.8872	10.756	-1.1907	8.9706	2.1301	1.3165	3.3088	4.3678	-0.61395	7.6625	8.5318	4.6872	9.3828	1.1451	2.1709	2.3274	2.8294	2.7563	5.7396	5.84	2.2452	-3.8259
2781.5		2.4032	3.735	-2.0796	-0.032867	2.1869	-4.3123	0.48756	2.0058	3.6833	-4.2598	-0.79709	6.567	-0.58447	6.8321	-0.49365	-0.50143	4.5691	-2.1587	5.8129	5.0386	0.91339	5.8023	0.65185	-0.88382	6.8826	-3.0964	9.255	0.72707	1.3498	-3.4603	-7.7627	12.801	1.7119	2.0762	4.0272	-1.7566	11.673	2.0183	-0.59601	0.023789	8.2405	9.4317	-1.5699	7.9098	6.58	1.6306	6.2613	-0.06723
2780.1		-2.5632	5.3135	7.0036	-3.5272	-0.59625	5.2964	-0.92372	1.4431	2.0172	4.5962	3.4167	6.0442	2.2898	-6.7926	7.1066	5.4651	4.873	1.6198	5.9517	2.4037	2.1894	2.5114	2.1755	13.274	10.915	-2.7609	3.1243	6.8802	2.7994	6.1081	10.162	5.559	4.6597	3.2392	4.3048	4.0964	2.814	5.1688	9.2437	5.4474	-0.59906	5.8091	-6.3333	3.9727	-3.1242	6.5118	2.0959	8.0549
2778.8		-4.4385	4.3462	-4.0951	1.524	0.43884	5.0868	-2.1538	7.2438	-0.73996	3.0888	-0.18817	6.4299	0.073029	3.764	7.0701	5.9771	-4.2777	4.1255	-0.091309	-0.59491	11.646	1.7653	-2.1195	-2.5685	5.4921	5.2107	8.2663	7.0335	2.2489	8.5848	6.4511	6.1351	3.7885	-0.32481	0.036957	3.9489	-1.8633	5.2296	8.3566	3.5976	-4.5297	-3.2678	7.6299	4.763	-0.10049	6.3017	-6.6146	1.9951
2777.4		1.3228	7.7424	1.352	2.7574	9.6559	-2.9408	3.343	0.86269	6.1394	2.8544	-4.1569	-0.82105	6.4018	6.6841	10.851	0.85281	7.8442	1.7221	9.502	1.6792	12.557	5.928	14.313	4.1334	7.8865	-2.0901	-0.77347	5.5505	6.244	9.4247	6.9215	5.9842	-1.6287	4.1114	2.3148	1.4373	13.278	0.56409	8.379	-3.1616	3.3581	4.7468	-2.2252	6.0989	2.5601	6.0913	0.31148	3.3897
2776		2.1751	15.138	-1.2013	5.4454	7.2364	5.2132	9.3845	-0.79156	11.019	5.5292	1.1464	0.47266	0.54831	10.876	-1.5495	14.456	5.4205	3.1367	5.0949	3.7713	18.012	12.998	9.1076	8.1067	6.4612	5.5179	3.8229	5.1587	7.5118	4.4456	3.5734	2.7425	10.044	8.3658	-5.5893	8.1977	12.964	5.1726	7.4928	8.9876	9.2454	3.6708	6.8278	-2.2014	7.585	5.1531	3.0561	-1.0341
2774.6		4.8456	0.53365	0.97278	-2.5938	8.2716	6.8217	3.2435	3.9177	4.9886	3.6586	3.1764	6.1294	8.6947	7.2496	15.685	6.7857	9.3603	6.5513	8.8695	9.6815	9.1022	13.341	11.72	4.4425	19.398	3.1257	0.60107	4.7671	4.9614	-3.0796	3.6796	-1.5898	7.3523	-1.1977	1.5976	6.0483	3.3778	11.055	4.7888	6.0453	0.95071	-0.13208	1.1529	5.1349	1.8834	5.1235	2.3465	0.72363
2773.2		-0.84709	-0.071045	8.4198	-0.45076	6.7616	-0.66063	5.4659	4.9905	4.9588	9.2429	14.661	-0.21399	9.3867	10.35	3.8292	4.0251	0.57283	13.421	-1.3559	12.864	9.283	10.592	13.242	12.596	22.335	6.1882	3.3792	-1.6243	8.5928	7.2129	4.3313	6.2599	5.9328	2.6935	0.60294	6.9896	13.791	12.393	12.267	9.6481	3.929	7.8836	1.8414	14.471	9.0915	9.4574	0.72816	11.39
2771.8		2.5511	8.0511	-1.7698	8.6013	15.433	6.9477	12.051	6.2448	-0.16212	8.0999	2.3261	2.7145	8.2601	8.3591	4.6996	4.5369	0.14876	1.9257	10.6	7.6836	16.917	13.479	7.1266	12.748	15.27	4.5232	16.157	3.439	12.588	9.141	0.98264	9.7462	10.512	7.4939	3.9718	4.4754	1.8415	5.369	3.0185	4.3411	11.816	8.9907	2.1653	-2.5557	5.2095	6.1543	0.5647	10.421
2770.4		1.5859	14.719	7.859	7.29	5.5595	8.738	6.9994	7.8627	0.71703	6.0482	12.355	15.097	6.0426	14.368	8.4788	2.867	2.6337	5.1583	8.1925	7.23	10.732	19.456	7.7382	16.354	21.295	10.313	6.3899	2.8661	11.674	6.7048	9.2703	9.4146	21.455	-1.8873	4.4317	18.324	14.073	6.7097	10.68	11.397	8.6119	-4.4474	12.489	8.5992	9.3281	8.3055	2.2197	4.178
2769		14.257	8.6584	12.942	7.2515	11.504	9.0735	3.4014	7.1165	14.687	9.451	14.565	21.661	13.279	8.1941	17.894	7.3788	2.3912	5.4817	5.6028	11.867	14	14.523	11.258	7.2306	14.773	4.6475	12.622	10.112	14.578	16.086	6.1031	13.992	14.578	10.732	7.4371	7.2636	14.851	6.0516	11.25	3.5437	1.7711	7.3878	17.357	6.4817	0.53839	5.1835	0.23874	12.844
2767.6		5.6558	12.962	5.2979	1.2133	6.3577	12.318	17.985	7.4613	10.839	1.7632	4.4107	14.406	7.7889	6.5656	7.4905	5.3452	7.2396	8.1687	9.3766	7.5952	24.904	15.771	5.687	13.198	28.978	13.528	14.309	6.9938	13.483	11.649	7.2994	6.5704	22.792	7.5327	4.988	13.293	0.17326	-2.9689	20.185	9.1443	11.294	8.496	12.043	13.092	11.749	13.334	12.44	8.4194
2766.2		2.3274	6.5374	14.381	6.2661	7.0295	6.8356	19.477	0.3513	15.172	12.257	13.893	14.424	17.026	0.75473	12.359	5.4934	10.088	12.674	8.6048	7.8687	19.807	18.291	8.6608	19.71	32.272	9.8626	5.451	7.5126	10.205	4.8469	9.2229	8.2396	17.005	9.4248	-0.55187	15.686	8.0415	16.194	13.484	16.926	14.453	4.5138	17.274	14.975	-2.4936	8.0294	3.9142	9.0854
2764.8		3.1809	15.931	11.464	8.228	12.792	10.444	11.514	8.8773	10.96	6.5699	9.5555	9.1678	16.08	20.58	8.8641	4.3688	8.9359	4.2696	3.4691	6.6875	24.345	22.447	12.543	23.674	29.565	8.9244	14.774	9.4862	16.383	10.044	5.6915	12.273	8.8531	5.1351	-2.4555	9.8962	24.273	12.63	14.965	14.344	-4.2063	13.986	11.776	14.494	-2.3721	9.6334	8.4797	7.3874
2763.5		5.1255	12.052	1.4562	10.736	10.373	10.234	9.3681	7.585	0.021088	0.70079	11.764	23.184	8.7711	11.495	5.1867	3.0623	2.3294	-0.86179	15.788	9.8699	26.156	23.874	7.6976	29.275	27.403	2.5317	5.5521	18.915	13.651	18.514	7.2509	12.852	12.155	12.3	2.9138	16.106	7.4143	11.25	18.265	15.216	20.952	8.3688	12.642	15.468	14.296	7.2371	5.9548	10.962
2762.1		10.161	3.9902	9.812	9.0616	14.318	6.7507	14.495	10.656	11.627	9.3773	11.971	19.382	10.735	13.501	20.236	3.756	2.9955	9.0977	14.106	5.416	24.874	19.665	20.306	21.238	21.785	8.5026	5.9663	9.2521	10.737	19.528	3.5374	14.885	15.093	8.9201	6.465	7.9515	10.01	6.9622	13.202	15.36	12.838	21.115	22.234	11.351	4.6003	8.1131	10.157	6.5368
2760.7		4.4697	10.292	14.35	4.6604	13.899	12.54	13.984	16.091	8.8699	11.145	15.269	10.67	18.516	12.597	22.558	12.45	8.0251	10.693	8.6066	0.78012	27.955	24.546	10.733	26.836	18.893	6.8369	12.926	12.681	11.46	16.542	8.7328	9.283	17.303	6.6311	10.743	10.524	19.151	4.8573	20.139	12.594	10.178	12.407	10.008	20.872	12.178	9.5342	5.6331	10.111
2759.3		11.687	18.23	10.705	7.1683	13.117	7.6028	8.7459	2.6159	7.0213	11.822	13.112	18.321	11.025	17.875	13.243	9.6883	10.327	11.743	8.1974	7.7805	21.398	20.516	18.976	32.615	27.636	7.3529	11.886	12.292	10.001	16.464	7.9279	7.8627	18.967	8.7059	3.3856	10.368	16.474	6.0267	16.168	11.464	19.518	7.7	22.325	22.21	9.2121	9.8638	10.382	8.9581
2757.9		4.3598	17.622	4.1513	12.586	15.607	13.392	5.5071	8.2319	8.0819	8.135	18.045	23.79	14.261	15.698	14.837	10.2	6.9929	5.7025	10.515	4.7809	24.841	25.759	15.038	22.393	19.105	7.8689	18.845	9.7213	4.361	7.1131	10.396	17.17	16.63	13.508	2.5733	7.8478	18.342	0.10635	19.288	19.97	17.767	13.539	23.37	15.912	14.792	10.011	8.5857	5.4413
2756.5		5.5778	19.378	12.143	1.6393	13.734	7.9093	12.268	13.666	18.415	10.449	12.432	23.077	22.951	27.702	14.975	7.257	11.477	-1.2475	15.015	14.145	20.828	16.637	14.19	25.988	25.482	9.8394	10.532	14.787	10.175	16.489	9.7722	11.023	8.1103	15.583	9.2156	14.782	14.575	5.4602	17.318	17.021	15.833	5.7412	14.414	17.978	10.918	12.886	8.2444	10.834
2755.1		6.0687	12.225	12.498	18.329	14.588	16.062	15.209	9.6451	6.9304	6.7623	16.456	24.726	18.186	17.342	18.568	6.314	12.324	11.621	15.697	10.054	18.996	26.969	11.706	26.673	32.586	13.446	9.4917	12.581	9.9894	15.318	8.0578	7.6041	19.044	7.8404	14.949	20.442	8.9886	6.9971	11.712	12.617	17.536	16.49	14.912	18.226	1.9535	11.396	6.8125	15.498
2753.7		5.8325	14.707	17.763	5.3835	7.0792	11.306	13.969	18.897	9.0818	7.8035	20.66	15.83	17.058	15.708	16.343	12.644	11.717	11.216	8.7413	14.509	20.981	25.664	14.493	27.902	31.688	13.598	16.088	0.55656	7.8038	15.419	17.252	6.5488	23.796	2.8251	7.0457	12.103	15.948	8.3537	27.016	15.122	24.148	11.421	23.045	28.657	13.536	9.7243	5.0175	11.617
2752.3		5.5963	9.3712	10.845	3.3467	16.297	10.732	5.8184	17.057	8.1423	16.118	9.7732	12.024	15.566	9.7111	16.844	11.155	9.8364	12.266	23.786	12.782	20.601	23.994	16.553	30.222	29.153	14.659	22.684	8.5326	13.8	13.157	13.537	14.585	19.456	22.537	15.325	16.308	11.09	8.8027	14.138	10.717	21.668	16.534	15.36	10.542	15.3	12.597	8.8592	12.827
2750.9		12.088	13.853	11.746	13.492	14.97	20.703	15.668	10.672	7.7483	13.886	15.431	13.49	15.892	9.5314	18.981	12.939	15.592	13.679	8.2849	11.964	30.039	27.96	13.703	23.085	25.707	9.1746	15.462	15.054	9.433	14.348	7.6404	12.621	12.752	8.4313	5.4215	9.6028	15.868	7.7985	16.534	9.0384	22.825	22.556	25.674	23.881	18.157	10.561	9.6103	16.037
2749.5		14.034	8.8805	15.919	21.092	16.188	9.4013	18.243	21.56	14.263	14.383	19.089	21.683	15.309	24.26	16.572	11.451	6.2575	4.9104	15.511	14.419	27.112	27.926	17.943	23.22	27.352	8.2355	19.149	11.94	9.6115	11.356	10.471	19.385	17.865	15.235	5.5185	15.807	11.009	10.432	18.022	15.905	21.617	15.307	22.714	18.858	16.832	14.161	-0.54718	9.7923
2748.1		13.98	26.09	15.365	12.873	12.679	16.1	18.819	9.1743	17.506	15.061	24.2	25.331	15.635	16.807	22.709	17.599	16.195	23.96	17.101	10.873	28.911	34.981	25.638	41.173	25.177	12.751	25.381	14.644	11.245	18.183	14.392	11.786	28.614	15.857	7.4339	27.283	15.97	17.067	19.328	24.408	25.864	19.694	25.936	21.834	29.508	10.851	8.3867	15.366
2746.7		12.835	17.116	20.629	13.564	22.988	15.525	20.666	16.788	14.566	12.285	21.857	30.795	21.779	27.353	20.845	9.7463	18.314	17.555	26.508	18.237	29.982	29.127	14.422	33.488	34.637	9.9934	12.523	17.167	11.242	17.553	9.0396	12.369	27.726	11.751	13.895	22.213	18.02	6.0672	21.362	15.092	26.475	25.355	33.157	23.72	12.548	18.632	13.684	6.2114
2745.3		17.509	23.598	18.074	14.983	17.116	16.405	17.058	18.766	15.808	17.691	20.604	22.078	26.65	23.172	19.526	3.5303	18.434	21.695	13.37	15.419	25.416	36.726	19.388	39.075	31.369	24.509	10.573	10.054	12.33	20.197	16.778	14.952	26.291	16.555	9.0827	15.869	21.163	17.978	17.76	25.23	35.63	25.38	29.467	33.243	28.68	12.957	10.437	15.966
2743.9		10.364	26.806	18.065	12.765	24.88	16.012	19.268	7.6527	11.596	14.551	22.077	27.178	26.975	25.535	16.025	11.86	15.28	24.381	17.868	11.328	45.03	39.233	26.354	31.751	37.19	15.751	19.715	20.395	15.054	9.748	14.335	14.445	21.401	15.905	11.544	20.252	17.214	13.527	19.796	15.186	28.24	25.768	34.505	39.857	17.177	15.283	9.0088	12.448
2742.6		18.311	13.468	16.965	18.729	27.007	21.255	18.386	8.5391	25.02	14.685	19.005	27.187	24.755	25.171	31.615	9.6438	7.0354	22.885	14.366	11.419	37.735	36.831	30.41	31.517	46.466	12.447	20.493	12.919	13.233	18.935	13.71	15.211	22.148	19.073	9.8228	18.635	17.993	13.804	26.013	21.686	35.213	23.612	33.723	32.834	22.947	14.88	3.0352	15.839
2741.2		22.076	20.494	24.956	21.42	21.863	15.226	22.776	20.88	22.262	17.546	26.114	38.831	34.535	34.26	21.204	20.337	14.245	31.206	28.319	18.419	35.165	37.155	27.556	40.01	35.012	17.689	19.635	15.08	11.595	20.304	12.357	14.523	29.984	17.151	16.465	22.835	30.226	16.81	29.686	23.096	25.64	22.547	32.032	34.176	27.082	18.296	13.971	20.866
2739.8		17.113	24.247	16.038	21.566	32.354	18.65	31.53	22.493	14.958	17.861	34.495	25.384	27.406	40.622	19.883	15.757	11.273	17.346	26.089	17.238	33.686	44.205	33.611	46.501	43.012	15.477	25.141	20.513	11.411	20.944	4.2766	22.017	23.819	19.774	15.108	25.399	16.459	23.454	25.36	26.141	27.521	25.847	38.703	26.972	26.672	20.256	10.362	13.53
2738.4		23.424	22.728	21.483	20.44	31.028	13.893	23.374	14.288	17.473	14.359	30.33	30.846	29.185	31.529	18.927	16.268	12.482	31.123	22.041	13.147	36.933	35.801	30.029	41.174	41.193	15.992	17.919	21.22	12.864	23.402	12.014	15.329	26.745	19.488	13.933	26.507	14.33	7.7357	21.58	17.55	36.494	29.328	37.555	27.224	25.899	19.671	13.117	17.466
2737		17.735	22.844	33.291	20.95	27.519	28.409	22.126	16.991	19.079	20.311	31.438	39.58	34.237	29.163	33.787	17.325	24.965	26.899	20.175	14.51	37.269	39.213	32.992	40.027	49.736	21.96	26.879	0.83589	17.589	19.496	15.388	15.188	22.579	27.384	15.849	20.706	22.927	25.837	34.891	22.776	32.556	38.265	46.589	27.475	36.037	16.903	17.509	13.583
2735.6		33.137	25.687	27.645	32.005	28.92	21.47	18.878	23.513	24.684	24.446	34.726	36.132	39.108	57.342	30.83	19.836	16.719	24.13	23.581	19.874	49.06	43.17	37.045	41.788	46.642	34.111	20.385	21.725	12.315	18.317	18.762	22.32	29.14	28.371	15.401	31.267	20.434	22.849	31.112	22.183	49.346	39.748	51.258	46.273	29.629	21.226	15.174	19.883
2734.2		29.629	28.894	35.271	35.969	30.867	32.531	18.356	19.489	27.744	29.49	36.924	43.774	31.978	41.156	36.599	21.438	21.928	38.087	31.351	23.238	45.576	41.854	42.552	51.002	49.546	28.989	21.163	24.433	21.768	21.864	18.863	31.997	30.427	24.814	18.407	26.919	23.395	30.227	37.698	26.318	45.772	48.868	54.108	44.161	40.859	18.275	16.112	19.637
2732.8		39.031	34.465	40.352	35.752	37.541	24.501	27.47	29.101	32.077	22.897	34.757	31.78	38.666	47.88	29.822	31.221	21.138	32.227	36.029	24.601	39.364	50.536	42.786	47.489	48.995	27.322	23.76	21.323	20.312	20.865	27.691	20.402	27.35	28.71	25.05	37.298	22.721	16.151	35.375	20.816	52.015	51.624	57.139	48.777	53.544	21.325	13.414	22.482
2731.4		33.525	28.217	41.615	37.899	35.124	18.289	32.584	28.895	35.683	22.305	39.135	41.421	37.718	57.693	35.045	31.369	26.165	37.457	29.98	22.329	45.697	50.673	36.838	47.792	38.261	29.472	26.721	24.941	15.22	17.683	18.518	26.99	30.273	23.153	25.33	32.04	20.592	24.259	31.053	27.858	49.168	57.291	58.896	45.393	61.503	28.192	16.899	24.417
2730		38.745	25.241	41.605	42.046	37.071	19.713	38.97	30.506	31.288	32.258	39.149	48.88	43.133	56.052	45.177	26.789	29.737	37.96	29.386	20.602	45.301	45.354	38.162	51.003	52.434	37.622	30.227	22.559	19.765	22.683	25.346	23.942	32.103	28.869	25.609	31.872	21.19	29.642	37.458	30.537	48.865	59.139	63.925	62.555	37.281	20.513	16.02	21.625
2728.6		38.874	37.72	43.958	46.011	36.109	40.047	33.9	35.209	33.803	34.03	42.071	49.611	40.003	56.41	36.763	29.663	31.128	29.372	37.519	28.692	53.086	52.034	40.576	49.123	50.425	31.409	32.097	24.359	10.856	26.41	23.446	27.439	35.388	29.312	30.253	31.158	26.516	24.298	37.319	22.488	58.926	54.625	54.772	60.081	50.878	22.834	17.324	19.924
2727.2		36.641	32.199	45.402	37.794	49.51	32.562	30.103	34.274	33.408	29.256	48.266	48.342	39.418	66.586	38.894	39.083	17.064	36.057	37.651	26.42	49.78	55.259	48.808	49.605	53.688	31.741	29.785	25.978	22.492	27.59	29	28.028	33.763	26.482	23.623	28.625	27.66	33.138	45.181	26.438	66.077	52.656	54.891	50.517	55.566	26.427	22.264	32.769
2725.8		43.68	37.405	57.936	45.032	45.821	34.713	23.76	34.249	35.923	34.483	49.733	42.526	45.56	63.306	42.48	30.321	25	36.924	31.966	29.784	50.29	61.392	61.584	61.359	53.495	32.618	29.837	24.143	22.674	24.952	27.827	26.799	27.592	29.108	27.175	39.001	32.259	34.707	39.771	26.57	71.41	56.688	70.282	61.68	60.438	26.929	12.114	25.25
2724.4		35.264	32.974	37.925	43.906	43.223	32.136	28.507	29.496	42.619	34.073	49.563	51.256	58.247	57.845	39.337	32.65	29.299	35.972	31.734	24.784	52.254	58.979	48.542	54.02	53.3	50.404	32.071	27.035	23.947	22.677	32.108	30.844	22.148	27.551	33.455	29.195	24.677	35.55	33.634	29.611	64.742	53.448	72.944	63.934	57.31	28.157	22.328	25.73
2723		43.576	36.907	49.732	46.235	46.261	36.651	32.163	28.924	35.134	34.937	40.12	42.895	52.208	61.656	38.377	25.706	23.234	39.929	35.321	18.329	42.399	47.838	54.954	54.136	61.65	35.282	32.123	32.474	19.766	24.401	17.299	36.343	32.884	35.632	37.371	31.024	26.731	41.486	47.498	31.378	63.528	58.391	74.878	56.734	69.82	20.295	14.906	21.484
2721.6		50.797	33.203	48.267	48.201	46.755	33.529	24.363	31.808	33.103	32.891	45.949	48.532	41.986	66.375	46.688	31.854	26.079	31.523	34.362	24.966	49.451	57.241	49.183	65.159	55.453	37.249	36.902	26.094	20.494	25.761	27.034	29.662	27.802	36.076	28.014	31.762	22.24	35.423	42.635	24.236	67.769	67.516	47.903	55.353	48.694	30.432	16.394	26.328
2720.2		44.382	38.045	44.074	43.075	44.339	34.953	34.199	29.418	36.345	37.209	40.868	46.352	36.31	67.094	43.545	30.364	27.287	46.752	34.494	24.693	46.685	54.28	51.231	52.727	56.528	39.217	26.955	30.988	26.495	22.029	24.769	28.98	35.992	36.52	29.203	29.954	26.294	27.726	39.774	28.548	75.828	63.005	59.472	57.79	49.569	15.477	15.883	26.626
2718.8		44.149	33.068	52.244	41.041	39.196	32.377	26.217	35.936	32.677	38.801	40.514	43.261	37.36	62.176	36.401	41.42	24.131	47.982	34.625	20.784	40.827	46.409	44.186	53.566	50.329	38.276	22.826	26.246	23.042	27.569	27.232	26.481	26.181	31.692	34.756	31.236	25.258	30.758	35.458	25.769	67.886	59.949	67.949	50.955	61.354	23.795	18.099	20.743
2717.4		44.098	34.091	45.141	48.825	46.417	32.709	29.688	29.91	35.555	34.392	49.796	49.262	47.866	67.439	38.894	36.113	20.067	40.666	31.666	22.512	41.877	50.719	50.596	58.405	47.038	31.334	24.515	28.413	30.862	28.018	28.421	21.983	25.279	24.864	23.218	29.608	23.495	29.245	37.87	33.535	67.034	48.712	71.153	57.575	58.594	25.204	15.406	16.678
2716		42.774	29.841	48.766	31.154	38.183	32.314	30.069	31.337	32.615	32.165	33.078	45.443	44.007	55.611	31.204	29.532	22.547	42.26	34.161	20.967	40.198	46.301	49.55	56.333	39.019	43.12	33.658	21.308	15.046	19.739	25.61	29.849	27.649	30.582	30.225	33.435	20.096	29.372	36.647	20.392	61.092	66.93	69.083	48.922	44.2	23.885	14.168	26.249
2714.6		34.541	23.773	44.753	38.938	36.859	31.374	23.902	36.219	28.766	25.575	39.449	34.715	42.694	53.601	35.515	25.316	26.664	33.307	25.201	20.694	35.427	35.337	40.686	43.351	39.907	34.542	30.62	27.84	12.685	21.46	26.617	20.806	19.473	31.028	20.505	30.17	17.97	27.317	36.698	27.248	63.331	53.148	62.649	62.27	51.806	20.02	19.659	25.093
2713.2		38.672	32.069	42.377	38.359	42.262	28.797	21.009	29.283	32.916	27.349	28.73	39.623	46.108	52.136	33.097	24.917	21.144	29.082	28.059	28.058	31.565	50.19	42.003	43.459	40.613	28.873	29.764	18.009	11.051	26.634	27.624	23.4	25.478	22.201	22.421	23.45	19.844	22.719	32.567	17.376	56.114	56.822	51.122	42.527	52.685	17.973	18.422	18.482
2711.8		32.257	25.637	42.729	31.598	30.392	22.765	21.933	31.982	25.067	25.669	28.919	27.804	36.977	50.125	37.043	21.246	19.806	28.13	24.372	12.332	29.52	34.86	35.32	36.112	33.136	30.294	29.272	17.633	6.8722	20.536	24.268	18.722	13.665	28.647	22.519	18.184	15.536	24.123	36.256	27.141	43.626	47.588	47.959	47.875	46.657	15.38	9.7318	18.962
2710.3		29.479	24.296	37.444	31.927	28.341	23.097	11.765	17.954	19.218	25.806	32.38	34.347	33.482	48.84	30.625	21.211	14.104	22.996	25.776	20.059	28.019	35.348	37.181	29.854	29.839	24.443	28.598	24.53	12.148	20.618	11.82	13.499	14.214	28.911	17.708	24.735	22.865	15.892	28.854	15.632	51.318	44.535	51.341	37.224	38.084	21.513	12.314	15.079
2708.9		25.429	18.045	42.885	31.712	23.199	22.156	25.415	24.654	17.369	18.308	28.386	21.435	33.987	47.919	29.298	21.176	15.675	27.68	30.452	23.424	32.154	33.107	34.132	37.595	32.178	20.774	22.652	8.7006	19.061	15.973	20.099	15.185	19.308	24.812	25.261	16.378	21.104	15.663	18.726	13.396	47.919	37.666	49.63	36.937	44.785	17.465	4.8976	12.104
2707.5		29.924	16.34	30.509	25.678	28.058	20.306	23.246	17.716	22.974	21.719	25.301	20.16	22.128	44.633	17.788	17.504	20.701	25.091	26.037	15.333	25.196	20.32	32.902	20.608	33.061	22.559	16.706	13.962	6.8831	19.872	23.287	15.963	5.4928	17.441	16.087	16.564	19.888	17.072	26.416	13.704	52.337	36.797	45.01	39.196	30.214	20.689	11.845	20.039
2706.1		22.055	14.635	19.223	20.735	28.189	12.456	13.44	24.051	22.216	17.494	19.125	19.429	27.178	32.984	20.097	9.2873	12.817	27.411	19.076	9.4248	24.42	23.896	28.943	29.984	19.943	21.798	17.487	25.588	-1.1126	18.68	21.93	10.924	15.313	19.524	18.731	6.9327	16.673	13.756	17.563	15.467	37.483	35.019	39.479	38.909	35.462	11.913	10.429	9.9734
2704.7		15.278	12.567	30.664	21.065	17.229	19.696	11.089	17.477	11.275	22.178	19.311	18.516	26.228	42.062	18.587	15.434	12.751	16.64	25.752	4.7891	19.642	20.381	30.802	21.177	19.005	23.583	17.36	10.851	10.347	16.578	12.572	12.067	-3.9579	16.335	12.647	11.846	16.73	9.7137	20.346	14.503	38.628	36.697	35.584	21.714	33.62	13.136	9.5593	6.635
2703.3		17.591	16.861	22.469	8.8498	22.088	15.119	5.6455	9.2665	18.153	18.317	22.224	18.876	16.733	36.048	13.076	12.126	11.049	12.778	19.337	6.8809	16.5	20.319	23.752	18.914	17.339	12.823	13.959	15.387	9.806	15.931	10.123	7.7554	15.316	14.056	19.837	4.7585	7.3339	8.5825	18.403	13.72	34.136	26.739	24.598	27.793	29.961	10.722	5.9628	8.9332
2701.9		16.632	10.611	19.546	14.816	14.765	16.359	2.2018	16.146	13.031	16.092	17.319	12.871	13.783	32.76	15.202	9.3635	6.801	18.007	20.194	20.973	17.72	16.438	23.791	21.014	22.4	22.244	3.832	14.832	6.3568	6.5553	9.4921	9.8084	10.407	13.231	19.026	8.0342	8.3013	8.9077	12.825	6.3907	30.008	15.872	32.883	17.689	33.03	10.308	-0.17873	11.959
2700.5		20.037	8.1778	27.169	12.238	17.988	16.691	11.121	12.662	16.455	8.9583	23.322	10.139	14.469	33.473	10.419	9.3283	8.0077	14.873	12.142	-0.026505	21.122	16.374	14.376	20.386	12.004	11.665	0.97769	13.369	7.9989	13.543	14.498	16.044	10.044	10.406	11.306	8.9458	3.6327	5.0527	17.429	7.9706	26.788	17.006	36.258	30.132	31.373	14.803	9.6803	11.348
2699.1		13.987	5.1995	18.609	13.477	9.2112	6.2942	10.404	10.087	9.1509	6.9158	12.961	13.043	14.064	32.003	10.908	8.7475	4.4869	14.647	14.453	12.429	9.4306	18.128	13.687	21.938	11.062	9.267	14.487	15.543	13.46	17.803	13.321	1.3709	9.4975	8.4909	5.9503	11.675	10.419	6.2906	10.034	12.823	28.113	15.596	26.542	19.302	22.263	13.116	2.4489	5.8273
2697.7		11.028	12.948	17.14	9.2618	5.5254	11.716	14.231	10.603	8.2106	15.055	9.8725	13.946	12.023	17.442	11.396	7.985	13.33	19.694	13.674	-0.02449	10.466	12.062	19.544	16.944	11.392	14.324	7.9969	2.263	8.375	9.1527	11.962	1.9712	8.951	6.5759	10.776	2.2219	9.2055	14.076	15.912	5.6748	15.62	13.459	21.37	22.837	13.335	9.0641	3.2181	11.398
2696.3		16.252	13.97	13.307	21.41	9.476	10.047	10.24	7.8456	13.452	8.8315	10.601	18.303	11.982	11.425	8.0665	8.1314	2.1724	15.105	8.7124	8.9766	14.591	17.996	18.672	13.586	13.72	16.836	2.9613	4.2561	-0.89096	13.048	7.6943	0.57208	4.4037	14.298	14.693	9.1319	6.5378	2.7716	9.4281	7.0717	17.126	16.595	13.106	14.19	16.045	7.3758	9.0787	21.696
2694.9		11.657	5.9007	12.929	5.3773	9.6087	7.4686	4.7932	18.361	9.9665	5.8806	12.966	10.115	5.3952	23.409	12.737	6.2779	1.0151	15.788	10.842	3.796	10.352	16.475	17.618	14.772	2.0481	10.62	11.744	11.886	5.6616	20.033	4.8809	5.7191	2.2196	9.6559	10.064	6.7687	11.87	5.6512	10.763	4.6504	27.905	12.459	16.842	3.5431	16.21	7.3236	6.0308	7.9941
2693.5		5.062	8.7404	15.096	15.708	6.2871	15.981	5.8918	14.33	6.4808	7.2935	7.5125	9.1988	15.899	15.755	13.043	11.879	5.3123	6.4715	12.062	11.161	8.6577	9.4978	6.5633	6.1385	15.466	11.131	10.527	9.3349	5.3056	11.745	12.431	3.5939	3.6715	21.924	5.4359	12.223	10.113	-2.0129	10.826	4.7741	17.774	13.233	19.122	9.0789	14.74	13.089	7.347	6.8376
2692.1		6.1036	1.5799	6.8993	9.6748	8.9656	9.0389	8.6259	5.5724	8.8131	10.525	14.422	8.8276	5.1307	11.556	11.712	7.8435	9.791	9.882	3.2819	8.5258	4.9616	13.247	16.599	11.504	16.7	11.46	-7.235	14.057	11.132	10.73	10.89	8.1966	6.3953	12.919	8.6256	1.4952	4.537	11.234	8.7081	6.1702	9.461	10.19	11.582	14.615	11.089	7.7635	0.11829	9.4992
2690.7		6.7819	-2.126	15.248	7.0965	5.8262	5.733	4.9961	4.9961	5.5093	9.3926	5.5123	10.82	1.0894	8.0835	9.8361	4.7172	6.8152	11.474	7.4109	-3.3818	10.174	12.45	6.9977	16.505	15.024	3.9716	6.8213	6.234	4.5945	8.0771	17.53	1.8909	8.7552	2.0963	5.9972	7.676	6.4163	10.301	11.137	0.83881	18.602	7.1468	13.497	7.4244	13.803	5.892	3.6174	1.7972
2689.3		4.1875	5.259	4.3233	4.8819	13.414	5.1543	0.27487	8.6014	10.205	15.352	8.0571	0.81171	-4.4065	20.429	5.9598	8.1364	8.9303	6.5212	9.9035	1.6198	9.0218	18.016	6.6687	10.233	13.529	13.574	3.4232	7.3208	4.4215	7.2422	0.35236	7.2221	-1.7945	13.274	7.0051	9.6745	-1.3404	2.6423	1.9296	3.689	19.379	7.923	16.866	0.23425	16.518	7.8383	5.4808	7.5498
2687.8		8.3205	12.098	7.9441	5.94	7.3662	3.6663	6.0985	6.2064	6.5379	5.4926	2.0559	6.0759	3.1885	9.8646	8.2651	1.3736	7.2271	10.841	2.9414	0.62138	7.323	8.6726	18.885	13.959	11.487	1.9028	5.8436	-1.4101	4.4306	12.225	7.9016	6.1904	10.928	4.452	2.9223	7.3087	10.903	5.531	10.723	9.0842	9.792	15.609	11.87	5.9538	4.3243	8.1479	3.3446	3.666
2686.4		10.635	-0.51671	6.6556	10.271	6.2274	8.9056	0.64891	1.4477	7.5977	12.361	13.872	0.97604	6.6016	19.118	1.661	10.793	10.978	6.6148	14.525	8.8958	6.896	4.4188	9.8272	7.8666	11.081	6.4137	8.6279	3.496	5.7129	9.7527	11.451	3.7048	6.9226	10.721	2.294	4.7607	6.42	4.9671	-1.5726	3.752	17.659	11.841	13.054	6.5828	8.8595	2.8207	6.1181	7.2368
2685		7.314	9.5954	13.549	0.96559	10.361	3.0538	2.6533	-0.58408	6.112	2.6843	3.8702	6.9667	13.469	14.735	3.2385	2.03	0.0021057	7.1161	15.017	6.8067	5.0134	6.346	12.951	2.3185	11.037	10.197	6.6851	2.2208	0.086456	17.28	8.9997	-5.1439	6.0077	5.7179	12.938	8.394	3.2099	2.405	6.4959	3.5103	14.617	12.074	4.9657	8.485	6.8502	6.7659	-0.56239	7.1712
2683.6		5.6292	5.7074	5.5325	4.5694	3.2232	4.111	0.47542	9.0204	7.1718	4.2804	11.686	6.4116	1.0641	19.078	7.3613	0.72176	0.11681	3.981	4.9635	7.8087	5.1298	12.454	1.529	13.133	14.629	4.3444	-2.1666	2.0371	4.8241	14.261	2.7303	-2.7192	6.1832	0.89682	2.3103	2.5723	2.3638	-2.1551	7.2925	7.4503	15.574	15.762	8.5124	17.297	7.0238	7.438	3.8486	3.4693
2682.2		4.6717	8.9104	17.516	9.9915	3.5396	5.5317	5.9333	0.62457	6.9588	0.24037	5.3189	10.947	6.659	10.331	12.575	1.4135	7.8677	5.9368	0.54645	6.447	0.15427	6.5615	17.924	-0.053375	14.583	11.219	-1.1998	7.3086	7.3803	14.515	1.5516	2.7971	-2.0054	16.621	8.4094	7.4774	10.791	13.832	8.6356	1.0263	15.076	17.633	13.695	17.382	15.744	6.1098	4.4419	7.9492
2680.8		-1.9221	10.477	12.954	12.323	4.2199	2.4068	-1.3366	0.95586	4.9277	5.4733	4.2244	5.8456	-0.8371	19.764	2.1518	1.1961	6.5277	7.8924	5.7657	2.54	12.632	18.486	3.4102	16.396	4.1722	0.63818	7.2218	-1.0558	4.4825	17.858	8.3728	-0.23135	2.8963	10.346	7.2358	7.4728	9.7637	0.73004	1.9796	12.238	12.032	5.8678	15.421	11.467	3.3741	9.872	3.0358	2.9746
2679.4		6.5752	4.0434	8.0282	1.9266	6.355	7.2819	3.7566	-3.6221	6.7148	1.9791	12.22	11.471	5.3031	5.0157	7.183	8.6151	7.1876	0.39362	0.4393	0.81499	8.0184	3.501	12.896	7.5709	3.5787	12.239	2.5528	8.035	3.7669	15.02	11.194	7.8317	2.8886	6.4353	5.6987	7.4679	8.1916	5.9937	3.87	5.9957	4.6241	3.1945	-2.1253	5.19	15.187	10.543	4.3575	11.091
2678		4.709	8.7008	3.1021	4.2579	-0.41885	4.3386	-3.5144	4.8906	8.8655	7.9397	12.034	8.1873	8.1707	7.5394	0.21411	6.034	2.0292	8.7129	14.749	2.1809	9.9489	9.424	10.017	13.109	14.802	2.5681	8.0658	1.4901	4.688	15.817	4.9237	3.1681	-3.6652	8.8881	0.88887	12.008	6.8017	3.8046	4.1249	2.8436	16.852	7.6129	1.418	6.3675	3.3652	7.5773	2.5888	4.48
2676.6		9.5701	7.3582	19.085	1.4984	17.535	-1.1503	3.2142	7.5848	1.0162	9.9005	11.483	6.1758	3.0381	17.154	9.6086	11.089	2.6889	10.85	10.332	7.1833	11.151	6.9825	12.955	14.646	2.3883	5.0783	11.943	6.7638	0.88242	11.705	7.5626	6.5052	3.9625	9.8867	5.3518	4.9109	10.139	7.6175	4.1989	6.6004	-1.4657	24.396	10.779	10.636	8.6352	-1.3888	-0.63379	1.6873
2675.2		10.977	2.1974	11.795	3.8298	7.1251	4.8153	4.124	6.279	0.98506	14.952	2.3869	-1.2906	5.9056	16.222	5.7303	3.2355	12.803	10.988	7.3688	6.3677	7.9889	13.995	20.257	11.455	13.791	8.8612	4.0018	8.2201	-0.74097	13.047	11.474	6.7521	5.0442	11.067	8.9057	8.5409	11.114	3.9777	4.0921	-3.6431	11.671	6.8157	17.411	9.2697	5.5425	8.7357	-0.94673	8.7128
2673.8		3.2929	7.2185	1.2317	0.70689	5.6249	6.4173	3.2153	1.5184	4.9541	12.005	4.0175	10.152	9.3187	5.6538	7.3063	10.291	-0.17366	4.58	8.7694	-3.5387	8.4622	11.188	9.0129	12.99	11.012	7.9169	8.0611	-2.3231	5.818	18.934	9.3854	0.090607	13.58	12.612	5.5507	0.89774	1.5436	-3.6602	1.4409	8.1134	7.7157	3.9637	10.77	6.8125	12.451	11.769	2.3773	7.193
2672.3		3.4272	0.60315	7.3957	0.85661	13.761	12.019	2.6696	-1.9697	6.1957	1.6024	10.556	9.7757	6.5498	3.9942	12.337	5.8916	3.7585	3.081	2.5335	3.8277	11.48	2.7445	10.132	6.7064	12.777	8.2451	8.6661	7.1344	0.013641	16.82	8.0238	0.70245	1.9337	4.1571	7.6501	4.3449	4.1555	11.068	10.063	-1.5851	2.6693	7.4761	12.128	11.265	11.361	2.6201	1.7018	9.1277
2670.9		6.107	5.6241	11.923	4.6428	7.5339	3.9843	6.3052	5.0874	3.2556	8.1095	10.368	1.9446	5.7809	6.5159	3.3669	8.5831	4.5997	6.4912	11.207	3.5579	3.9507	3.3906	10.523	8.2398	13.813	0.02771	9.8169	-1.953	6.2098	11.979	5.5711	9.315	11.196	14.793	6.1132	-0.20839	8.0404	7.797	0.68661	1.2616	15.077	4.6257	5.1216	11.354	4.8166	14.198	1.7541	9.6079
2669.5		6.4232	5.1906	10.087	17.702	14.58	2.1313	1.9403	4.3262	1.77	5.5259	8.724	1.0223	4.1029	20.674	6.0332	-1.2708	7.0772	8.6285	11.88	3.47	16.603	13.309	9.4586	18.5	11.758	8.5375	1.1498	-1.0398	0.9519	7.3189	-0.33626	-2.2536	6.6395	17.248	-1.6054	-0.3985	5.3804	2.5285	8.9473	7.0172	17.121	10.685	10.66	0.71686	8.2739	6.5029	-0.37474	5.9063
2668.1		8.9215	1.8481	1.5229	2.3972	6.7168	5.3692	3.7568	4.1103	3.9209	2.9425	9.4436	2.4634	13.152	12.649	3.7905	6.6936	5.5547	11.857	12.371	3.9277	15.436	18.863	5.8487	3.6676	7.7013	1.9565	8.483	8.2377	0.42181	11.749	8.4836	2.1786	7.1736	10.794	10.131	4.6838	9.2663	2.7165	6.1181	9.5	1.3459	10.018	9.47	11.716	8.096	4.0803	4.5879	16.75
2666.7		15.784	2.3237	10.595	4.729	9.0359	1.1523	-1.8818	9.3486	2.9808	5.4502	-2.3829	6.4495	2.0199	20.625	5.3657	-3.1602	0.94118	0.72156	5.9528	10.567	12.449	10.779	13.874	17.744	5.6437	9.7389	4.1801	4.243	2.4376	15.452	11.303	4.7932	6.6163	10.886	6.9576	3.7656	10.243	7.6337	9.6535	6.1643	17.934	13.716	7.7337	7.8075	3.3736	11.657	1.7329	8.5034
2665.3		7.7367	1.8903	6.9402	1.6065	10.81	6.0264	6.4792	5.1324	5.4954	1.7765	13.063	4.9809	1.9785	15.69	2.759	3.1678	5.2368	6.3136	12.444	1.389	7.462	5.0586	5.3544	16.546	7.4034	7.5214	4.0594	-4.8419	-2.6371	13.336	2.3046	11.227	8.786	9.3415	5.7847	4.847	9.7667	0.55286	3.3718	4.4648	10.886	9.9593	5.8149	13.354	2.4706	7.0522	7.6057	2.0748
2663.9		4.9625	0.36591	6.1938	-0.24344	-1.2342	1.082	3.5668	2.734	7.4644	5.7391	7.2358	4.7846	15.391	10.574	8.8793	9.132	6.9867	-3.0036	4.753	4.9379	7.7463	1.8825	5.5609	4.6208	11.162	-0.87817	2.1207	8.4375	2.6524	13.765	9.4875	-0.33896	-1.7721	13.797	0.61176	3.9278	-1.437	0.92844	1.6363	7.6741	16.928	-0.52353	15.35	11.81	7.387	6.992	10.206	13.101
2662.4		2.3704	8.2962	10.357	15.18	-0.18692	0.68312	9.5632	3.2446	9.2518	4.2476	15.408	4.4062	4.4409	12.366	-0.27319	3.8237	7.4639	-0.32068	-3.8469	5.3962	7.4845	13.251	7.5852	9.9671	11.465	3.8132	3.0915	7.1721	5.7605	16.012	5.2158	4.2779	8.7604	12.254	6.5298	5.7356	7.5417	10.397	1.7202	3.9743	12.06	9.3582	16.52	10.812	8.4863	9.8408	2.9895	9.7631
2661		6.8692	-0.50082	7.2461	-0.30655	6.8604	5.1931	11.559	10.482	1.039	2.2106	4.6707	4.391	8.2175	23.067	6.3923	6.1516	-0.96814	8.9076	7.1893	7.1272	13.403	9.71	15.427	5.1306	8.6758	11.232	9.5171	2.2709	8.3236	8.622	8.944	1.9862	7.2923	0.71056	2.8115	11.361	3.2481	10.049	-3.4677	5.7286	10.465	11.059	16.962	-0.18604	15.587	17.416	3.5914	13.335
2659.6		10.823	12.702	8.8629	4.0257	5.7264	7.7031	8.2816	6.447	4.281	13.81	9.0241	4.3758	10.903	21.041	17.058	9.9341	-4.1274	8.136	8.4075	7.404	10.412	16.168	10.359	3.9298	7.3405	11.741	3.2158	2.8249	6.1601	14.141	7.2175	4.0591	1.824	8.9858	6.3661	5.5315	10.591	7.3397	7.709	6.2102	20.506	7.4877	9.5856	8.4535	6.3247	5.1735	7.2847	6.7245
2658.2		2.7765	5.1782	9.2068	-1.0965	4.5926	4.0311	8.6402	0.59343	0.2502	3.7741	1.3769	1.0874	0.13486	19.559	3.9049	-0.1015	7.4406	3.3644	4.5346	1.499	6.3293	8.08	13.109	4.1827	-1.6321	11.705	5.4602	1.3796	1.997	15.841	12.582	12.315	9.4463	12.716	5.0117	1.3381	8.8442	4.8141	14.16	3.4188	7.6368	5.372	16.208	2.0027	10.336	12.385	0.79688	10.296
2656.8		2.3666	0.56305	9.3685	2.8721	-1.4501	10.359	5.3617	5.285	6.0375	4.2832	1.5474	0.88943	11.002	5.3501	7.6609	2.2263	8.8265	14.593	7.207	9.594	10.427	14.173	9.1312	7.3434	9.2119	0.75966	2.9777	7.5713	9.4707	18.631	9.5822	8.0249	5.6133	15.901	9.4754	14.235	3.8247	2.2904	6.0656	2.2635	11.313	15.075	11.193	17.916	3.986	1.0504	4.4913	12.05
2655.4		9.7751	4.6754	8.8029	3.5681	4.3258	10.505	5.1738	2.7038	4.5523	13.156	10.808	6.6914	6.5976	11.504	9.9623	4.1907	-3.9693	4.3665	13.698	10.598	3.9784	9.5374	10.426	2.14	14.237	15.633	-0.049927	5.7636	4.3996	10.149	6.5826	6.0999	3.053	11.814	10.303	12.404	-3.0123	8.1323	-0.75464	0.56271	19.716	1.3247	9.0869	8.1938	3.0911	9.7157	0.7319	6.3489
2654		10.82	2.9696	13.873	5.1734	11.738	5.56	4.8037	8.486	5.6125	10.03	10.433	1.2204	3.1018	16.931	0.62732	2.5187	3.7803	2.6859	0.73373	0.87575	11.529	6.5378	6.2649	8.0266	1.2615	9.2326	5.4682	1.7748	-2.3074	9.3018	7.9465	-0.36981	3.5832	14.999	8.9486	5.1185	8.5147	2.158	0.42612	5.0436	15.937	0.12058	14.434	2.8357	1.1064	6.9261	4.6094	9.9209
2652.6		10.956	5.9912	6.2166	1.6877	7.5148	9.8876	0.6149	1.5408	1.7637	12.176	12.238	8.1128	5.9697	14.176	-1.2533	7.3921	5.1661	16.46	3.2243	1.6986	12.715	7.901	5.9219	6.8215	8.6484	1.9235	8.8049	1.0594	2.0769	6.4547	9.4921	3.343	16.295	7.6399	9.7762	3.4687	15.861	5.4584	1.7899	1.5243	9.7937	2.0082	11.235	10.751	7.8503	9.0453	5.5785	2.0385
2651.1		6.365	0.28549	5.6504	-1.9796	13.291	2.5788	2.4257	7.3227	6.4604	6.868	3.1346	3.9139	1.9286	16.874	7.2297	5.1747	6.7338	2.4155	7.5331	4.5217	9.5364	10.173	18.488	8.3429	6.7616	4.069	9.4146	2.3446	6.8255	16.698	-0.2352	9.7838	6.4606	10.826	8.9675	3.2732	1.934	16.397	4.6091	4.1866	11.65	3.3513	10.945	-0.96924	14.595	10.073	2.1844	9.0652
2649.7		7.774	7.6708	12.72	1.9894	4.1595	3.4517	0.9632	-2.3501	3.5207	2.6511	7.1212	4.0784	2.6148	1.0272	4.9853	-0.13365	8.1195	8.9168	7.8417	1.3449	13.63	6.0797	-3.3112	12.409	8.1465	0.21434	-5.6117	5.0851	0.30185	11.123	7.1283	0.40726	9.7169	12.377	5.4316	-0.19557	7.4626	5.7015	7.793	3.2125	7.8697	13.422	17.199	13.129	-0.47671	8.9191	2.791	5.9102
2648.3		7.0014	3.238	11.245	-4.5869	11.028	8.3245	6.5912	0.34048	6.2174	7.1617	9.1075	9.5153	5.1192	14.634	6.5589	-1.0784	11.142	5.9634	0.87759	6.35	5.3581	14.35	17.981	9.3831	8.4394	7.2687	11.908	7.0989	3.0515	18.456	2.4917	9.2132	7.1547	9.2002	8.0776	4.6989	10.264	12.462	12.432	1.1472	5.3616	3.6764	12.725	8.683	11.362	9.5827	9.2163	13.482
2646.9		5.6833	1.5326	7.9506	3.7459	6.0781	3.379	4.4005	10.849	4.5505	5.8543	6.0024	2.952	-1.2854	12.605	-0.77664	9.2496	0.52725	3.5555	6.0953	10.992	11.813	3.1643	9.9992	9.2654	8.0041	0.32303	9.4277	-0.34106	12.711	17.971	6.764	2.2018	13.138	12.206	7.6327	11.593	14.703	6.3163	4.7094	3.2636	17.035	8.4766	11.704	5.51	-1.3443	11.883	0.55127	10.691
2645.5		7.2745	2.9181	13.565	9.5333	1.4924	9.3425	4.7548	4.0848	13.066	6.9108	11.261	12.752	8.4918	4.3933	-1.5668	-0.24057	2.2765	7.6932	12.04	4.179	6.0851	3.2509	11.472	3.1471	0.4769	9.3773	7.3116	-1.2349	2.5523	13.122	10.491	-1.8999	7.302	14.848	7.1879	3.0322	8.9605	12.717	-3.5582	-1.8928	15.071	7.8232	10.319	9.6104	10.86	11.636	2.6141	19.718
2644		6.6841	4.4855	5.9073	4.9572	5.6343	2.9422	4.3814	9.3204	11.217	0.87659	2.7002	6.1882	10.087	9.8177	8.9157	3.7238	5.4802	8.74	8.8941	1.0028	9.8109	9.5185	12.58	11.028	8.9488	-1.7504	15.741	4.5991	-0.151	11.727	9.672	3.8174	7.6478	14.4	7.4704	1.0164	4.4912	15.848	5.4481	6.2233	13.653	17.716	18.752	5.1661	8.3383	5.3901	-2.4133	13.109
2642.6		3.5483	10.78	8.0672	4.3811	9.0492	4.1782	7.0984	2.7376	7.9137	9.9335	6.503	-0.19409	5.6829	17.969	3.9436	4.5973	5.593	8.3322	4.8391	6.0086	18.99	6.149	9.3246	13.272	0.14688	5.6675	7.6258	5.1612	-1.0356	13.423	-1.5106	6.6264	-2.7339	13.952	8.2985	0.6366	14.386	-0.47403	4.4554	8.1575	9.325	2.3372	11.184	1.8134	3.0905	12.234	-3.9856	-1.6815
2641.2		3.5035	0.16615	4.9542	3.8051	-2.4446	9.2323	7.815	6.7001	6.4288	4.4452	1.2145	5.9689	2.7331	11.938	6.4259	14.562	6.6148	-1.7119	12.42	1.3782	11.26	7.8697	8.9775	10.969	10.617	5.8125	0.78342	3.9057	8.6258	9.2996	9.1249	1.2544	3.975	3.6866	8.9448	6.8018	12.827	7.206	3.6456	8.2734	-3.1852	10.414	10.16	2.4614	4.0258	4.5329	2.9881	4.8005
2639.8		8.368	0.64296	11.659	7.411	3.1527	1.3772	6.8948	2.8443	6.0348	3.8662	2.2892	11.586	-0.21664	9.1802	4.9082	6.1624	4.5456	6.244	8.1832	5.4752	5.1644	8.1349	7.9027	13.211	10.54	9.412	0.30502	6.1055	9.0151	18.449	9.9421	1.7013	11.593	10.876	5.2275	4.7849	5.0864	14.706	7.0186	7.8438	6.6678	3.9457	7.3175	12.928	5.1441	12.104	5.5987	7.1007
2638.4		-0.222	8.9381	10.182	1.926	11.296	10.249	6.8832	2.4428	4.7318	-0.53085	4.6363	8.2939	3.0155	15.149	5.2085	3.036	7.5673	8.3819	-1.1447	5.3907	8.8864	5.6722	10.827	0.90683	13.008	5.1932	4.5543	10.488	12.496	13.598	7.4865	6.5125	2.119	12.975	10.783	9.6767	6.0738	4.5719	8.9381	4.8685	16.157	2.7513	18.474	1.5775	1.8999	7.129	5.301	7.583
2636.9		7.5518	8.1424	5.0684	5.7139	7.8029	6.2122	10.144	8.0412	0.88345	6.1633	5.3466	-1.1802	5.3387	14.935	4.0544	5.364	1.498	11.247	-0.65448	-2.8756	13.153	8.1178	3.206	6.4201	9.8388	9.1563	7.1676	5.598	3.977	18.383	6.8489	0.96097	10.1	7.2555	5.9751	8.3863	7.2435	2.8034	11.95	1.1659	-0.53653	10.103	9.6301	12.228	3.9298	11.063	5.1855	9.3381
2635.5		6.5987	8.6196	2.8639	1.1383	9.0378	3.0842	3.5862	7.6395	8.8534	11.585	6.2386	1.1638	3.2984	2.3585	2.7184	7.6923	2.8834	7.9305	8.3813	0.85844	1.0554	7.1084	14.675	5.5691	5.0324	-1.426	7.0541	4.5272	1.6406	15.168	6.575	3.7739	7.8983	11.9	16.44	3.8229	9.5048	3.4006	8.9624	4.1905	10.225	9.0927	12.786	8.5148	12.143	7.724	6.889	3.8206
2634.1		11.827	11.097	10.295	5.1081	13.546	7.2287	1.0278	3.4194	11.005	3.007	3.4936	9.5073	1.8036	8.1445	4.8368	7.8386	8.6322	9.8867	5.417	0.95615	9.8656	8.4616	8.144	10.535	16.77	11.992	9.4863	4.5479	2.3957	15.043	11.028	5.4966	6.6056	13.273	6.723	7.4408	10.494	8.727	5.6124	6.8514	3.3486	19.356	14.485	20.439	5.4478	15.476	9.3202	16.121
2632.7		4.1469	11.574	0.27202	-1.6493	6.9627	1.7367	6.6509	-1.8918	-0.8432	0.42906	13.294	5.6688	5.9452	8.1121	4.2279	3.4394	5.2901	5.661	4.9981	8.145	9.2203	12.723	10.339	16.046	15.416	2.8635	5.5552	1.2967	5.3332	18.554	7.8448	9.0383	9.3126	6.4642	12.642	11.786	11.847	-1.581	5.1726	4.2393	16.109	17.074	11.275	-1.9996	-1.0641	2.3178	5.5702	14.422
2631.3		10.831	9.3246	9.3396	2.1389	6.0167	1.3357	6.4555	10.07	0.94507	3.6697	10.184	8.0121	0.99612	10.262	3.6191	5.7677	6.4936	11.254	13.125	5.5159	15.12	13.166	19.262	11.193	9.3342	0.46285	7.8064	1.3188	3.1804	25.883	-2.4294	3.8536	9.1104	7.8376	5.653	16.13	3.5645	3.9313	9.2795	9.4455	9.2322	7.7027	15.338	6.6534	4.2436	3.3416	5.4573	5.4508
2629.8		5.5141	2.7113	7.316	0.83623	2.1618	6.2073	6.9867	3.3037	13.824	8.365	7.8019	3.9915	6.9561	18.41	3.5555	6.8231	11.333	9.5737	8.8878	7.2505	6.2911	9.7896	10.911	8.3388	5.7965	6.9711	4.2398	0.79625	-1.3355	17.939	6.3871	4.3059	6.5442	11.575	2.8454	12.475	11.828	4.9001	4.6599	4.2878	13.81	8.3321	5.217	7.8524	-4.8113	13.274	0.25398	13.388
2628.4		9.8344	-2.2653	1.2923	-0.28445	10.853	8.1697	8.0632	5.6286	0.70343	7.2424	7.7829	4.5161	9.8254	9.2866	2.2193	-3.2122	7.082	5.5302	1.0144	5.1672	11.098	11.322	12.378	1.6659	10.44	4.025	4.31	4.8198	5.9674	19.449	7.9308	8.0319	15.069	15.495	8.4015	16.273	13.728	2.7801	7.4962	4.7666	9.8413	8.2353	12.369	-2.2203	15.59	11.207	2.1422	12.963
2627		9.2455	-1.7874	5.0865	5.322	5.7259	3.5865	3.3209	8.1349	-2.781	2.6654	4.8542	3.2223	-0.21439	3.9806	7.4285	15.298	-5.3512	8.3957	4.5956	-0.3705	13.176	10.489	8.9353	10.265	3.4458	5.9878	10.017	3.935	14.543	14.231	10.747	11.94	5.2292	3.0507	4.5031	8.071	10.175	4.662	13.242	1.9724	6.0544	6.503	10.428	8.7985	2.1738	15.866	4.3946	15.809
2625.6		3.566	9.2362	10.335	4.747	6.2358	5.7306	-0.87622	5.1868	7.7348	3.3615	5.1981	3.7465	9.2006	13.22	0.45593	-1.6465	8.5793	9.2614	3.0859	1.9103	16.89	10.929	10.22	2.8632	11.906	7.4052	3.906	3.4146	-2.1524	20.468	3.1997	0.75879	7.3896	-0.30159	4.0595	4.0506	16.622	3.637	-0.46454	8.0874	6.0853	5.6808	18.488	-8.3636	4.7592	18.525	6.4659	8.4748
2624.2		5.5228	7.5325	0.31074	1.99	11.11	8.0562	6.0169	10.056	1.8868	1.5122	-0.45856	13.543	2.6156	14.641	-8.1531	2.1363	1.4188	-0.2366	6.1216	8.5547	12.604	3.7319	8.2304	14.551	16.728	8.8224	11.25	1.0767	3.1522	18.886	4.9249	5.9416	12.64	9.4372	7.0703	6.5752	10.706	14.614	12.557	0.92941	6.6611	1.5867	13.273	3.9295	6.6185	13.366	3.6286	11.867
2622.7		0.57092	3.6474	5.1955	3.2333	6.7111	1.6547	0.36452	9.1081	7.13	-1.064	0.79373	4.9762	8.7581	12.607	5.7834	9.5556	2.9857	5.5384	-0.29709	8.1086	13.952	10.716	0.7865	14.239	10.822	1.6943	0.41269	3.6486	3.7302	14.577	3.9228	3.1253	-0.29056	4.813	6.6268	14.372	12.063	7.2293	9.9427	5.7716	5.055	6.2211	14.24	-3.9584	5.5701	7.2968	6.2465	8.3514
2621.3		4.7101	3.7624	2.6254	1.2039	-0.050659	3.6167	5.2571	1.0686	3.1005	5.6327	4.5911	13.5	13.446	6.9363	-1.5529	4.975	6.5525	7.8588	-2.1703	-1.2465	13.846	10.972	9.7058	12.835	4.0065	10.384	2.6667	3.1304	2.6724	5.3582	7.8298	-3.3265	9.3236	12.916	2.1834	9.2601	9.0575	6.7558	4.9662	0.79543	12.721	6.8564	10.842	13.427	5.0683	14.501	-0.40768	18.29
2619.9		2.6673	6.0592	5.6914	1.538	8.8241	6.6694	4.3309	4.1197	0.34357	4.875	4.2061	-1.9767	10.134	-4.0073	1.4744	12.394	6.8464	12.906	5.4109	9.2167	10.829	4.863	13.897	4.5217	9.9169	6.3469	12.557	7.7037	11.07	21.412	10.464	10.95	15.847	18.293	4.8309	16.875	7.6886	6.466	1.6271	6.7282	5.6594	-0.50738	13.808	0.086182	5.2951	8.4311	0.39316	10.592
2618.5		1.7158	2.7199	10.939	4.9633	12.245	-2.8234	5.2226	1.1709	5.5869	1.0267	9.6391	7.6376	13.55	11.413	3.2291	5.0864	4.7768	7.9544	1.5376	1.4985	11.993	14.027	11.361	17.298	10.554	12.31	8.6303	5.3688	5.104	17.283	15.643	5.7721	4.5511	10.215	8.3876	4.6707	11.593	11.815	-0.25632	5.9338	6.0521	6.1299	2.9541	2.0188	8.2506	12.18	2.2856	9.0765
2617.1		6.7645	6.29	2.3686	5.116	2.757	1.6838	6.1139	8.9492	14.467	0.45143	-6.2009	4.5244	-1.7617	5.1962	8.9838	5.7786	4.7072	5.9115	7.6645	7.5986	10.611	12.644	10.279	14.074	10.826	7.7269	6.5219	1.0345	4.7753	14.973	5.55	8.7772	4.1646	9.9559	6.4899	7.5575	6.5893	3.3474	15.68	3.3212	4.2625	1.3136	8.2818	2.8613	9.2072	1.201	2.1787	6.2882
2615.6		2.5406	1.3147	6.5252	-3.0949	8.9058	6.191	3.914	3.8182	3.892	5.3309	11.05	6.502	5.836	4.7977	8.7385	8.6527	0.63759	0.59592	11.791	6.608	18.683	2.7152	7.1964	2.6677	13.28	9.1442	16.596	-1.6626	7.9017	11.571	6.9112	8.1468	7.7779	15.334	8.7741	5.5349	8.6769	13.609	3.9803	3.4358	7.2	14.498	7.0633	12.068	3.9835	8.2219	-0.1095	15.318
2614.2		17.408	9.6123	5.2271	5.2397	8.5094	5.7889	8.9864	7.7781	1.8628	-0.51665	0.48172	1.2067	-0.56619	8.7626	3.0386	11.89	11.113	-1.0832	0.82739	3.4357	13.117	12.604	16.113	14.17	5.1873	7.2887	-0.057312	3.0955	5.3924	12.351	5.3631	0.97168	4.1183	3.6207	3.2402	3.8755	8.4015	4.9641	11.373	3.1867	10.319	6.0477	15.48	0.73065	9.6701	5.788	11.785	15.803
2612.8		3.7295	-1.3626	0.65597	1.3926	10.295	4.8413	3.3311	2.6469	7.47	4.1815	4.0953	5.7294	8.1227	0.5455	10.612	5.4918	4.1346	12.874	13.318	1.7183	12.824	3.2191	3.7574	11.853	14.912	-0.38504	4.381	1.3089	2.8837	24.039	3.4514	0.88834	5.7311	13.181	11.707	11.125	12.854	-1.4971	-1.0514	-2.6987	4.8917	11.234	8.806	0.84839	4.267	2.6266	5.6796	11.743
2611.3		15.142	4.5716	9.7209	3.3636	4.4451	6.8025	6.5843	6.97	6.3498	3.7887	1.7083	5.8882	3.9025	9.6008	8.548	10.366	8.792	10.104	3.4448	4.0008	18.165	10.015	4.8553	10.807	9.3623	3.2138	7.0015	2.7958	2.0119	14.091	8.4486	2.2603	13.162	11.469	13.082	11.101	3.3069	6.4071	11.798	-2.2207	14.01	4.4221	10.131	-3.3969	17.411	8.3739	1.575	6.4096
2609.9		6.0098	6.8698	14.604	0.78943	9.1408	7.3093	-2.8899	0.384	10.139	11.396	3.8666	6.7742	2.228	-1.5257	11.939	14.331	4.3586	12.425	6.8445	4.6474	10.052	3.9018	12.135	5.3982	3.8123	8.0855	2.1678	3.9198	3.5044	20.325	5.8095	2.3604	-0.86211	15.575	2.0936	2.7138	5.7606	6.1317	8.2848	-1.9244	12.764	9.2472	8.0003	3.9952	9.4649	12.485	8.7437	13.622
2608.5		3.6048	5.7137	8.0326	-2.6938	1.2914	2.3614	6.1809	8.1615	1.0192	1.7315	9.1156	4.7511	3.0992	4.0748	1.1486	6.4778	9.0161	11.656	8.7898	8.2033	8.1193	9.0605	-0.58618	3.6248	4.2615	3.1391	6.971	3.59	4.2703	23.467	2.6248	3.0068	5.4775	13.5	12.196	7.2351	14.033	2.5857	10.773	4.5538	4.2447	10.255	12.415	1.5699	6.2476	8.4134	-1.905	16.108
2607.1		2.6545	0.19405	1.8245	7.4594	12.17	4.6862	5.7968	-2.2428	1.1722	11.158	10.728	6.9095	2.3341	3.1298	12.722	3.7158	2.2191	12.341	9.2805	9.5776	0.0041351	8.7639	5.4197	4.0325	12.71	2.0107	2.6838	7.6246	6.3095	18.973	5.9855	5.4722	8.5441	9.0623	4.2993	3.0289	11.579	6.3143	12.353	2.6683	11.907	5.6278	8.6467	2.5999	-4.0592	14.887	8.7195	9.5027
2605.6		0.79544	1.9475	8.8891	3.7947	7.4123	-1.898	10.14	-1.1927	5.1435	-2.87	-2.0236	-0.022827	11.933	7.4575	-0.6142	14.408	3.9676	10.117	9.4078	4.4067	13.525	11.194	-3.4836	8.6216	0.24849	3.7917	1.8515	2.0236	1.2585	18.478	4.0736	7.2113	-0.38927	3.5338	4.2207	12.277	14.035	14.772	7.7523	-1.7626	7.2057	-4.0893	8.8783	0.35828	1.4535	14.634	5.8902	12.898
2604.2		8.0273	4.2464	7.2262	-0.96095	1.7459	-0.11883	7.3913	-2.5064	1.1148	3.8294	3.4062	1.9536	3.8956	7.6031	1.8681	8.7374	7.716	3.7111	10.626	2.5087	7.2261	9.078	12.521	3.3916	3.9678	-0.4276	5.5651	0.96874	3.2989	15.256	6.8888	5.3147	7.768	4.3692	11.051	5.5248	7.7635	1.2325	8.0619	3.6246	5.9583	5.4672	15.109	10.117	10.604	6.9257	4.3341	6.2931
2602.8		5.2593	12.364	-3.1642	3.0107	11.171	2.3875	4.8242	3.2707	0.54074	3.9837	11.381	6.839	1.131	6.6575	0.71405	5.43	1.6462	5.851	6.026	6.9745	8.7448	10.234	4.5263	8.3429	7.8682	9.7168	6.1882	9.7328	3.8855	13.852	1.5221	2.8735	3.7432	6.8414	9.518	1.8632	7.8567	3.6946	-2.1728	3.1937	6.5287	3.752	7.8844	3.5136	11.028	11.763	-0.13052	4.4158
2601.4		-2.9632	9.2087	0.26346	2.8006	5.8688	4.8938	8.8022	3.4113	11.058	6.5018	9.1741	8.997	1.8212	2.4392	3.56	5.9408	12.667	8.3546	9.6079	6.1678	4.2626	3.7527	7.2579	10.203	1.0404	8.2248	12.448	5.4067	0.83633	7.902	3.428	0.61501	5.3546	14.95	7.2576	6.0194	18.678	7.0678	4.6844	-2.3282	7.8261	3.3107	7.5683	0.18347	11.454	10.417	-0.23086	11.084
2599.9		1.3601	0.9628	0.41826	-0.3184	6.3854	0.30916	-0.67459	0.2791	0.12007	10.293	4.6031	6.2458	-7.3066	-3.4156	3.1334	0.63348	6.9611	3.4038	5.3717	9.9068	13.416	6.3619	9.6254	0.061829	9.1209	6.7329	3.254	-2.7367	7.2424	12.315	-0.12059	3.9937	6.9659	6.3325	7.5429	9.63	14.045	0.44302	6.6337	-2.0318	6.3959	2.8704	5.6152	8.3088	4.0628	13.799	6.2148	6.2981
2598.5		-0.13457	11.626	5.4821	11.654	4.539	-0.093658	4.5756	-0.85309	6.2736	3.1753	1.85	-0.32355	1.2022	5.275	0.34329	-0.85541	5.4368	1.9078	9.6811	-1.8084	13.842	2.607	10.538	3.0115	11.383	-2.2135	8.9695	2.5751	1.8309	21.456	9.4217	2.646	6.5772	7.5333	7.4648	5.0587	11.958	7.6386	6.5843	3.7192	11.511	0.61304	6.2072	2.4351	-0.78137	4.8175	5.934	8.2397
2597.1		-3.2656	-5.3463	0.36388	2.5348	1.9655	2.5942	6.5526	5.1053	-1.5729	8.0577	9.4603	0.01593	-2.8344	7.6018	0.64404	6.9283	7.7306	9.6845	3.2632	2.1128	9.9026	4.6693	8.7233	6.8694	5.8253	0.84001	4.3216	-5.5668	1.6927	15.505	5.873	-2.1555	3.6427	3.8253	5.932	7.0323	9.145	9.3816	6.7176	2.561	-3.92	5.4475	11.162	1.1075	4.9211	6.199	3.1081	5.4542
2595.7		0.14903	6.5904	4.7001	-1.1295	5.2106	3.1002	6.5292	3.2456	0.58072	-0.33234	2.343	-3.4629	2.5838	-6.0716	3.4904	1.0757	8.9335	7.4613	16.482	1.4888	4.3263	15.64	5.0898	7.8177	4.267	8.2571	6.9469	3.3829	8.2825	10.646	8.8697	3.5894	6.89	13.39	-7.0552	6.8239	5.0596	6.2175	-1.8751	-1.1425	-0.6239	6.8286	0.11615	10.145	-0.64777	14.853	5.5557	16.669
2594.2		10.473	3.2546	6.1272	1.5702	9.9109	-0.93915	3.4147	8.2949	5.4618	7.4598	6.8618	4.6948	1.4569	10.8	2.1551	8.8597	3.2274	5.2384	8.246	2.5016	8.7495	-7.5713	6.5471	6.9475	-1.11	4.0381	-1.1544	6.5152	-0.76343	17.058	5.6846	2.7897	7.2281	11.684	5.4124	4.9791	10.611	9.7828	2.4424	4.7904	14.672	-3.0619	7.6154	-6.2718	-3.4879	8.9614	3.6402	11.156
2592.8		0.25159	3.919	1.3721	6.4516	11.702	0.29396	8.6633	4.4349	4.7065	-2.748	-0.25601	2.3067	-2.2155	4.0359	4.0924	-1.3564	6.7939	10.288	5.6465	10.06	4.4444	1.9436	-0.90543	8.2583	6.6029	11.273	4.9264	-2.8973	4.9185	17.652	5.2267	2.1726	3.7478	9.6132	12.425	0.58842	9.4363	9.5319	3.6702	6.5415	1.6037	3.594	4.3865	10.403	-0.69049	9.0695	4.6344	8.5533
2591.4		11.667	3.6747	18.435	-1.9395	6.0396	2.7999	5.7299	8.2113	6.315	5.5901	2.4442	0.82782	1.5671	7.9988	-3.4245	9.3368	4.906	11.884	12.138	6.7094	3.5933	9.64	8.7328	3.2051	8.6788	6.5089	8.6441	1.873	5.3285	16.974	12.951	7.9201	4.4494	13.362	11.439	1.834	9.3529	1.6468	5.6264	1.02	9.9899	5.1602	9.1573	3.8068	-3.5279	7.3594	6.7201	9.5869
2589.9		-0.0088196	5.7941	7.3164	2.033	5.8319	6.942	7.3415	6.8966	2.8326	5.5646	0.7803	-0.83316	6.077	8.6887	-1.4869	9.3026	8.1089	0.75204	12.084	1.5409	15.832	11.335	6.3706	7.2421	-0.70079	8.8351	-0.36514	5.0075	5.5572	18.295	4.4926	4.0319	4.4234	15.292	2.0884	2.5337	10.543	10.491	3.5837	-0.68346	9.2845	-2.7272	9.0181	3.5746	-7.455	8.3761	0.98821	12.075
2588.5		5.0431	1.5502	6.5611	8.9148	-1.2845	6.9023	-1.2289	1.2183	9.3504	9.7213	7.1163	2.9605	2.5872	19.197	8.9963	3.4504	4.0392	11.075	3.8489	6.5545	8.9794	5.9397	10.19	5.0968	3.3736	6.2525	5.899	-1.6753	8.6957	23.616	10.398	9.5993	8.0338	8.1322	16.556	8.6879	20.279	-4.6629	6.0876	3.0679	8.2155	6.8412	3.424	7.889	3.3467	7.7565	1.0752	12.382
2587.1		10.822	4.2156	3.0782	4.7057	7.2358	3.9533	6.5638	0.63066	8.0499	5.1509	8.361	12.209	8.7338	1.7047	0.5705	2.6891	0.33295	5.9437	12.886	4.6592	-4.2379	2.9066	2.1908	2.5873	0.17425	7.4879	3.7998	2.9154	8.9258	16.936	3.9402	1.531	5.4621	13.336	2.2972	6.2963	14.016	5.2761	7.6835	6.4555	2.4187	-2.3167	11.829	10.931	-1.1231	12.227	10.799	15.598
2585.6		6.2383	0.15404	6.3227	-1.5032	1.9385	4.6408	2.3564	5.134	9.1134	6.5808	5.6057	0.54746	1.0626	16.213	10.508	9.3825	10.263	4.2671	9.56	3.6733	10.181	3.3277	9.2822	6.6228	5.5199	5.2689	1.7011	0.2341	6.9746	21.348	0.57306	7.6455	10.709	8.5409	7.4927	9.3591	13.571	6.8537	-1.8103	2.9342	3.349	2.3448	5.6886	-1.1159	4.5903	12.516	4.8871	6.9959
2584.2		4.1997	7.9108	7.7487	1.1969	12.823	-1.581	7.7848	0.18256	2.5404	5.2835	7.5772	0.34082	7.5733	8.5386	8.6284	5.5304	5.2843	-5.046	8.2338	0.14206	3.5072	-1.1611	9.2822	14.839	11.41	2.1406	5.9665	9.0081	7.0242	23.941	3.5695	3.2153	12.501	10.291	8.8701	5.3307	12.946	3.3422	3.7878	-0.95078	3.1879	4.6436	13.002	1.9283	-1.8768	8.0779	5.1576	9.8486
2582.8		9.0705	4.2135	11.357	1.8974	3.7087	5.6518	5.7586	-1.1324	3.0586	2.8957	6.8213	10.134	6.4481	-0.58987	-0.88794	6.7694	5.5782	8.9141	7.4533	5.1567	4.4697	5.9861	11.828	3.7831	10.209	8.1035	5.687	9.7829	9.9835	15.261	9.475	3.6951	0.11061	15.497	5.5204	5.1204	10.867	13.469	10.115	-0.83557	-2.7914	2.3982	4.3145	6.4284	8.9304	14.367	3.6105	14.884
2581.3		5.5778	2.6982	7.1461	2.9615	7.8672	1.2482	3.9138	5.9161	2.4859	3.599	5.3379	0.47299	5.5048	8.4634	0.68683	3.4631	7.1449	3.7835	3.0366	4.717	9.7951	8.2235	12.373	5.6353	5.1882	6.7937	9.2262	0.013046	5.6708	20.035	7.926	0.17583	8.8115	11.976	9.8072	7.6371	11.151	10.326	9.7151	9.4616	7.5925	-6.937	8.5359	6.202	2.4662	9.9277	1.155	13.191
2579.9		6.6308	-0.81683	7.8446	4.3894	7.2989	11.935	4.9778	3.3283	-3.3593	7.3935	14.763	5.539	-3.2564	8.0621	2.989	8.3386	8.1662	7.1984	6.6199	9.0048	7.4833	5.1876	5.4628	6.7597	3.6218	3.1202	1.6749	1.8803	-1.0049	19.537	11.104	-0.4335	4.0578	11.546	8.6395	3.9718	7.2552	10.093	-0.31949	7.9406	6.158	4.0926	7.3022	-5.8416	-1.2694	6.7615	4.5183	9.4996
2578.5		6.2292	8.2137	9.0883	1.8173	8.9127	3.1679	6.9504	2.5583	5.3408	4.0971	5.643	8.4231	6.5279	7.1151	4.9275	3.3959	8.46	9.3405	16.749	5.1109	8.8069	9.2418	4.3706	10.429	10.054	13.265	0.4877	-2.7971	7.9564	21.038	7.0097	0.048813	13.486	18.207	4.0174	9.0335	17.723	14.226	13.647	3.5104	0.54117	-0.33148	5.704	2.1156	7.36	9.4131	6.4275	13.262
2577.1		4.5552	3.972	15.423	-3.6638	1.7998	10.582	5.1046	6.6976	3.8593	3.892	10.159	4.3981	5.949	12.532	4.5027	8.2715	9.6631	4.3921	5.605	7.0355	7.2209	9.4774	-1.2671	4.825	10.123	4.6823	4.7555	6.3444	7.8275	19.631	9.4607	8.8957	2.7318	7.9594	10.305	3.3677	12.01	5.6342	10.705	5.2623	9.4697	-0.026978	17.015	7.3466	1.4454	14.61	7.2464	15.389
2575.6		8.8815	11.003	3.7574	1.9463	-1.1308	6.7238	2.5313	4.8368	5.6507	8.7782	4.1293	6.1913	10.643	0.49411	1.5325	5.6927	9.9571	4.1711	7.3706	5.8695	13.452	4.9852	9.8221	12.312	14.372	7.1908	3.3875	0.75949	9.8811	26.041	5.548	8.4708	13.978	8.4398	8.0463	11.338	13.934	9.4078	2.1288	4.4689	6.9435	8.4605	3.0521	4.3967	13.169	16.171	0.065994	10.062
2574.2		0.48061	8.0348	9.3646	4.1018	11.575	-0.40736	7.9577	7.885	7.4422	-0.33554	10.099	-0.74283	9.5192	13.002	6.0171	6.5685	6.4329	5.7686	6.7726	5.431	8.0468	12.129	8.911	18.525	7.7119	-2.8462	9.6563	3.7208	5.7535	21.178	7.8171	14.956	12.497	8.9207	8.1519	6.0358	9.6772	10.638	2.6442	10.766	8.0533	14.585	12.543	10.539	3.0749	15.913	0.52252	19.825
2572.8		10.08	11.612	8.6079	3.3484	1.3729	3.7341	10.838	1.6604	5.052	10.369	1.5237	8.6867	4.5774	0.96399	5.9562	7.6263	14	15.184	6.1748	-1.0072	20.095	8.3627	13.454	12.92	9.9599	6.026	8.6529	9.0465	10.354	15.225	15.541	3.8053	12.106	15.584	8.803	6.1877	14.512	7.1429	4.7971	-0.75409	10.254	2.7115	14.944	13.591	-0.29001	12.2	5.8887	19.044
2571.3		8.2248	11.008	11.669	5.8679	12.807	1.3301	5.3549	9.4358	5.9346	7.0741	12.402	3.3889	7.9995	6.9261	-0.46799	9.0477	8.1119	3.3274	12.486	10.373	17.961	6.0505	19.815	9.4959	16.753	0.89815	11.65	4.5548	14.41	25.453	13.628	13.746	11.534	14.793	9.4543	6.7031	18.438	15.286	8.9512	10.453	12.636	5.7478	9.3431	3.735	14.165	12.851	5.4373	13.354
2569.9		2.5518	4.0403	5.0944	6.0237	11.151	1.1078	7.3259	1.7565	2.4537	6.3248	13.463	10.636	5.2399	14.343	6.1989	7.9238	7.8605	8.1981	10.798	9.208	4.371	12.101	14.176	8.617	13.181	-2.0478	5.1929	6.2457	2.8295	17.135	14.624	3.5069	8.2345	10.002	12.287	8.1274	13.274	12.341	5.1064	1.6598	6.1082	8.4217	4.2876	1.5164	5.348	16.956	6.4411	16.573
2568.4		7.9698	10.164	3.2466	2.907	10.586	2.7036	8.5692	12.077	14.791	8.4848	7.7956	6.7932	5.3897	7.9414	6.3204	6.0726	3.4274	7.6144	14.2	1.3159	10.417	7.4245	9.6274	9.374	6.3363	8.279	8.5546	-1.1536	15.432	23.363	13.075	8.1772	10.571	13.758	7.4845	5.7334	14.838	13.397	9.081	7.9578	6.3079	0.55127	17.959	12.026	13.078	16.88	8.7181	12.155
2567		1.5698	11.197	11.035	4.8814	8.7493	11.027	5.8123	7.1251	5.8557	10.281	0.67369	10.041	0.44898	13.358	7.8966	8.4034	8.6306	10.303	0.33017	9.9696	14.462	8.2016	10.351	15.04	15.127	9.515	13.008	7.6298	6.7623	21.772	6.6172	5.5755	13.454	14.422	7.227	8.0664	21.311	9.0009	7.9657	1.165	11.416	3.0456	6.7207	6.9003	5.7189	10.985	9.723	17.738
2565.6		5.5336	11.321	13.005	2.4921	10.731	9.7133	3.7823	4.5366	8.0115	7.7145	9.7334	1.2884	-1.9462	1.6841	13.291	7.8251	5.8338	6.0838	11.188	3.169	16.325	5.1598	4.1657	15.069	17.19	1.66	9.2794	8.0503	10.275	23.454	10.159	5.7021	10.699	19.088	4.9697	18.036	16.876	19.516	10.124	6.1905	12.161	-1.1862	10.391	4.6847	5.0882	13.453	5.8194	12.776
2564.2		5.3159	6.7184	8.7934	8.2848	5.8038	5.309	4.843	2.3117	11.44	6.057	9.8839	8.1724	1.8408	16.01	7.2315	8.8834	9.5825	7.137	1.6814	0.18678	13.46	12.481	10.889	0.36981	11.07	7.4415	2.6426	2.2898	9.2433	25.681	8.9736	15.102	13.4	10.844	15.076	8.732	9.3514	8.942	1.0114	5.5798	6.5415	7.1286	7.1518	0.47015	9.0044	17.558	1.5527	11.996
2562.7		4.553	9.207	4.2181	7.7142	12.332	12.359	5.7217	11.723	1.5962	2.9453	5.6707	4.8748	6.1737	7.2451	-2.6461	7.9418	6.2405	2.9178	9.0847	2.2959	10.231	8.8932	6.3395	12.762	16.586	10.86	10.552	2.5301	9.4849	22.09	14.879	1.2306	11.373	11.874	8.092	12.519	8.5546	13.825	10.264	6.0602	0.013123	-1.828	7.0033	14.075	-1.9869	10.571	3.105	17.217
2561.3		-2.2099	2.6049	13.643	-0.85654	12.679	3.0459	10.055	13.498	9.9341	8.561	6.548	8.486	9.4158	8.1165	5.1126	13	13.444	9.4259	5.9425	5.1324	13.364	9.8498	6.6987	14.971	10.465	6.823	5.3705	3.4984	11	23.227	8.6029	9.178	4.0733	14.541	10.017	14.124	14.122	15.618	4.6074	3.0862	1.1205	1.0346	9.0359	16.044	8.6594	15.767	2.294	10.074
2559.8		9.9365	13.458	11.976	12.209	15.207	2.8232	11.478	5.8187	9.363	6.3587	10.698	4.6428	9.9308	11.352	6.1444	12.241	10.647	11.207	9.1641	12.878	18.497	20.442	8.6939	18.271	11.434	17.332	8.1897	7.7402	6.3337	27.454	9.0539	12.581	3.501	14.299	10.306	7.0022	21.145	-0.58572	14.225	3.5668	14.591	6.262	12.341	0.7417	5.8527	19.325	4.7564	12.749
2558.4		10.447	7.9472	7.4003	0.91167	6.6461	2.9644	5.0832	2.5028	-1.935	-2.9341	4.4842	4.0724	1.1737	12.041	2.8127	8.0265	11.305	7.3521	12.386	10.988	10.72	5.9435	18.871	11.026	13.494	2.7501	10.646	4.892	16.032	15.681	9.5049	2.8935	10.383	7.8759	10.231	10.971	11.077	13.94	0.75348	4.4113	5.1531	10.945	8.5547	-9.8323	8.6838	10.884	8.8558	10.88
2557		12.775	9.1642	7.0063	7.614	14.63	4.0143	5.4152	9.1868	3.8577	6.8641	5.7247	13.684	8.4165	8.3675	4.2085	12.722	9.9632	8.4062	0.33527	4.7346	15.125	14.535	17.047	17.234	13.553	-2.3772	10.193	3.1354	13.004	25.18	14.683	12.843	9.2656	13.271	10.883	10.575	15.01	5.5573	13.464	5.9831	1.7144	9.8114	1.6769	0.3219	0.97076	13.715	3.3193	18.283
2555.5		2.7406	12.382	10.976	6.4984	8.0699	4.1552	9.747	8.2344	5.6506	13.39	7.5105	-0.34131	6.387	15.239	1.7862	11.235	13.53	6.1878	9.1938	11.027	12.983	13.489	11.042	11.806	11.066	5.2227	-2.9861	8.6523	6.5212	21.953	3.8615	10.431	18.512	10.849	10.991	11.998	13.126	12.995	2.722	13.191	10.457	4.1332	10.617	1.7498	3.6229	11.819	11.42	10.777
2554.1		9.4334	10.145	7.1273	4.4738	8.9644	11.023	11.897	1.1002	12.535	10.28	16.205	11.27	5.0851	3.9292	7.728	10.112	9.2793	11.606	17.143	8.9555	11.204	10.626	21.582	11.468	4.0324	7.1866	10.017	6.5337	10.222	24.179	10.131	1.1096	9.7576	11.7	5.8254	9.6029	17.242	10.072	2.3447	7.491	15.382	2.82	1.1931	8.9972	7.0037	17.377	6.6118	21.272
2552.7		6.308	11.181	5.2785	-3.7325	7.8593	3.346	14.41	9.7841	10.146	9.8966	7.2636	-1.482	7.0562	14.983	2.397	14.625	7.0283	9.5702	10.184	9.43	8.3334	-0.057434	6.1215	16.766	9.5439	4.423	4.657	6.5976	7.5588	25.315	6.9455	11.607	12.822	14.369	6.6602	18.48	14.632	11.878	8.1501	3.9724	8.3061	-1.2194	7.5869	0.42712	13.84	16.208	7.8042	14.676
2551.2		3.7284	9.3087	3.9753	10.607	7.3002	4.5778	5.6501	7.3772	4.8486	9.3323	10.867	2.8569	3.2096	6.7639	1.6119	6.4119	6.7774	0.98895	16.498	6.0866	12.553	10.532	12.479	8.6094	12.873	3.2961	13.297	1.7533	8.5332	18.814	12.851	15.379	8.9769	12.312	12.768	18.084	18.75	8.5946	9.2295	5.9086	13.049	5.6516	13.98	4.0402	3.2241	19.402	13.725	16.626
2549.8		6.6034	8.891	7.5809	3.8553	17.832	6.3549	3.0717	2.9701	8.0965	7.8589	6.107	2.2866	4.4539	10.545	7.9178	-2.1653	9.0719	0.40784	13.175	9.2889	6.5907	5.3027	7.0183	12.27	11.838	8.5327	9.2111	7.8188	15.69	20.314	9.3024	18.061	14.041	15.891	8.8758	6.7792	17.777	13.677	11.219	0.57213	6.1542	2.5236	8.1917	8.5633	4.791	18.233	6.3729	14.576
2548.3		4.5697	13.383	6.4593	4.9222	14.365	5.9502	11.948	6.9268	-1.2008	9.1132	2.8013	1.7165	3.8806	9.7808	12.406	9.0759	8.8212	6.918	8.7619	6.6734	13.173	17.164	10.284	1.7496	12.257	2.315	8.2162	-0.29672	8.3023	26.358	7.9355	6.5615	12.378	15.653	7.893	12.565	17.169	12.034	7.5734	9.5996	13.26	-2.4211	5.3118	3.4512	2.9049	12.518	4.2945	8.5268
2546.9		9.9907	10.602	8.6104	4.3529	9.8078	14.273	9.9145	11.793	5.8657	5.2768	9.4954	7.1464	8.9439	9.744	6.7124	5.5899	8.2068	0.8829	3.6216	5.149	20.3	10.297	6.278	13.956	9.5842	10.643	9.4037	2.6795	6.7333	19.312	13.841	5.0631	11.624	9.5971	10.183	7.2601	19.108	18.757	12.838	4.0818	13.82	7.3626	5.8861	4.704	11.929	18.258	12.217	17.387
2545.5		5.0481	11.095	5.6703	6.5107	9.7959	2.9588	3.3353	9.3853	4.0231	1.9859	4.9165	-5.7874	8.0073	7.5253	-0.25378	9.9221	4.5014	2.4842	10.118	3.0793	5.4264	3.7938	6.6346	6.5248	14.729	4.425	0.40976	10.384	8.8013	20.993	6.838	7.5653	12.689	16.269	10.291	11.046	14.683	9.8455	9.5583	7.1095	7.8339	3.6928	-0.99481	0.86652	4.955	16.542	9.9575	12.247
2544		15.924	6.8606	6.7304	5.9416	7.6029	7.0995	7.4834	-4.1126	7.4535	6.15	13.792	6.0063	4.1622	8.7614	4.7804	7.3454	10.796	9.5406	4.7958	5.5555	15.098	12.381	4.9912	8.7303	3.8733	3.8438	15.598	2.0888	13.779	18.674	18.744	10.796	5.9352	16.941	8.0362	4.6494	14.623	12.936	12.462	8.3194	6.2117	-0.52112	9.397	7.9396	12.528	13.918	8.9717	12.925
2542.6		10.982	11.172	7.7904	5.3727	14.865	10.877	9.0858	14.389	2.5203	5.587	10.122	2.3455	7.2264	7.2705	7.4512	7.8598	5.8183	-1.4029	8.5652	6.3956	1.1321	8.7856	11.529	1.8444	8.108	8.1718	11.696	5.2492	7.6669	17.082	9.7408	11.482	10.818	18.705	7.7812	11.708	14.017	10.028	2.2752	-2.107	2.5892	-1.4611	12.516	9.1954	-2.9889	11.839	5.2592	18.877
2541.1		9.1309	6.9383	2.1229	9.5309	13.764	2.8352	2.3241	13.073	8.6781	7.3877	7.9066	-0.76993	6.8363	16.325	0.30399	2.0105	5.7495	8.7446	8.88	5.2359	10.257	7.7351	14.613	6.2308	13.796	1.9542	10.704	5.683	8.1007	30.581	9.2831	9.4413	11.337	12.287	9.1626	13.129	15.777	15.304	2.0897	0.012192	10.966	7.4182	8.361	6.0887	6.7684	15.76	10.274	6.4655
2539.7		9.6438	10.887	7.9101	2.7804	-4.7915	6.4303	1.3805	4.4843	3.927	6.4616	1.6911	5.5694	5.1738	7.3796	8.0662	3.9796	6.408	5.4379	9.1952	3.7129	11.562	13.593	15.878	6.2535	3.4846	1.9188	0.25763	5.0268	11.626	17.171	6.8255	5.0381	8.0382	18.779	8.5443	11.642	14.627	9.1279	8.9965	7.9499	5.8891	1.208	8.9335	5.1649	2.7091	8.2259	3.1085	18.236
2538.3		15.066	10.654	0.60629	2.9391	2.8356	7.6617	5.7095	2.4409	8.6306	0.9902	8.7481	3.3634	4.239	14.98	0.73776	6.4942	5.794	6.677	6.4196	1.4629	13.413	1.9967	8.5975	6.6396	8.0812	4.0652	6.3573	3.0986	10.243	21.761	12.55	11.181	14.739	9.0893	8.1079	10.882	14.388	12.954	6.8136	7.706	-2.4611	16.09	8.7784	14.788	5.924	15.419	7.9431	16.734
2536.8		9.0339	13.876	2.9388	3.8252	13.009	5.9841	2.0382	9.6701	3.1525	4.9736	5.2595	4.6121	-3.9682	13.308	9.0459	11.918	5.9072	7.0071	11.281	5.0313	7.6269	4.5814	11.135	-0.42917	7.0409	0.39345	9.3666	4.444	14.861	15.805	5.5469	7.3253	11.804	11.582	10.217	5.3941	13.786	16.963	16.086	5.4623	3.3703	17.882	8.6231	2.7753	-1.7687	9.8854	4.7783	15.778
2535.4		13.547	12.008	3.0894	6.7114	7.0005	-0.78456	6.9121	9.9903	2.5837	4.7754	1.9527	0.58801	1.0977	4.1809	2.9907	8.433	9.1113	0.24667	12.869	6.4183	11.476	10.438	10.036	7.7745	4	7.6309	12.922	0.69917	14.57	24.94	6.9076	4.9247	5.0512	13.166	12.508	11.361	18.276	6.7922	11.542	10.128	10.838	6.0391	3.9219	0.76392	8.1764	15.442	2.8868	9.3676
2533.9		11.516	3.9576	12.695	5.9614	3.1746	7.1741	8.5131	14.492	4.5604	6.2138	3.7367	2.3823	1.9821	0.50903	3.1176	0.40254	4.4974	1.1229	7.9125	10.351	5.1435	0.84018	10.391	9.4325	2.7767	10.687	5.9321	2.5915	11.553	17.712	9.3594	5.9795	16.844	19.478	10.618	12.237	17.129	5.5327	2.4533	5.1573	3.3962	5.1064	1.2205	-1.0644	5.032	7.908	5.1776	7.8667
2532.5		-1.6069	2.8171	11.754	3.5752	9.8947	2.769	4.1139	4.2671	4.5373	6.016	5.7024	1.2675	1.2304	5.9281	6.1538	5.2813	6.0653	11.636	2.956	5.9202	10.628	-0.21295	10.746	4.7265	5.1893	8.2879	5.3065	3.0301	8.7186	17.938	12.357	5.3988	8.8179	14.336	11.819	13.84	11.802	15.73	4.8203	4.187	9.9543	7.8114	9.6097	10.381	6.4346	12.01	0.37808	20.184
2531.1		4.18	1.8588	8.9957	0.64362	18.433	6.364	8.4417	6.0418	-2.213	3.6367	11.486	2.3346	3.7518	9.1655	2.463	10.706	12.724	1.785	2.3633	9.8534	7.7487	7.0972	3.4652	11.475	7.965	8.7984	9.7725	-1.4395	15.157	24.528	2.0812	5.0008	11.338	5.9215	10.656	5.2612	13.021	13.747	6.6431	7.5805	8.6942	-0.75513	15.271	-4.8998	16.566	16.294	4.1246	14.866
2529.6		7.967	10.719	6.7826	-2.2878	12.609	7.4134	4.4057	7.4529	7.5823	13.985	9.9972	4.1292	8.2736	9.1304	9.8634	13.585	6.2923	3.3892	4.68	7.6051	10.869	7.1341	0.72925	3.8595	4.1947	12.036	2.9662	3.9097	13.597	25.481	7.4421	6.0582	7.3123	14.417	11.675	10.682	18.604	6.1293	7.5578	-2.6621	3.0703	6.316	1.4782	10.912	5.9713	12.578	0.053421	13.184
2528.2		3.3906	10.125	3.6603	-0.67366	9.1486	3.7356	-0.3578	8.1368	7.3777	3.9696	4.1444	7.0147	12.068	4.0046	8.9005	11.191	2.7694	1.7209	18.633	8.2661	6.5334	1.3524	8.9022	12.789	9.3329	10.729	1.7967	15.623	7.3098	16.616	9.8941	9.2982	5.8324	15.639	5.7849	11.558	19.461	16.332	9.0192	5.4591	-1.4629	-1.5208	5.8665	5.4513	2.2873	11.043	7.6192	17.502
2526.7		5.7235	2.9862	3.0835	5.3043	2.4162	3.8759	4.8785	5.5479	11.173	8.1364	9.0188	10.809	6.9544	22.152	5.9378	7.8884	10.338	5.5073	3.8593	5.4729	5.6522	5.2066	8.3477	7.5368	4.4706	-0.21522	9.355	2.6105	9.7507	23.934	9.2552	10.539	7.0799	9.4083	11.895	0.25177	12.864	18.173	2.4816	10.308	4.0037	-1.1746	3.5273	5.6286	2.7866	13.691	5.5491	15.094
2525.3		10.057	3.6658	8.8703	5.646	14.775	5.1071	1.9328	5.8681	9.5144	5.0307	3.5296	-0.48657	0.20447	-3.3374	2.9755	7.6768	6.8149	3.8396	2.904	9.7708	9.8613	-1.6668	6.3386	6.2842	7.6079	3.5683	5.4594	9.5985	14.011	22.523	6.6164	9.2355	7.0548	7.9049	11.278	-3.9636	10.268	14.38	0.30893	-1.025	11.107	6.4457	-4.994	-0.19305	19.105	9.6104	11.298	14.322
2523.8		2.572	7.6186	4.1117	0.53348	2.2256	3.7929	6.8052	3.6431	7.3104	6.4709	7.6767	-0.32782	1.6368	-1.3715	9.6499	2.1928	8.9288	6.8995	-0.23285	5.7056	5.7065	2.9141	3.0568	0.48621	2.1993	-0.82976	5.2007	1.8601	9.362	14.75	9.2505	1.7511	1.0299	18.22	6.2983	12.367	11.127	11.134	6.8648	3.8244	13.664	1.7037	-1.8789	4.1685	6.8806	13.894	6.138	19.551
2522.4		10.178	5.9354	5.353	3.0573	7.6764	0.11497	17.495	12.145	-2.1663	8.2747	11.642	5.4673	-0.74869	11.867	4.8698	6.5269	10.315	2.1414	10.994	8.0041	4.2782	-11.96	13.047	9.0514	-1.7554	17.136	8.7607	4.1223	13.805	20.067	13.884	8.0855	15.005	7.445	10.409	5.0602	21.077	9.5259	19.058	6.8556	7.3123	6.9629	8.8721	7.8037	7.2025	15.814	2.0696	19.871
2520.9		0.87558	13.162	12.231	10.309	4.2187	1.3461	8.0036	4.2836	-1.4611	4.4424	9.7887	-2.5557	1.0478	3.8332	5.9084	1.9521	4.7928	1.929	6.5848	2.8484	0.66748	0.61963	5.7651	6.1618	4.2893	9.2833	10.321	9.4763	6.2488	19.93	10.337	10.966	11.162	11.398	8.8837	6.2993	13.574	8.4654	7.6159	1.5235	1.6875	0.58688	11.077	10.713	-0.65604	8.8243	7.8199	13.463
2519.5		4.8459	10.206	0.017334	6.1053	1.8523	2.0317	2.3298	0.78575	1.0624	-1.2079	-3.3372	-0.57852	3.0266	-0.92783	-0.32559	5.5592	1.9976	6.2623	-0.1879	8.9656	7.0562	-5.5283	8.6646	8.7266	7.4245	3.9762	-1.7542	4.2855	6.1477	23.792	10.062	16.393	0.2285	15.532	12.813	1.7201	18.435	15.77	0.90222	2.5553	4.608	8.0303	1.4643	6.5321	4.0324	14.198	9.2071	15.784
2518.1		8.8165	8.5245	9.2587	7.9024	-1.2406	7.6266	5.0196	3.288	4.6771	-0.13054	5.5369	-3.1465	9.7331	9.2206	-0.19546	8.4392	5.9299	7.8687	2.6762	10.174	8.7174	3.96	8.8369	-0.16309	0.014008	-0.78509	13.08	0.36836	10.411	16.564	6.5145	5.6394	4.386	11.304	12.197	6.4137	14.752	4.3503	5.8262	9.2238	2.4378	3.8388	3.1239	10.171	-1.0957	14.482	12.777	19.378
2516.6		1.8782	7.0246	4.6817	2.2449	2.0304	-2.5969	-1.5636	14.154	2.1099	1.3105	-4.3164	10.104	9.1671	4.4601	6.6621	5.1375	3.4985	3.6571	9.5404	4.1102	-2.8949	7.9932	1.0088	9.8559	8.7846	7.9081	-2.2669	4.4519	11.948	19.518	8.2398	10.704	12.544	11.803	14.672	7.8345	17.614	20.386	1.1148	2.4379	5.9036	7.1029	2.4194	9.0836	11.596	7.674	11.074	12.244
2515.2		14.213	-0.29283	7.1958	-3.0485	5.484	-1.3657	6.944	8.1107	-2.0932	3.8429	4.7395	0.44501	1.6926	-5.2091	4.611	10.2	9.7946	12.355	14.587	13.683	6.2198	2.5717	10.454	6.6022	4.6459	7.5107	5.1139	0.89995	12.758	23.562	7.4198	1.5888	8.3378	14.303	11.875	10.165	17.023	10.788	8.5866	0.9251	-5.9033	4.1867	1.3514	11.088	1.7431	2.139	5.372	12.929
2513.7		13.457	4.9354	10.982	1.6579	3.3015	6.5926	10.36	1.8857	2.9763	0.37537	6.7043	2.0591	5.6728	10.395	2.1965	7.4436	10.454	-4.2196	2.7242	2.8923	6.9701	-1.5778	-0.64734	13.712	0.50641	8.9313	2.8589	9.7123	11.206	16.153	1.6907	2.6556	6.132	12.258	7.0775	9.4033	10.978	9.7371	1.6955	1.7761	1.0169	12.726	-6.9898	-6.3602	18.619	11.695	3.8522	19.797
2512.3		9.9738	3.9824	2.7693	1.8192	3.3016	3.8237	-1.3142	7.6608	10.228	4.3627	12.851	0.037109	5.29	-8.5469	0.87332	1.597	10.75	3.388	9.5894	6.2839	6.2656	4.4544	6.4337	7.3669	-0.72421	4.1705	5.3317	2.1619	-0.16466	20.015	10.871	6.8144	9.5629	12.577	7.0078	7.9151	10.207	11.779	5.3513	1.1729	1.7553	5.9941	-2.7856	9.4651	-2.6849	10.16	7.6058	15.028
2510.8		6.1271	1.2114	12.556	-1.2922	8.0292	6.3274	5.7381	1.0722	5.6614	8.7138	9.3611	3.6515	0.90723	4.8754	1.7322	4.6594	5.7738	-0.27704	5.9091	6.221	3.0148	3.395	9.3325	8.4761	6.4081	0.86404	4.7141	6.6121	7.375	20.97	7.5055	3.5192	13.721	9.2605	10.574	6.4267	18.527	13.823	10.826	-3.7938	-2.4157	7.4451	4.6911	-4.7087	5.8306	12.079	5.7234	20.441
2509.4		5.5536	-2.468	-1.2936	1.7785	6.0303	6.4676	0.42683	7.5747	2.3679	7.0652	7.1441	10.175	0.88876	7.2072	3.1369	4.2675	9.3428	5.513	5.5019	7.0677	2.3093	10.881	10.777	0.49451	3.9039	10.467	5.9152	1.7905	10.915	23.196	5.7768	3.8615	11.698	15.035	8.1413	-3.9707	10.848	13.687	8.3024	-0.39639	5.4135	0.53394	-3.4686	13.301	-1.8343	13.635	5.6598	7.6734
2507.9		3.162	3.4891	1.9476	9.2129	12.941	3.1531	6.5698	-2.2866	6.8925	7.2349	4.9269	5.9718	9.2341	3.1755	8.36	8.9666	0.91187	9.6668	8.3677	9.1872	0.69394	5.0937	1.4939	8.5126	1.399	8.979	6.5713	0.7878	14.274	28.514	4.5935	7.8407	21.493	10.265	5.8902	-1.2773	11.715	20.097	-2.0387	0.45567	3.2423	8.7147	7.4623	23.312	7.0478	11.554	9.2331	12.906
2506.5		16.953	2.9013	5.0071	4.2838	5.6702	-1.6158	6.3491	3.6705	8.3266	-2.5951	5.9825	-1.5041	5.9436	2.0533	9.7654	4.2113	5.3902	6.73	13.961	1.6708	8.8965	9.3062	9.12	4.8944	5.6211	3.8549	5.5918	1.4223	16.362	22.014	8.6832	15.094	8.9242	17.131	5.8211	7.9616	16.037	10.329	-0.92392	4.7627	2.1623	-1.4666	4.0295	5.1417	5.3859	10.928	7.3523	17.229
2505		4.016	1.4049	6.2485	4.9914	3.1274	5.7971	4.6737	7.4458	4.6699	8.8479	5.4018	6.4747	1.0172	-0.3414	1.7166	8.0017	3.6867	9.6118	3.7366	11.973	1.8258	2.973	6.5642	-3.8149	5.2974	7.8219	2.9764	6.7848	10.995	23.513	8.9547	13.62	0.71962	12.725	7.2067	2.1097	16.361	18.016	2.192	5.6154	0.71841	16.899	4.9603	-1.027	6.6346	9.7559	4.7449	10.099
2503.6		8.3523	3.1815	6.3988	-1.2103	4.4031	4.4825	14.998	3.5847	5.1949	0.65454	11.548	-0.81924	6.2728	11.809	3.3043	7.9738	4.5287	11.585	14.785	10.275	10.027	3.9118	5.8264	11.839	0.97292	6.3342	12.725	11.784	10.902	17.013	9.9535	5.2385	12.515	16.683	10.774	6.4394	15.594	5.7053	4.3997	3.5592	4.7289	11.629	1.7088	9.3506	14.066	8.0386	10.865	18.059
2502.1		17.234	9.3224	6.5493	0.58849	16.77	1.35	7.1404	9.3601	7.9021	2.2798	10.24	1.1599	-5.3801	7.4155	2.8925	7.219	5.5527	8.6488	10.015	5.4868	0.2283	3.5778	7.9978	11.493	2.4665	3.9377	4.4742	5.1484	8.0822	21.24	8.0435	14.312	10.129	17.006	8.8874	8.9512	11.736	9.942	-1.9367	0.77618	7.2849	5.6331	3.912	0.63898	5.3181	18.321	6.4404	22.202
2500.7		8.1167	8.7363	7.6089	1.6601	11.138	-0.32811	-2.5356	5.1355	10.791	12.996	5.4775	5.5029	8.24	5.9307	11.39	5.0098	8.7585	5.8952	3.2463	1.7897	5.1562	5.2434	17.624	4.4201	-6.5858	8.6323	7.6786	-4.2141	13.263	29.649	7.9517	9.0231	3.3796	12.965	10.637	9.4629	16.971	17.817	5.5461	3.448	0.56818	10.548	1.3879	8.8375	3.6621	6.6042	4.5618	16.891
2499.2		5.5447	12.696	9.9412	1.459	6.5974	1.9938	9.9702	0.91101	5.1351	2.9855	4.7149	-0.15396	9.8606	4.6281	-1.7482	10.255	3.7826	0.59637	6.4775	3.9112	7.5381	-1.6367	1.0677	4.4377	0.36148	6.9633	5.6107	7.697	9.354	17.877	9.6782	2.6439	8.9939	11.834	8.0235	5.0655	9.4787	10.603	5.9391	-2.7891	2.0331	0.7363	6.3181	3.0373	16.371	8.3414	8.1381	8.3072
2497.8		13.155	0.29279	8.0918	1.9855	13.33	1.5885	2.4758	5.0502	4.3882	4.7932	5.5886	-2.3561	6.2088	15.508	0.75012	1.8644	11.171	8.0251	13.345	6.0329	0.82878	5.4829	9.9662	3.3643	-2.5098	6.5671	8.4526	5.6087	5.991	26.286	8.1321	2.8111	5.3358	17.794	11.774	6.3046	10.169	17.754	13.788	4.9742	2.589	12.926	5.6119	2.3292	-2.3727	10.442	13.17	12.996
2496.3		7.3104	10.072	8.7878	8.5121	3.1539	1.9104	7.8904	3.1895	-3.8131	10.601	7.1896	-0.73987	0.55749	11.297	-0.023987	5.6556	12.195	2.1814	0.94052	10.518	6.3007	-0.1253	9.592	3.0181	-5.0179	10.898	15.477	-0.1151	16.81	19.059	17.495	6.2517	9.496	14.664	6.0693	4.6345	16.679	13.452	5.0921	2.3742	10.236	8.3901	-0.00354	6.8949	5.4303	17.634	10.929	15.686
2494.9		3.2845	9.1237	1.1202	10.675	11.706	3.505	6.032	7.3288	12.531	6.9547	12.063	5.2402	12.361	1.0859	6.6569	1.6287	9.2192	8.3381	3.6271	5.0044	8.1359	5.3572	0.12682	7.3991	5.3827	6.5025	5.774	5.0709	12.722	30.559	10.677	15.511	8.3837	18.807	12.547	10.601	10.462	9.8798	11.67	7.5926	11.519	17.855	1.6537	0.55292	3.2347	5.9167	8.5067	12.376
2493.4		9.8042	1.8125	11.271	1.3839	8.4398	-3.8095	5.9917	11.832	7.6029	5.1266	3.1189	1.0386	3.9832	2.6937	2.2472	10.875	11.516	9.586	9.0411	5.3087	4.6978	7.7484	12.48	2.5073	0.69202	9.7431	7.8901	5.8941	13.724	19.333	9.3126	7.3175	15.635	19.86	9.2068	1.4763	10.972	14.673	11.34	6.4477	6.9836	9.5037	8.5835	2.7574	11.404	12.199	5.7214	15.431
2492		2.6879	6.8654	4.5123	5.1837	5.7199	4.1488	9.5877	11.971	4.8566	5.8442	11.265	2.8373	3.0604	11.211	3.4742	7.939	8.9045	7.5614	6.8191	2.7043	9.0776	4.8667	13.56	4.5245	12.183	3.3474	10.734	5.0816	16.546	28.651	10.131	12.579	9.7962	15.095	10.958	13.988	14.939	10.013	10.648	10.394	5.3575	9.1533	5.877	2.9633	15.03	16.482	11.664	18.485
2490.5		6.4808	11.737	4.2994	4.4381	14.091	7.3798	12.092	3.5652	10.838	6.1984	12.321	2.8179	0.5015	9.5466	9.0652	6.458	14.293	6.81	4.052	8.6456	6.0022	3.6209	1.5493	-0.0038147	5.6731	12.043	7.7602	11.179	17.186	29.061	7.8577	10.568	11.957	20.148	8.7086	6.8636	14.542	23.719	7.9566	7.7952	9.9132	5.8951	4.443	2.0794	3.2024	17.855	10.516	15.54
2489.1		14.637	5.8816	9.7228	4.2382	9.9179	6.0653	7.6882	6.9775	7.728	0.0073242	8.6492	6.7987	8.6704	13.519	7.0202	8.2499	15.317	5.6952	6.0124	4.5872	7.6538	1.4657	11.175	8.0133	7.3449	7.1019	10.423	14.004	10.736	22.744	5.7668	11.468	15.755	10.475	13.005	11.921	11.964	11.244	1.63	0.65121	1.0142	6.82	6.8272	8.2876	8.2855	13.592	6.4595	15.504
2487.6		13.885	1.4813	5.5099	3.3112	7.9268	5.1144	12.738	13.481	1.8912	1.0892	6.7957	12.053	12.112	9.1281	6.2483	13.678	5.2513	-1.2375	10.518	5.62	10.941	-0.32608	6.8006	3.6667	3.7436	11.797	6.5416	4.1033	19.197	27.7	9.3124	12.186	10.098	14.802	9.8474	6.2511	17.751	14.953	10.214	5.8712	13.934	13.383	5.0295	2.3154	13.006	14.057	10.04	16.014
2486.2		15.497	7.0814	6.9334	10.384	5.9363	3.4363	13.788	10.53	9.1455	11.989	5.6695	9.1246	4.4639	17.647	6.9313	12.561	10.276	12.194	7.0249	8.1076	7.1375	10.791	3.5171	10.775	9.051	2.1297	16.297	11.476	13.475	20.655	6.6764	11.996	12.624	14.766	11.235	12.036	16.629	18.846	12.253	8.0006	6.8527	16.31	6.6863	14.162	7.1833	13.067	13.257	11.615
2484.7		15.291	2.3183	6.7206	4.5484	12.492	1.9399	2.2925	3.7601	10.764	13.981	13.089	5.8333	7.1794	5.8019	7.4328	3.6264	11.119	5.4436	10.623	8.9592	6.4242	3.3621	8.0519	2.6099	3.8127	16.098	3.5068	12.485	14.482	27.248	8.5858	8.716	13.695	13.64	11.896	11.093	13.69	15.104	15.202	1.2212	10.317	6.3297	-1.8387	20.556	8.0889	10.986	6.6565	15.217
2483.3		12.176	6.283	8.8715	8.1673	17.411	7.1709	11.342	10.264	5.2908	7.0633	7.9626	7.9968	2.259	12.685	7.5711	14.328	5.0534	8.3301	1.8569	8.7201	3.165	1.0239	14.041	6.8087	6.3921	6.7943	10.172	1.3135	13.854	24.204	7.5863	11.982	8.2207	11.787	9.1025	5.7873	20.206	15.728	6.5161	9.1694	8.5093	4.7144	14.545	17.86	21.905	17.995	13.147	15.183
2481.8		9.243	4.7936	9.2044	1.7865	9.7862	3.4929	7.6646	10.949	2.182	3.4189	16.291	-0.38486	3.5209	5.9319	1.8918	13.757	8.4423	9.2171	12.91	6.2996	6.451	12.504	0.39424	3.7349	4.0623	7.1269	13.02	9.9609	18.316	24.796	12.405	8.1585	6.9289	13.934	15.218	11.39	17.086	11.081	2.5587	10.936	6.5196	7.1004	8.7476	5.7115	6.2684	12.278	12.73	19.876
2480.4		4.4919	6.0319	8.0826	6.8602	15.98	7.2693	4.714	7.2709	5.8005	9.229	10.801	5.4155	5.8741	18.997	11.304	10.095	7.1038	11.922	14.508	2.4248	5.0091	1.6196	4.5653	6.4791	10.096	11.096	14.413	6.609	14.235	22.298	8.6788	15.608	18.364	19.9	8.9705	11.175	8.8763	10.617	2.9658	3.4305	2.5297	10.033	8.768	9.1998	6.2693	14.015	14.494	12.388
2478.9		12.468	13.816	13.506	9.3887	8.3553	9.5911	7.2179	5.7745	5.2374	8.8575	7.4936	0.48871	12.955	2.7905	5.8066	17.343	10.675	8.81	3.7436	3.6412	10.658	1.0988	7.1001	0.67792	2.8558	12.52	14.898	9.8032	16.335	24.346	10.225	18.15	6.891	7.1391	14.178	10.415	17.576	12.518	12.101	2.4706	6.5398	3.1488	9.6974	5.2351	6.2718	15.934	12.986	11.81
2477.4		6.2635	9.419	13.476	7.1902	7.459	1.3676	10.631	11.188	8.4927	10.486	5.8222	12.108	8.0364	14.766	9.0374	10.409	9.3365	11.152	16.252	4.4943	3.0335	8.7597	5.6351	9.4223	1.7977	3.0345	11.384	14.816	17.527	26.575	13.044	19.783	15.236	16.379	16.112	11.109	16.459	19.149	5.238	3.1475	5.2773	7.9025	4.627	15.09	2.6394	13.308	10.025	14.322
2476		16.968	9.7495	16.9	11.901	14.199	5.8713	8.0435	8.055	13.384	6.6608	15.242	4.636	3.4817	13.105	5.5413	15.111	13.453	9.6771	12.761	6.984	0.31778	12.784	13.988	12.712	7.6482	2.2766	10.961	2.3758	17.629	26.259	16.773	9.4169	11.763	20.346	10.592	8.5306	20.979	20.872	6.7392	7.6429	7.833	11.203	4.2837	12.218	8.6448	20.863	12.882	17.744
2474.5		9.8541	12.99	13.415	10.066	12.577	8.1933	7.4563	5.2863	10.276	9.381	13.752	4.2555	7.655	9.4452	12.046	11.632	10.115	11.657	10.906	9.474	1.42	1.8987	7.9778	10.002	3.8622	4.0644	6.3568	7.936	14.823	21.943	10.865	16.506	10.109	13.587	8.7087	10.498	21.863	17.324	3.878	6.5023	7.6614	11.232	14.122	12.803	17.924	16.419	6.6482	18.622
2473.1		12.013	3.5029	8.8386	10.05	3.1366	4.5151	7.596	9.9721	-1.5589	3.5557	9.7173	4.4205	6.1921	9.9672	11.096	11.061	9.5041	9.6364	13.597	3.6006	11.249	4.8313	7.9672	-2.3447	5.8938	11.852	7.9348	3.315	11.653	23.446	9.6848	18.687	5.1822	17.192	17.189	5.3739	8.5658	13.596	17.745	6.6346	4.217	3.0798	7.7791	11.57	24.66	13.065	15.324	14.226
2471.6		11.445	10.199	14.626	10.761	7.3333	3.2007	8.0994	11.022	15.879	11.367	14.955	11.131	10.184	11.762	6.8735	14.31	15.075	5.0713	9.1976	14.637	2.5323	10.127	13.411	12.763	12.107	7.2768	10.968	13.786	17.758	22.403	12.141	14.142	11.528	18.797	12.579	7.7048	17.633	14.779	10.522	9.1311	8.2274	17.293	4.3452	16.703	21.579	15.529	20.546	23.104
2470.2		12.696	4.7127	5.8687	14.563	10.258	8.2499	5.8753	8.0714	16.226	12.27	6.0113	7.2969	9.0859	8.1034	7.7425	16.285	12.465	7.0517	8.9802	11.127	6.3604	-2.2131	6.1282	11.326	4.8655	12.883	9.8198	6.2571	17.135	23.724	15.87	12.325	10.966	17.493	8.8778	15.127	16.701	23.236	10.391	11.991	5.6922	11.871	13.093	22.018	25.59	17.812	7.9502	26.164
2468.7		12.856	8.3184	13.475	3.82	10.819	4.7537	9.4695	7.8486	3.6638	4.2634	9.4312	9.0991	9.6245	11.172	4.2485	13.716	14.218	11.033	8.7632	11.619	4.7339	2.3554	14.118	6.4341	9.8055	11.217	9.5813	8.5475	15.604	24.682	14.872	8.508	13.131	24.554	10.813	17.639	8.8611	23.149	5.1705	13.579	14.793	14.815	8.7499	8.2441	17.058	14.458	19.537	17.952
2467.3		12.107	10.47	16.535	17.259	14.654	9.0755	10.518	7.9892	12.193	4.2571	14.851	7.447	11.8	4.9685	5.6637	9.5098	11.79	11.741	12.365	10.11	7.2886	2.1961	8.4713	9.7239	15.109	9.1871	10.434	4.8385	13.347	25.64	9.874	19.419	8.7505	17.252	13.113	13.061	18.658	8.1552	9.4052	4.8041	11.895	13.031	14.77	10.471	11.981	20.377	12.76	17.194
2465.8		17.722	12.258	5.5963	10.698	9.5798	9.5793	6.6573	10.494	15.813	4.2511	9.9074	5.6133	10.885	16.947	8.7158	16.759	15.18	10.995	12.512	13.147	13.298	7.3096	11.916	7.9232	8.7754	4.4303	17.651	4.9485	22.181	30.416	10.149	17.423	13.28	16.313	11.23	13.393	21.364	19.527	9.4594	11.847	4.8142	13.25	14.973	22.518	14.724	15.933	12.893	13.165
2464.3		11.883	12.229	19.384	9.2281	19.416	5.174	10.978	9.7258	4.7059	15.155	13.509	12.144	13.061	14.199	15.587	12.735	14.024	12.796	11.387	12.185	10.034	8.0591	12.269	7.3952	4.8055	15.674	17.596	13.786	14.652	28.648	17.515	5.4267	9.2637	20.83	16.076	12.451	18.072	12.718	13.151	8.7092	13.37	27.106	8.8119	22.384	25.468	20.034	12.117	22.59
2462.9		18.589	14.927	14.445	15.94	7.7973	6.9506	5.1175	5.8669	8.8719	4.058	9.8385	0.85596	10.146	6.3605	3.5487	8.8934	15.05	7.869	13.353	13.223	10.224	12.99	16.805	13.776	5.1989	11.826	10.996	15.898	21.124	23.97	12.881	16.522	14.884	20.075	13.649	16.055	17.871	18.638	15.571	-0.24684	12.472	8.0547	11.196	15.706	19.305	22.135	15.705	26.743
2461.4		9.2953	9.2623	16.415	4.4706	13.452	9.9997	7.8019	16.008	11.765	11.507	9.8041	7.0229	7.0507	11.977	14.238	14.506	16.622	10.397	9.1376	14.443	12.05	5.9209	8.9765	19.794	6.8645	8.1607	20.942	15.646	14.687	23.11	17.884	9.4369	18.142	17.501	15.585	10.75	18.762	32.196	11.082	6.2519	7.2093	11.368	14.308	1.9377	5.8703	13.69	13.112	19.987
2460		14.729	13.053	10.749	7.5467	16.744	11.594	10.305	4.8766	8.8404	13.502	18.315	10.099	11.774	18.866	-0.88971	11.028	9.1035	15.289	16.195	7.2991	10.24	5.0335	7.1485	6.5385	9.0755	17.404	12.161	10.668	17.706	26.251	9.4321	19.625	19.581	23.474	17.885	16.173	24.744	26.665	11.686	7.8421	9.9474	17.41	13.42	23.989	10.983	17.61	20.338	25.413
2458.5		14.345	18.843	16.174	16.441	21.127	9.0073	8.2616	10.109	17.552	8.7695	15.918	6.8124	14.861	19.211	19.801	19.005	12.494	9.4545	16.89	9.9742	15.52	15.237	12.957	9.2836	11.468	17.739	21.744	9.8727	21.27	33.574	11.162	25.996	16.657	18.356	17.64	19.232	20	17.681	10.836	21.796	14.867	17.453	11.441	13.315	22.642	19.165	14.654	26.84
2457.1		18.143	17.725	17.054	11.336	17.875	11.693	12.037	10.432	7.7188	11.492	11.338	8.0712	18.494	20.283	10.128	13.164	19.702	17.62	3.9483	17.013	11.527	6.5305	11.856	7.8468	7.1332	14.802	14.783	8.7142	16.291	24.715	19.075	15.458	17.006	22.875	20.123	11.382	25.256	19.426	15.078	4.478	16.514	23.679	10.19	3.7331	19.212	16.721	14.608	11.903
2455.6		11.578	8.9715	9.3877	18.776	15.714	7.6513	9.2664	5.6648	8.6128	18.396	15.304	6.9667	12.855	9.174	15.547	8.9598	15.275	15.786	17.916	14.416	18.625	8.9152	9.4831	5.8647	10.98	18.955	16.731	10.284	17.857	31.856	13.169	23.103	15.719	19.577	17.696	15.532	20.331	27.172	16.776	16.251	14.162	24.27	13.847	13.97	21.056	25.186	16.198	18.967
2454.1		19.922	18.4	15.54	13.489	7.7351	14.337	13.95	13.443	11.143	8.21	16.179	12.771	9.5793	18.429	8.9659	16.21	18.12	8.8616	13.521	9.6374	9.9036	5.4814	10.019	9.1554	15.008	14.018	21.588	17.127	21.787	37.725	14.718	15.295	16.251	26.642	18.725	12.227	27.953	27.466	15.202	8.7518	11.991	24.318	10.414	21.664	18.174	24.56	22.153	21.668
2452.7		20.812	13.283	5.5108	15.111	14.484	10.477	15.18	11.039	12.765	12.933	16.873	10.031	24.668	24.594	12.931	14.733	21.329	17.574	3.1256	11.768	11.182	8.2292	11.283	12.083	11.581	14.171	14.447	17.97	24.445	31.958	13.721	16.396	20.237	20.253	13.026	16.196	25.939	23.034	10.72	8.1619	20.184	9.0933	24.981	26.085	20.748	15.206	16.108	19.823
2451.2		15.883	19.622	18.209	12.37	15.415	11.89	11.5	9.9085	12.75	12.02	16.293	6.2	9.2121	13.304	9.8053	17.62	11.265	13.195	10.731	11.172	11.915	5.7041	19.273	16.283	7.4272	15.234	14.942	25.36	23.65	34.737	18.361	22.407	8.7692	18.047	17.691	19.983	22.471	22.785	6.9655	18.482	7.2856	17.688	12.094	13.963	23.688	19.308	15.518	24.888
2449.8		19.319	2.8698	14.361	16.175	17.256	3.3031	14.911	10.232	10.19	15.107	22.26	12.369	8.6655	15.652	9.2256	9.9613	13.747	9.7265	9.4273	16.758	4.6482	13.724	17.809	5.3918	15.455	14.842	19.437	18.205	27.219	30.061	17.184	18.782	20.029	27.478	24.175	13.406	27.731	23.265	13.031	13.347	9.6604	20.83	20.116	25.296	27.719	19.591	24.564	18.863
2448.3		13.482	19.573	16.878	11.07	9.2799	9.807	13.777	14.193	11.267	16.739	13.317	20.539	15.028	16.908	18.646	16.121	12.229	7.3489	11.761	15.435	12.29	6.2897	14.164	16.137	8.0273	11.905	15.206	8.6871	18.061	30.476	12.551	14.249	24.562	19.09	15.931	12.647	16.082	24.292	13.824	8.3946	16.763	15.246	19.774	18.086	21.752	18.238	15.793	23.201
2446.8		19.282	8.8218	13.94	13.784	19.304	8.4926	16.097	12.88	7.0706	13.826	15.102	15.617	17.755	16.529	16.795	18.645	13.802	15.153	19.912	15.203	17.022	11.582	21.064	13.611	10.418	16.605	19.702	16.443	29.813	35.801	11.374	21.717	19.822	23.067	16.96	15.525	19.344	21.685	16.8	16.17	11.319	27.118	19.25	12.512	23.969	19.066	15.023	25.54
2445.4		22.354	22.435	16.093	17.771	10.601	14.087	14.053	12.114	9.7838	19.278	16.887	17.242	33.756	12.515	13.125	23.532	13.739	14.231	15.337	13.699	17.026	13.056	14.51	16.357	8.9901	18.941	20.381	16.926	28.838	38.035	17.287	16.821	18.537	26.317	17.626	14.04	24.969	25.442	18.141	7.7636	10.604	27.355	14.182	25.668	19.095	17.168	20.798	26.607
2443.9		16.154	19.685	21.882	21.395	17.899	16.228	17.464	12.62	16.316	17.093	19.035	19.958	17.575	16.682	12.729	17.329	8.5844	12.4	14.399	8.9222	18.667	13.621	10.501	10.376	13.199	20.005	18.697	25.956	23.501	27.178	18.11	23.927	21.253	25.932	19.565	13.1	24.414	26.838	13.484	20.812	12.252	18.32	25.659	31.37	31.133	20.906	15.301	27.128
2442.4		20.5	18.026	11.126	13.563	20.47	14.368	11.602	16.944	13.938	15.999	11.73	15.401	20.303	21.941	14.697	15.853	14.885	17.297	13.824	22.873	16.308	14.55	19.22	19.849	9.5886	20.523	25.013	21.35	23.982	33.776	24.388	22.852	19.605	15.728	22.776	9.0691	18.768	25.507	12.099	17.316	16.809	23.468	18.772	19.983	30.263	16.644	20.168	21.468
2441		24.3	16.186	18.189	19.369	21.223	13.054	15.377	19.633	14.652	19.996	21.515	19.209	28.305	19.928	11.029	12.923	18.276	14.012	20.523	19.551	11.039	16.569	14.302	17.323	9.0693	12.678	18.603	14.562	22.645	31.102	20.665	23.413	17.049	28.979	19.806	19.584	26.396	23.451	14.17	15.275	13.548	19.345	22.977	30.415	15.394	25.836	17.762	27.081
2439.5		28.101	21.256	17.797	14.811	21.25	14.285	15.151	18.321	14.82	14.902	22.209	14.652	17.761	25.369	22.634	18.174	19.304	18.182	16.858	15.867	12.86	9.8605	14.658	11.342	14.004	15.56	22.738	24.321	30.219	34.609	15.852	22.157	19.583	22.231	16.291	17.917	28.388	29.033	22.97	15.052	15.014	19.587	14.273	27.757	27.435	22.12	23.357	19.422
2438.1		19.538	17.416	18.496	21.526	22.186	13.698	12.925	12.464	19.352	14.899	18.904	19.369	20.855	27.539	15.513	18.336	17.06	12.898	18.83	14.182	7.9546	11.334	19.741	20.634	15.121	19.897	21.42	27.899	24.702	41.39	17.949	27.63	27.027	23.847	20.231	12.069	31.291	16.071	24.134	18.648	14.299	24.74	25.023	23.465	41.478	19.131	20.771	21.399
2436.6		19.521	23.396	28.831	14.423	22.395	13.293	21.972	16.607	16.976	9.8059	24.144	19.541	15.039	26.255	20.573	14.133	15.543	21.251	17.53	20.316	14.139	11.353	11.551	12.472	12.965	16.052	28.647	23.114	20.277	34.353	18.409	11.648	21.563	25.1	18.534	20.038	28.011	30.565	13.48	18.062	19.038	21.348	19.228	30.809	25.705	18.869	29.275	24.832
2435.1		24.777	14.285	24.621	21.32	21.151	14.524	13.201	20.75	12.417	10.349	22.839	21.895	26.134	19.698	8.3615	12.476	17.48	21.968	16.049	13.905	19.051	17.917	18.997	19.583	12.081	16.39	20.238	20.875	30.761	42.043	22.869	16.394	15.553	29.081	24.11	16.554	24.551	27.788	27.919	19.659	20.687	24.321	19.797	24.52	24.842	20.971	17.235	27.719
2433.7		19.306	19.538	16.957	22.763	21.543	16.483	19.52	11.621	8.0406	11.074	22.079	21.886	9.9559	18.96	16.332	22.274	12.145	20.866	20.749	14.039	19.599	9.0261	18.444	17.057	5.7425	16.545	21.83	26.091	23.792	34.098	23.511	16.414	21.18	29.425	24.414	17.069	28.728	20.83	18.54	9.619	15.063	26.931	7.2755	30.049	32.525	20.164	22.286	26.244
2432.2		22.017	20.61	24.02	19.842	24.299	11.35	18.567	18.128	13.664	12.89	16.41	12.604	20.324	21.677	19.757	17.89	13.173	16.311	19.631	17.992	10.874	13.953	21.528	20.168	15.222	25.428	25.059	22.944	23.914	29.97	16.335	24.253	26.807	17.407	24.9	15.585	25.451	27.329	24.799	15.216	22.894	24.634	21.845	27.398	29.483	20.811	19.701	28.404
2430.8		23.637	14.592	22.72	15.83	31.42	8.9452	15.796	4.817	19.834	8.7069	16.924	19.322	19.783	12.576	11.547	19.506	19.838	24.12	20.696	14.854	18.876	17.426	12.248	14.916	15.611	15.948	25.016	20.525	22.946	27.116	21.523	17.728	28.071	21.025	19.931	21.555	21.629	27.102	20.695	18.087	18.179	19.793	21.687	20.566	35.897	21.277	27.48	23.838
2429.3		23.985	19.301	23.965	18.728	23.996	19.449	12.115	26.597	15.458	16.16	20.528	18.223	18.516	31.113	17.155	23.668	19.049	18.838	15.216	11.717	11.787	14.353	23.513	20.209	11.272	11.195	18.791	22.652	43.251	32.989	24.712	21.569	24.426	21.371	16.054	16.981	27.626	32.876	23.501	22.776	9.1014	26.408	20.803	32.645	33.039	19.379	19.623	28.182
2427.8		20.515	22.738	7.0281	17.989	17.481	17.226	14.434	9.4682	15.627	21.976	17.405	18.759	21.249	28.558	23.491	23.285	21.532	17.557	15.554	13.488	12.879	19.462	21.142	9.6844	13.114	22.987	20.93	18.053	35.011	35.59	20.082	28.136	16.418	27.536	27.994	20.224	23.987	32.833	18.308	17.101	14.932	32.114	16.645	30.543	24.547	23.118	17.585	26.162
2426.3		25.59	20.902	17.001	23.433	27.331	17.912	17.481	12.34	20.343	15.611	19.555	12.206	20.346	21.823	19.282	23.447	15.107	16.822	21.166	15.442	16.699	20.207	23.681	4.7963	10.957	12.78	17.07	18.545	26.227	42.373	17.634	17.978	19.501	22.792	23.935	12.74	18.713	31.701	23.661	19.246	24.037	23.459	15.761	22.443	36.419	25.766	19.001	25.779
2424.9		18.484	21.977	18.61	20.695	16.453	12.416	16.163	19.756	16.331	12.337	12.615	13.471	19.625	15.27	15.073	17.61	5.9538	21.177	24.05	20.124	11.245	18.043	18.583	13.908	11.163	17.482	23.029	21.947	25.261	42.974	20.641	26.547	21.494	30.048	19.513	22.893	28.53	27.661	16.47	15.936	17.14	15.168	20.695	26.889	32.293	13.505	21.691	29.215
2423.4		15.014	23.051	19.856	27.593	24.667	15.647	14.119	16.082	18.682	20.155	24.038	16.736	14.542	20.536	15.411	24.318	19.892	21.352	21.663	12.624	12.7	10.97	12.031	18.293	14.823	16.366	28.442	24.622	25.023	35.031	23.648	23.663	19.305	25.669	23.273	24.137	28.711	23.259	18.734	20.263	17.336	27.788	22.902	28.973	20.714	20.698	18.017	28.287
2421.9		26.454	19.945	19.465	12.492	14.7	9.0605	18.984	12.227	13.216	18.335	21.825	18.002	14.913	9.9843	21.385	18.299	15.649	25.345	22.184	13.306	12.337	4.8051	15.298	16.678	17.029	21.25	22.22	12.389	23.695	39.269	16.11	22.416	15.299	17.108	21.396	21.563	28.348	25.768	24.454	16.772	21.168	25.136	16.201	29.058	22.954	21.891	17.617	20.996
2420.5		20.257	16.838	26.893	23.936	26.733	18.837	12.939	16.735	21.023	17.608	22.339	14.359	20.194	14.342	17.723	16.098	19.042	16.611	26.524	16.715	11.065	13.913	19.655	17.973	8.3253	21.044	23.998	23.429	28.55	35.871	18.026	32.078	20.565	23.639	24.61	22.08	31.622	31.915	12.175	17.827	13.545	24.304	21.136	30.236	26.287	20.54	19.58	24.978
2419		25.334	21.733	28.321	12.653	21.676	11.523	11.258	15.789	17.921	17.243	13.581	15.989	18.566	28.701	14.789	15.17	18.435	19.514	20.32	23.58	15.429	8.4761	12.559	11.813	9.6216	18.655	23.413	24.106	25.587	28.474	23.761	22.832	17.468	26.169	22.007	20.051	23.078	23.517	18.623	15.791	23.014	25.291	23.707	27.597	32.167	20.824	18.271	15.688
2417.6		18.047	17.355	22.476	17.188	21.71	19.118	14.85	18.479	16.637	15.606	17.186	11.073	26.757	17.968	11.491	20.424	16.01	18.417	17.569	19.172	9.0648	20.493	14.916	10.562	12.736	19.358	19.556	21.329	25.715	34.349	14.587	23.223	16.371	22.155	19.04	20.568	23.08	25.666	23.8	18.302	17.209	21.007	24.825	27.322	28.956	18.927	19.872	28.034
2416.1		17.669	17.523	19.904	20.269	19.745	11.441	15.533	21.533	13.717	17.606	20.61	11.795	20.403	12.51	16.558	21.497	22.494	17.502	11.547	20.946	17.065	10.146	11.82	14.403	14.396	18.97	22.427	19.462	27.117	34.044	17.595	15.251	12.184	30.505	25.709	17.813	23.629	28.907	15.16	15.176	21.587	14.724	21.578	23.958	25.02	21.03	20.927	16.199
2414.6		17.473	15.146	15.15	13.532	17.781	15.945	12.033	15.86	13.16	18.697	18.034	13.607	20.595	22.143	13.443	25.115	16.433	26.406	20.616	12.72	10.882	8.8906	16.542	14.789	9.1459	27.673	20.752	19.596	22.519	42.829	11.513	14.553	27.634	25.765	14.743	13.24	27.269	28.877	16.339	20.778	17.056	25.351	8.1509	36.413	34.541	24.769	22.528	23.638
2413.2		22.914	23.86	14.215	16.068	21.635	17.722	19.443	16.733	18.786	13.424	26.368	15.42	22.241	16.685	15.602	19.096	12.917	14.584	17.686	17.767	16.7	17.998	25.446	14.631	13.533	18.194	19.078	19.73	25.377	24.16	16.703	24.582	16.72	19.752	30.504	13.757	17.637	33.031	22.791	16.744	12.889	17.98	16.542	21.234	22.789	23.963	14.13	31.985
2411.7		26.355	17.484	26.735	19.695	23.489	13.68	13.398	16.696	14.594	13.787	16.701	12.324	20.616	22.137	16.306	23.442	13.584	15.67	19.301	18.633	13.062	9.4697	14.713	12.29	11.919	23.988	22.132	27.501	23.144	30.582	21.166	23.157	19.08	22.649	23.719	19.184	18.915	23.367	21.971	7.8014	17.813	24.246	17.842	22.601	34.312	16.248	17.731	24.334
2410.2		25.615	17.654	18.345	18.958	17.526	15.094	16.99	11.387	6.9467	8.3331	23.398	11.592	15.718	17.772	9.7383	19.788	12.977	20.03	16.007	14.954	12.152	14.395	20.163	10.132	11.578	17.783	21.005	25.819	21.639	33.368	15.629	18.097	9.985	18.273	13.299	20.611	25.284	24.432	15.153	17.041	21.646	22.877	22.052	32.514	24.018	16.169	12.061	26.136
2408.7		18.147	11.46	15.774	19.677	20.109	10.143	12.036	11.533	8.0273	16.879	12.277	16.497	13.548	22.498	10.989	25.407	15.098	10.39	22.169	14.366	10.333	17.321	8.3404	11.792	10.328	19.214	27.15	23.954	27.225	29.61	20.275	18.492	18.345	24.08	21.606	15.857	24.199	19.68	15.608	17.008	15.843	18.237	23.534	16.975	29.361	16.455	22.209	18.667
2407.3		27.043	18.54	19.748	12.395	18.147	14.829	17.991	11.315	13.653	16.334	16.611	20.675	17.197	16.316	21.513	20.48	12.31	16.205	17.058	17.959	16.513	6.6103	14.518	17.997	10.896	19.009	24.023	22.637	27.358	36.76	17.284	22.342	22.524	24.251	27.185	12.921	28.388	25.839	10.973	13.158	19.312	22.689	24.835	36.164	36.343	21.831	19.993	23.744
2405.8		23.94	15.984	19.723	10.931	16.185	10.788	11.401	19.097	17.643	15.607	18.945	11.58	29.755	19.043	11.31	16.099	15.704	26.203	18.492	19.735	13.784	12.263	15.423	15.294	10.737	19.167	19.624	22.592	23.309	27.366	17.566	15.648	21.248	18.786	21.674	20.348	28.032	32.726	16.156	17.853	22.964	28.96	21.955	31.173	27.325	17.934	16.687	23.729
2404.3		26.109	22.337	20.062	10.741	20.77	14.747	12.81	15.971	14.179	21.426	20.916	25.032	15.041	22.498	18.926	19.536	22.008	17.655	15.746	10.421	12.873	9.0068	12.692	17.682	12.396	21.144	17.772	17.639	27.989	32.517	21.667	14.954	18.882	22.776	21.8	8.8671	24.949	27.797	19.705	17.821	11.525	28.869	20.712	19.456	30.855	15.674	23.018	24.261
2402.9		24.097	13.418	18.037	18.369	18.991	15.433	16.22	15.571	16.897	14.881	15.978	20.665	28.873	20.681	20.36	20.61	14.311	22.199	18.636	14.742	16.871	12.659	17.961	16.434	6.9632	24.03	20.283	22.141	23.578	22.941	12.858	25.351	27.426	22.584	17.926	14.113	21.867	23.05	29.254	14.518	10.814	16.961	16.014	29.012	19.113	20.323	20.258	21.339
2401.4		19.721	22.682	20.375	10.724	17.212	14.482	14.357	8.445	16.705	16.518	16.494	8.6619	14.341	23.955	21.613	18.23	16.432	15.288	14.982	15.064	9.051	14.857	16.866	15.368	1.8944	18.916	24.976	21.371	26.258	31.911	24.959	23.568	24.515	24.393	23.143	14.45	25.513	27.759	19.168	17.759	17.194	21.599	17.862	14.388	29.736	13.882	12.771	24.235
2399.9		19.164	20.309	16.35	16.352	17.616	17.35	16.312	9.3186	17.968	12.701	22.101	17.205	17.265	9.0487	16.503	10.031	10.918	11.469	19.691	14.659	16.867	8.8735	17.045	14.484	10.644	19.985	14.579	17.874	22.757	33.063	15.969	17.239	17.241	19.657	16.36	15.879	26.068	26.288	9.9914	12.456	24.119	25.875	13.528	27.584	26.724	15.44	14.375	18.404
2398.4		18.061	17.574	20.508	11.98	23.112	13.309	14.63	4.0109	12.868	16.339	13.891	23.93	15.644	11.415	10.848	18.742	16.494	15.832	11.673	13.164	18.319	9.6171	14.133	17.419	9.9384	16.871	23.637	11.832	25.621	31.852	13.162	24.729	11.967	15.103	20.486	12.398	20.625	19.182	22.271	19.335	21.954	19.971	20.649	26.235	21.714	15.362	17.071	18.21
2397		19.141	13.021	18.301	22.154	26.789	12.359	13.858	11.794	18.859	9.9763	16.226	21.746	18.932	14.692	20.102	13.634	20.434	16.014	15.656	20.941	19.225	4.724	11.403	15.99	7.7784	12.849	11.241	18.155	23.03	27.005	15.808	12.766	22.33	20.913	21.34	14.19	18.272	23.531	12.55	16.942	8.6977	28.25	27.226	29.252	24.523	22.921	20.312	14.744
2395.5		14.22	20.286	19.367	14.874	12.467	10.681	16.904	13.577	15.577	12.887	21.47	15.745	18.402	11.423	10.811	16.709	20.192	18.377	12.184	11.81	7.586	7.2853	19.218	10.016	15.436	15.372	18.117	19.387	20.622	28.34	10.819	20.621	11.421	21.996	20.739	13.255	25.375	24.245	21.74	23.095	17.26	22.893	9.6203	23.905	23.696	15.752	16.463	25.642
2394		17.846	12.824	16.253	11.048	12.328	13.186	16.495	14.088	14.477	12.161	24.169	16.653	13.873	17.973	9.885	14.875	12.133	14.014	16.349	16.133	10.492	11.302	16.489	17.497	10.185	14.441	18.449	18.802	27.487	30.402	17.285	18.295	19.966	25.625	19.593	16.685	20.115	24.961	19.658	12.703	14.732	27.902	7.8337	26.379	31.417	21.493	16.068	20.358
2392.6		20.744	9.3632	18.592	18.859	10.552	12.417	11.541	17.144	10.287	15.617	21.05	14.47	14.254	15.433	22.05	15.949	12.619	17.47	21.061	12.275	13.216	3.3172	14.487	6.7963	14.389	12.601	17.145	23.489	16.534	25.011	9.2048	19.424	17.422	23.073	16.265	18.841	21.583	22.405	21.394	17.583	12.567	25.093	12.956	35.399	17.321	17.415	14.037	25.62
2391.1		15.824	20.266	18.204	13.033	18.05	12.194	9.4957	14.201	12.642	12.891	15.75	17.56	20.09	13.076	17.669	15.206	13.65	12.744	13.772	14.417	16.849	16.06	12.667	11.369	10.229	21.67	19.297	13.451	11.764	29.802	22.216	23.645	15.422	18.521	12.575	17.543	24.687	17.851	9.314	22.101	11.312	23.923	17.17	27.693	27.226	18.974	17.644	19.61
2389.6		16.904	10.624	14.726	13.935	16.639	15.789	13.269	17.257	17.906	12.166	22.813	10.651	14.107	22.355	21.471	16.463	14.681	16.2	11.211	13.832	12.664	6.9853	14.302	11.214	16.613	16.557	16.902	17.413	25.54	27.501	16.319	8.411	11.424	24.515	17.611	14.427	25.793	24.933	13.052	18.8	20.239	20.207	16.294	23.261	26.405	16.715	14.523	24.509
2388.1		20.53	12.437	13.975	16.473	13.774	12.294	6.3144	14.496	20.625	12.895	13.512	14.651	12.671	17.635	5.4557	13.902	10.258	12.93	11.924	10.52	10.842	16.274	17.028	10.696	13.18	14.172	21.6	16.829	25.135	32.293	12.603	25.178	18.516	19.055	16.466	11.13	25.808	23.654	17.701	16.773	11.348	24.494	14.69	26.103	23.585	21.002	19.038	20.317
2386.7		20.52	16.25	17.406	16.648	16.728	10.616	11.542	9.5529	7.5252	16.715	15.667	9.9236	13.417	14.37	17.622	15.159	17.29	17.296	11.182	11.572	8.1112	13.38	12.845	18.36	7.7469	16.696	23.752	12.974	25.821	26.357	13.797	17.037	17.063	21.413	17.684	11.287	18.187	21.284	22.168	14.564	14.82	20.417	20.724	22.037	16.585	16.016	18.645	17.399
2385.2		17.419	8.9735	18.11	15.914	14.955	14.029	8.2239	8.7918	17.154	11.444	17.64	12.47	6.3452	15.106	3.4256	21.69	13.231	14.753	14.804	8.8057	18.471	11.033	4.844	14.207	9.5864	13.766	16.268	10.756	18.508	35.331	12.627	15.26	12.52	18.317	13.449	15.808	18.385	20.916	21.727	9.4472	18.293	22.887	6.7573	21.791	21.041	15.939	17.889	22.663
2383.7		14.5	10.424	11.724	14.635	15.546	9.261	4.906	11.304	10.782	10.355	18.704	14.107	13.819	10.388	11.048	10.584	20.263	10.211	9.8811	12.403	9.3762	7.2302	21.025	7.6896	14.698	15.927	14.24	20.72	20.467	27.214	13.458	16.211	17.25	14.313	16.668	12.693	22.765	17.822	14.377	16.512	24.13	24.086	12.61	26.274	28.043	15.316	16.223	16.109
2382.2		10.672	8.7843	17.155	21.537	13.592	11.583	13.588	7.0881	11.319	9.8117	7.5858	7.3809	7.112	15.852	7.0335	13.659	12.931	12.215	8.0494	12.547	5.3719	8.5184	11.934	19.173	10.174	18.269	16.757	5.7748	17.882	25.461	10.834	16.616	15.435	26.309	17.341	9.214	15.873	26.365	19.21	11.032	14.876	15.468	13.735	19.121	29.774	16.876	14.558	19.01
2380.8		16.299	11.509	12.587	12.44	13.275	11.724	10.088	14.509	14.221	10.178	15.741	14.473	12.405	19.681	13.202	12.372	11.781	15.128	14.945	17.782	11.55	6.8978	8.4793	6.4745	10.922	11.158	13.82	9.7399	18.752	24.436	15.119	17.568	14.166	17.941	15.288	6.6446	16.437	21.819	16.771	7.3703	11.804	25.033	15.951	15.242	23.325	11.163	19.257	18.82
2379.3		17.744	15.688	14.564	19.161	14.594	8.4102	10.043	11.203	16.395	7.9982	11.715	13.93	17.699	6.9647	8.2797	11.085	14.813	6.042	11.115	3.5618	15	5.4588	11.025	13.413	6.9433	8.955	11.974	7.7054	15.441	25.048	6.1323	15.793	13.079	15.211	7.4163	13.348	15.182	12.183	13.242	9.7092	10.914	22.417	11.987	19.728	30.513	8.7229	12.683	14.813
2377.8		22.28	17.504	11.996	20.428	8.6418	10.915	7.4521	8.6249	11.114	11.455	7.8702	8.1139	4.9932	16.795	11.722	7.2519	7.1185	8.4107	7.648	10.252	15.722	10.202	13.389	14.17	11.873	4.7528	15.22	13.49	13.222	23.114	15.327	21.292	12.537	12.663	10.636	17.325	20.111	25.093	12.441	5.6848	4.934	19.439	11.841	25.488	25.157	11.919	14.655	13.715
2376.3		11.362	10.593	7.6103	6.0581	16.326	8.6914	14.316	7.8645	10.016	10.548	9.8439	4.8435	14.833	16.625	8.9819	13.056	14.696	10.961	6.545	7.6684	2.4449	11.49	14.481	4.0178	4.8031	10.187	21.012	11.82	21.002	25.726	11.25	11.881	13.996	11.933	14.219	12.938	15.403	19.277	12.732	15.115	9.499	23.189	10.604	22.522	31.074	11.479	12.264	20.071
2374.9		8.8079	9.5008	17.043	18.598	11.101	8.2867	5.7248	6.7408	12.736	8.369	13.818	13.21	13.401	7.7289	10.97	14.496	14.092	13.331	11.079	10.177	11.531	7.3237	4.2999	11.139	-2.0851	13.621	15.713	12.514	20.056	17.248	14.99	16.835	13.638	17.567	16.53	11.46	20.696	14.917	9.3865	4.9097	1.1554	13.122	4.0946	21.012	29.539	13.585	8.4181	18.792
2373.4		12.072	10.773	19.384	0.59206	6.0591	8.791	13.498	8.1627	3.6377	11.463	12.156	10.849	5.7871	9.5607	13.686	6.4816	11.125	15.519	18.159	7.2306	11.344	6.612	5.2102	11.351	8.1174	16.328	16.778	9.5726	17.292	26.407	7.4587	16.335	22.188	11.929	15.932	8.1642	22.535	13.649	17.86	7.7956	11.903	11.602	13.586	11.503	17.823	13.69	18.027	20.059
2371.9		12.427	3.4995	10.817	3.4956	7.5628	9.2953	5.2705	9.2211	1.9942	7.4652	15.948	3.5801	16.356	4.3022	6.4025	7.5585	9.43	8.6164	11.421	7.5575	2.2485	0.99123	12.666	6.6552	6.6836	12.127	13.843	3.7225	10.529	18.293	13.018	12.382	8.194	17.564	11.88	10.687	16.193	17.472	8.335	11.409	7.5598	17.537	8.1687	23.45	18.29	12.16	10.182	4.9625
2370.4		8.9642	8.9541	11.704	14.763	12.885	7.2541	5.4069	7.1888	9.4418	11.832	11.014	17.22	10.379	13.408	5.4829	6.6355	11.554	12.26	5.047	3.8846	5.8797	3.0068	7.759	10.141	9.977	8.2885	9.4544	9.3275	13.221	18.361	13.123	12.792	8.7454	16.108	5.2817	8.1188	15.124	14.752	10.447	6.4775	7.9441	16.747	6.9337	18.671	19.304	10.811	8.1551	14.594
2368.9		8.7742	11.136	14.774	5.4848	10.208	11.758	14.089	7.3384	9.7985	4.5616	14.807	10.497	14.222	5.4236	16.2	19.895	12.041	6.0853	15.401	7.6665	10.056	6.1132	4.4885	16.173	8.7249	9.5416	13.43	11.478	18.459	16.43	6.3193	12.475	11.843	10.835	10.32	10.642	7.8733	21.305	14.741	10.455	17.056	20.139	15.881	26.984	21.046	13.281	13.947	11.68
2367.5		15.13	9.6826	12.207	8.3887	2.2583	6.4444	4.2251	12.034	5.7917	6.7463	9.1457	2.1376	4.9734	9.6216	1.2814	5.8808	12.346	5.7294	2.1185	10.539	-1.7671	12.856	11.582	17.477	0.38181	13.886	15.951	10.175	16.061	20.863	5.3338	11.977	11.486	11.744	16.268	10.074	10.26	19.132	3.2175	13.525	15.259	17.533	9.0102	21.298	21.881	13.751	7.9203	14.038
2366		13.304	9.3202	11.64	4.929	12.309	8.9487	9.4523	5.0925	6.1486	4.5673	1.1208	13.415	5.18	10.184	7.454	7.3219	9.3794	2.8285	5.7457	7.049	0.40921	3.0534	15.948	5.1458	3.1296	9.6843	4.2908	15.782	15.482	15.659	8.5304	3.4796	10.947	17.562	8.7621	8.9612	13.193	14.596	11.877	10.776	3.2805	11.473	7.7765	20.341	29.989	13.857	4.2577	14.034
2364.5		6.0232	4.0491	13.983	10.197	3.0877	0.362	3.0432	-0.57561	15.778	10.207	4.1871	7.238	19.023	6.9287	8.3543	13.672	12.412	7.3825	2.8279	10.468	2.7673	-0.56744	2.4963	0.81476	3.3319	9.1196	5.7218	11.207	13.267	14.82	1.5453	12.073	14.409	9.017	8.7103	8.0302	13.58	8.7889	7.2637	5.4824	6.5749	17.596	11.452	17.748	8.8258	5.4178	12.414	5.8483
2363		6.0158	0.59676	9.9622	3.283	4.0487	6.1391	5.3615	6.302	1.9538	2.0279	3.0719	2.3343	1.0495	13.674	5.437	4.7499	6.3547	3.9371	8.4561	6.4325	2.2164	5.2665	8.8633	5.2115	3.898	9.8278	11.517	6.6325	17.779	12.527	6.7424	10.486	10.235	5.3816	7.7498	11.281	17.241	10.619	4.2881	1.6438	8.0516	21.903	7.4922	9.7031	16.573	8.6152	13.115	10.027
2361.6		5.6446	5.3265	6.1233	8.3691	-4.0811	1.1887	6.9524	10.816	7.0383	6.0309	6.8657	4.158	6.8938	5.3294	1.9745	2.9186	6.2969	13.401	10.084	11.488	9.1197	6.7366	14.321	0.51743	2.6457	13.627	11.676	7.3312	17.201	22.415	7.2122	12.536	13.698	11.565	4.4257	13.442	9.9938	10.45	6.4038	4.7145	9.1646	8.937	4.4414	9.6585	23.594	5.449	5.9987	9.478
2360.1		14.365	6.0566	4.83	3.2736	1.426	1.8748	3.9977	7.5119	7.7593	4.7612	5.9325	0.34564	16.739	8.6215	12.149	8.5419	4.7847	8.3198	10.077	3.6349	5.1139	5.843	-0.94775	6.7329	4.3024	9.4261	5.6537	5.8487	10.806	10.668	12.955	7.1312	11.888	11.202	10.193	0.32941	1.1103	9.1914	7.2474	1.2401	7.0053	11.064	2.3003	9.4334	15.344	7.0102	2.3369	5.1114
2358.6		9.0847	-1.7584	2.6277	3.4508	0.93344	3.8335	-2.5933	8.3897	5.0257	-1.963	-1.1823	2.1699	4.7656	9.9142	7.5962	10.893	-0.18204	4.8754	10.615	4.5091	8.7443	7.1312	3.9653	-3.2332	5.2318	1.9527	5.0862	6.3665	10.774	15.103	4.3343	3.727	9.8969	5.9315	12.505	-1.3281	8.9547	4.6607	8.0916	8.6752	5.2097	21.009	7.614	5.7549	9.8217	11.299	6.6753	2.9269
2357.1		8.714	1.6998	1.5166	-3.0991	0.98669	2.8831	1.9065	1.0859	3.3833	2.4037	-3.2061	5.8126	6.6112	2.6623	-1.1378	7.2435	2.1241	5.4313	4.9718	7.2016	1.6473	1.8741	10.151	-5.3809	5.0703	1.934	1.7918	4.8848	6.5615	9.1746	-1.0135	7.0506	4.2697	10.297	3.3632	11.014	10.072	14.676	7.482	0.11064	1.9599	1.8654	6.5646	20.987	7.2098	7.042	6.6503	6.5609
2355.6		5.6164	1.3403	4.2239	1.9877	3.7679	3.3874	-2.8662	8.6915	8.1046	4.407	7.4978	-5.8169	-0.45175	6.1383	-2.2349	8.5037	9.5213	-2.5576	8.4201	3.7128	7.4596	-1.9284	1.4289	2.472	2.7271	6.2792	9.0434	4.8583	0.71289	13.429	4.0027	8.3748	8.4612	17.391	-1.7784	4.6302	9.9178	9.9662	6.1459	5.5467	6.3469	9.9956	1.8796	15.675	18.054	2.0581	4.0802	4.3773
2354.2		11.791	3.3447	1.8403	-0.19836	-0.17792	1.1642	-0.18455	-2.4302	1.0078	-0.13536	2.7471	5.2809	6.4856	5.0694	14.123	0.30927	1.2821	3.09	-0.13152	2.4057	2.9078	-2.2764	3.4337	-0.038483	0.020081	2.988	7.7497	1.5593	11.592	9.3192	3.7463	2.2447	7.5619	1.2119	6.7164	4.246	12.673	8.5293	5.3557	4.6192	2.0067	12.854	4.1038	-2.0003	8.8992	4.5289	5.6918	10.012
2352.7		10.512	4.077	11.275	1.4341	7.695	3.6685	-0.59366	3.1757	5.1839	4.0498	0.90584	4.7429	5.0599	2.7287	0.11755	6.8424	2.6795	4.3746	4.0448	2.7354	3.8108	3.0121	7.8027	-5.8212	3.1314	11.152	1.7293	1.17	1.017	11.938	4.3992	5.7517	4.6632	7.2153	1.9387	-1.4107	8.3375	9.8209	6.93	6.4196	9.3033	8.259	5.2378	14.326	6.473	6.9998	2.213	2.5563
2351.2		-3.1307	5.3549	0.34653	2.7028	3.2044	-2.3729	-0.63933	0.054275	0.99628	5.3257	2.701	3.114	-2.5474	-3.2481	-0.61475	2.2846	8.9859	1.2957	5.6758	-1.1167	2.8953	-3.1541	-0.37372	-5.0583	-0.12109	2.4061	6.0726	2.0538	6.4423	3.2835	2.8704	6.168	7.5828	10.128	8.2519	4.5691	2.7298	1.1131	-0.22267	0.58382	8.2363	3.483	5.4629	5.9265	10.411	6.9252	-1.9932	-0.89929
2349.7		4.6811	0.81496	3.5998	3.2443	0.16876	2.8584	-0.5032	5.2966	2.4451	1.1471	8.6781	-0.33273	3.1184	-2.1332	-1.3468	6.2724	0.74687	9.1263	2.7618	-1.1504	-3.6566	4.1342	2.541	-12.295	0.80814	4.7515	-0.85638	1.3016	6.9591	16.448	4.6145	3.8574	5.0482	7.2227	3.838	7.458	10.213	14.406	-0.64749	2.3848	9.1696	10.708	3.8702	0.8006	15.987	6.669	0.52809	6.1909
2348.2		10.311	2.8211	2.1261	1.4224	5.6792	-3.1829	-3.6397	5.9938	0.80328	3.3323	-1.3444	0.76648	-0.48789	10.255	-1.5327	4.0786	-1.8555	3.503	7.6665	4.0889	-0.75394	7.9682	6.9109	1.7414	1.1921	7.8245	4.0333	-1.0864	-0.7054	12.158	6.5408	13.911	-0.94041	3.9543	-0.39381	1.6201	12.062	11.7	9.1105	-2.7228	-2.2603	8.4802	4.642	13.495	13.746	-1.4053	1.5952	4.1907
2346.7		-0.78574	-2.9908	-6.984	2.3278	0.64432	-1.2244	1.5873	3.6001	6.4341	1.5173	2.4512	-0.67972	0.99689	2.6441	-2.6275	1.1575	-1.0035	4.607	3.1167	-0.67174	-0.033341	-1.1071	1.4625	-0.76749	-0.9696	7.8066	0.014008	-0.019592	11.63	-1.5855	4.6489	3.4196	8.3438	2.8679	1.9198	0.87308	7.9098	20.45	5.5959	-3.2848	0.85525	12.071	0.32297	8.5527	18.597	5.6114	0.84399	8.7361
2345.2		4.663	5.7433	1.5426	3.597	1.61	-1.2657	2.9963	4.1157	1.5197	2.7934	-1.7528	-4.1254	-0.60864	7.3975	-2.6308	4.4185	3.3033	4.0753	-2.7051	2.3861	3.051	2.727	1.8329	6.3606	0.50526	-2.5747	4.5407	5.7751	7.2395	11.944	4.2119	-0.70764	7.265	1.7819	2.0519	2.4901	3.7588	9.3824	1.9004	11.427	2.5168	2.2089	2.732	1.4307	16.722	3.3556	9.1841	4.191
2343.8		12.475	-0.61314	5.7058	-1.3154	-0.51477	4.5111	4.0416	6.6315	2.7871	-3.385	-8.6838	-5.0254	2.8771	3.9697	6.4572	3.1341	0.51927	-0.45599	-9.072	5.626	0.68074	-0.89348	3.2945	5.1254	-2.0199	-3.865	0.7041	4.4793	7.9399	5.2917	-0.77036	5.3473	2.7319	2.8782	2.1841	1.5617	2.6991	-0.59341	1.6601	1.229	9.8149	13.62	0.95956	2.1281	6.4843	3.8271	2.6153	3.8281
2342.3		5.1968	-2.7875	3.3234	7.772	3.5423	4.1059	-3.2769	1.8746	3.1454	7.891	0.20329	-3.5617	2.3631	1.997	3.3636	-1.0594	1.7352	-0.80531	1.6521	-0.22499	-4.0534	0.75861	1.1198	-6.8369	-6.9089	-3.1554	0.68585	1.7291	4.277	5.549	6.2474	1.9479	3.8353	-0.20731	4.6799	-1.5484	7.6398	4.3404	8.3291	-2.4228	1.1131	9.942	6.4601	9.7353	5.884	-1.5195	0.2282	0.55618
2340.8		0.82767	3.2204	5.6687	7.9506	3.7819	1.7008	-0.95897	6.7542	6.9585	3.1671	4.1816	5.5389	-3.423	5.8432	-1.5477	4.5655	-2.5033	6.8459	-1.0777	3.9243	0.48523	-5.0437	-2.1453	-0.61688	-5.7978	-0.081863	5.5771	-0.65682	2.9783	6.534	-6.7345	1.64	-0.1516	1.435	0.81233	-3.5673	6.0356	12.184	-0.63742	0.10771	2.4117	3.1738	5.2341	13.526	13.285	0.40675	1.296	2.5575
2339.3		6.6405	1.2287	-0.16771	1.9474	-1.0691	-0.15881	2.0863	6.1795	0.95351	-1.3749	-0.7489	2.4579	1.1549	10.236	-3.3676	6.1905	1.9856	-3.3206	3.4656	1.5284	0.11475	-3.0276	-4.8647	7.9672	1.1316	-3.9173	-4.4403	2.4122	0.77095	4.065	2.2838	-0.48563	10.225	3.4413	2.0358	5.8686	6.6137	5.8476	1.8512	3.9114	0.98337	12.952	3.4632	8.5903	8.1417	1.2423	4.3639	1.4683
2337.8		2.4531	7.419	-0.91324	6.8533	1.5345	1.7995	2.2222	1.6048	-6.1426	3.7191	3.5932	-7.714	-1.1762	4.6284	0.26721	-0.54825	3.3835	3.6039	5.0999	-1.4131	2.2894	10.624	1.3251	2.915	1.8788	-2.2983	2.6333	0.75415	2.5638	3.5961	2.2113	2.4797	1.6935	1.6294	4.3502	4.2135	0.28297	2.2383	-3.1146	-0.83038	8.2823	13.459	-3.2167	8.5646	11.908	0.25951	6.7045	1.8336
2336.3		8.6297	4.1553	1.6143	-1.3315	-2.9521	1.3944	1.9947	-0.42416	7.1253	6.268	1.5721	4.4784	8.3115	10.477	5.9026	7.6224	4.9634	-0.38014	8.5531	-0.8996	1.5552	7.7314	7.1518	12.045	3.3536	2.23	3.7073	1.0967	5.8118	0.58231	2.3209	-0.55426	-6.8379	-0.00015259	-0.97151	4.3769	4.1347	11.721	4.466	0.06485	1.0363	7.4209	5.7405	13.45	17.858	-2.3593	3.5909	7.654
2334.9		7.3519	0.34644	2.5057	5.9383	4.1979	0.62553	1.0398	1.9106	1.8477	4.8168	5.1875	3.58	5.2542	3.0527	9.1747	1.7932	4.5433	5.4544	-2.1753	-1.8405	-2.9973	-5.3434	1.5242	1.7211	2.8283	-0.33237	0.59987	1.4396	-1.8489	8.478	4.4306	8.594	-0.096252	5.6434	2.2523	0.7224	-2.7403	1.9323	8.9562	2.9604	-2.9367	10.657	-1.1199	7.9719	10.536	3.3856	2.2956	1.4747
2333.4		-9.9259	2.7198	-1.8756	2.2992	-3.5607	-0.6888	-0.82413	0.97279	5.2975	1.3656	-1.9241	-1.318	4.5608	0.17499	2.9927	7.6004	1.5779	1.8348	-1.9942	2.4914	-0.095398	2.6727	2.806	2.4884	9.5758	-2.1675	0.58363	-2.5807	2.4908	7.8286	5.8133	-4.0757	-1.3543	-1.4401	5.1127	4.5225	4.385	4.144	-1.644	-0.87094	-0.18219	16.258	5.111	11.405	11.033	0.40327	-1.3633	5.2957
2331.9		5.1602	-4.7247	3.5615	-1.5218	0.31726	-4.9123	-2.5063	5.4897	-6.3436	4.278	6.7826	2.1477	7.8679	3.1161	-2.0981	-2.2287	4.4307	2.5792	2.5509	-2.0855	-1.5571	0.87065	10.27	3.4378	6.3232	-4.9115	6.9313	0.49019	6.1036	5.1796	-0.076599	1.8005	-3.3393	2.7494	-0.57236	1.232	9.1472	-1.2798	9.029	1.8435	2.2089	4.5868	-6.294	11.202	11.895	5.4211	3.5235	-1.7921
2330.4		6.4278	6.0127	6.0895	7.2026	4.7408	3.955	-4.7341	2.3701	4.197	1.9174	-1.0562	12.704	-2.2795	12.057	-1.3705	4.6694	3.1016	2.5964	-4.1765	1.5193	6.2536	1.9775	2.643	10.569	1.7977	2.1624	6.7336	3.5613	0.62572	7.44	9.4881	6.404	-5.1424	1.3026	7.1972	-0.96773	9.5459	13.479	1.5204	0.37624	-1.2181	7.4619	5.2103	18.637	24.395	2.2571	5.3192	9.302
2328.9		7.8776	-1.2493	6.9814	2.2909	-2.2897	-0.81404	0.49278	-2.2037	1.4651	3.1934	6.7417	4.5344	-6.79	2.6363	-2.0969	-4.2504	1.9545	3.1597	-0.35799	3.3063	1.8826	13.085	-0.61974	-1.208	-2.1822	7.2367	1.2637	5.1784	4.0575	4.61	-2.0378	0.64458	2.3278	1.3109	2.9669	4.1056	0.49068	9.147	4.0126	1.8186	0.26443	-1.8435	10.534	13.527	16.713	2.7296	8.7516	3.1238
2327.4		-3.3997	-5.6019	0.60083	2.8338	4.6803	2.0533	1.356	-2.7773	7.2787	-5.8943	-1.0966	1.2737	2.7	11.398	-0.64105	4.8299	-0.28348	6.087	1.4609	-1.2702	1.148	-2.3537	7.3905	-0.25751	3.2926	-2.2344	1.0669	-0.29504	4.9442	2.6894	3.3457	2.8855	-1.1107	5.3195	2.1913	-1.1844	8.8905	5.7254	-6.0401	7.0795	7.5655	6.6705	9.8573	7.3278	14.669	3.5659	5.8205	-0.87222
2325.9		-1.768	0.95493	5.4931	9.9223	7.6505	2.5569	1.3101	1.5582	-0.54399	3.5634	2.7017	-0.16855	3.8267	9.0685	4.0878	4.6375	1.115	-1.7127	1.8256	3.9716	1.8678	5.6626	2.1283	4.5115	1.4945	-0.79633	7.5975	4.7773	4.9222	8.5874	4.5474	-5.237	1.451	-0.8535	-0.58412	-2.2925	7.8361	9.3955	2.4531	6.5225	7.594	14.094	9.3633	9.4933	9.1719	6.9478	0.8894	7.132
2324.5		4.9548	5.6939	-4.3418	3.3744	8.9847	-0.030395	2.1732	1.7121	5.8152	1.7484	4.8637	-3.9742	2.0446	-3.9872	-1.3648	-0.64571	0.33164	2.8516	1.6453	7.3954	-3.0488	6.4062	2.5028	-2.7192	1.5146	1.7327	1.2193	9.6682	4.3551	-0.78691	8.8402	3.3681	0.012985	2.9737	0.27686	2.9632	5.1458	3.7934	-1.417	-0.94322	5.2592	2.4283	6.8698	18.024	8.9483	1.2388	3.7766	-0.13625
2323		4.7688	-0.83932	0.5509	1.3722	1.774	-0.072159	6.8547	2.7753	-2.0072	-1.1574	-0.6102	0.2206	2.6267	8.0489	-0.99853	-1.2014	7.5485	5.5984	1.8291	0.4559	-0.51073	2.9683	4.3323	1.6872	1.3532	3.1711	0.65978	-3.4404	-0.75697	-2.3426	4.2243	-4.2079	1.3028	1.7107	6.9563	-0.8717	-0.99832	2.0107	1.623	-8.5902	4.9249	9.491	3.2862	12.374	13.09	3.1664	3.2096	1.1415
2321.5		0.037201	-1.0088	3.0799	-0.99371	-0.34575	0.79498	2.4451	-2.5251	5.4429	-5.518	5.0067	-4.3118	3.0272	-1.7327	-10.087	1.3338	0.038025	1.0726	0.013092	-2.8473	-0.70013	-2.8335	-2.5654	7.3664	3.9188	-4.4815	0.28217	-4.5488	-3.687	6.4657	4.8811	2.7616	-4.3163	-3.007	-4.0007	-0.70659	3.7668	1.501	1.3903	-5.5098	-2.6822	14.191	-1.0245	10.361	-0.22281	5.4577	1.7334	6.0556
2320		3.1238	-2.9962	-1.1181	-3.1778	2.6257	0.20749	-7.2373	-3.0981	-5.8342	-2.6059	-7.9216	-0.48039	-0.02655	-1.5137	1.5526	-5.222	-3.4724	-1.6348	-1.6208	6.2133	2.5649	2.8193	-3.2809	9.4095	-3.5157	0.22954	-1.7316	-0.92972	5.747	3.4562	-2.28	2.0949	-4.8444	-6.088	3.0424	-4.3595	0.35033	3.1738	4.4307	2.6617	3.5292	7.0731	2.1198	6.1668	0.64746	0.11261	-3.7428	-3.9391
2318.5		4.3924	0.83493	0.32028	-0.99818	-3.8571	1.62	-4.7379	-6.5801	-1.6566	-2.6029	4.2411	2.2604	9.8291	1.0696	-3.8985	4.4042	4.6535	4.5674	5.2912	2.0013	2.5572	10.108	-3.4507	4.1803	3.959	1.8498	-8.6542	-3.3102	-2.6369	-0.64392	-2.1683	-0.38962	2.0825	-1.5324	-2.6416	1.6241	-0.70203	2.4836	0.01709	-2.0754	-8.8046	12.866	3.6282	10.338	-2.8449	6.404	-0.67345	-2.479
2317		-0.70267	3.2118	3.7588	-4.6367	-4.5214	0.66873	3.3978	-2.4257	2.1572	1.7636	2.0403	5.1832	-2.6785	-1.6192	-2.6221	1.8486	1.8704	-1.4119	1.2943	-2.9379	-0.17789	-0.78404	1.8343	1.1332	-0.020935	4.1973	-3.9401	-6.4177	2.4342	0.52916	-2.0564	3.8535	4.2825	-4.7947	-1.0529	-2.3921	5.8824	-0.75147	-0.39615	-0.63048	-5.8653	3.568	2.7735	9.4189	15.118	3.241	2.9415	5.1632
2315.5		4.9296	3.9526	-4.0751	-1.1843	-3.7309	0.44476	-2.1029	-0.27106	-1.1197	-2.9609	-2.1603	5.1972	-2.4585	1.5108	-2.9816	-4.1614	-3.4581	3.8818	1.1161	1.0322	5.2688	1.5962	1.4833	1.3592	-6.9099	2.545	-5.044	-0.25212	2.4146	-1.5701	-4.4898	0.096786	-0.79012	1.0341	0.71782	3.5918	-0.26015	7.6505	3.5547	3.9057	4.7105	10.635	4.1011	8.501	5.6279	-1.1947	0.73823	-5.5579
2314		6.0167	0.33031	-1.1816	-6.0953	0.51479	-2.5064	-1.2398	-1.9343	-1.6692	3.5875	-4.1787	1.2115	-1.3289	-3.3583	-4.977	5.1015	-2.9683	2.6306	2.0293	-0.452	-5.8298	-2.0234	5.4964	3.0404	-2.7078	-3.2889	-0.51106	-3.5406	4.2138	4.6947	3.0771	7.068	0.68332	0.86339	-1.5113	-5.1513	0.87073	8.9627	-4.8573	-1.9212	-1.4405	6.7944	3.4295	8.6757	1.2298	-6.1756	1.6262	4.085
2312.5		-3.8054	-5.8373	-0.83347	-11.006	7.3059	2.1786	1.0777	-2.3249	0.69025	-7.8643	2.3483	1.5897	-10.199	2.864	-2.7905	0.54614	2.4305	2.1069	2.9426	5.7002	5.2532	-2.7339	8.0551	2.3581	-2.1422	1.9679	-0.70535	-4.1017	1.6494	-2.6765	3.3714	0.58461	3.7932	6.1473	-1.9222	1.3784	4.729	8.2751	0.36716	2.4337	2.5905	0.40878	0.3945	14.669	13.196	2.8435	5.0595	-2.6357
2311.1		-2.3548	-1.4593	2.4238	2.8098	-3.3573	6.4998	-3.8777	2.5573	1.777	-5.8617	5.4208	-2.0321	5.6583	3.6323	4.3055	7.809	3.2839	-2.5984	0.94719	1.1252	-4.3912	-0.5354	1.8867	0.039581	1.3324	-0.59334	-3.263	-2.2988	-3.46	-0.41098	-3.2433	-0.080353	1.6306	1.2496	2.3942	-5.5463	-0.86699	-1.6847	2.6828	1.8799	3.7125	7.115	-0.64014	20.118	8.4357	-1.2283	4.8564	0.28026
2309.6		-4.7221	3.1011	3.8633	-5.1919	-3.8381	-2.6334	-3.0147	0.71248	5.9549	1.4138	2.3119	1.8011	4.2434	-1.7803	0.31116	-0.56425	2.8647	-0.57579	1.1341	2.3686	-2.9445	-4.7002	0.8098	-8.8236	-1.5564	1.2092	9.2706	1.8681	-1.8418	0.94594	1.415	-2.9265	3.4685	-2.375	-1.2892	0.62015	0.44673	1.6292	0.81752	1.5085	0.10785	3.6407	9.417	13.932	11.859	-1.8453	-3.5282	1.3785
2308.1		0.54683	0.025131	-1.4246	3.1698	-3.5916	-2.1304	1.6663	-5.6778	2.1326	3.9618	3.5667	1.6344	1.556	5.5347	5.0442	0.88055	2.2637	6.5378	-4.497	0.15749	-0.77071	-4.5016	3.733	3.2223	-2.2636	-2.6246	2.7134	0.39879	1.0494	-3.3332	-3.1993	-1.9546	7.1247	4.9096	-3.3363	6.0594	0.48789	10.216	0.043091	3.8643	6.1395	12.167	-0.5257	14.656	6.9185	-1.735	-3.5493	1.5677
2306.6		3.816	-3.7776	1.106	-5.1956	-2.981	3.2817	-2.0163	-2.7951	-0.9623	7.2371	-2.451	0.19539	-0.40369	6.1233	-0.22232	1.5983	-1.0645	-3.9844	-7.2185	-6.5988	-0.96046	3.1518	1.3839	9.9961	3.5749	-1.0037	-3.8435	-3.0701	-3.1498	-2.1574	2.732	-0.25485	6.2359	1.2855	2.7987	3.6807	2.5296	4.4402	1.8149	1.857	5.0808	5.0581	4.0778	11.199	6.3432	-5.4427	0.42975	7.7572
2305.1		1.8122	0.78337	-9.0907	-3.3793	-1.4613	4.1482	1.21	0.8149	7.2154	0.87576	-1.9233	-0.5164	-1.2724	2.167	1.2386	-3.6841	1.4253	-1.0519	2.242	2.6448	0.48589	2.2597	4.8531	4.9518	-4.0414	-1.2012	-1.673	9.2794	-0.98534	3.0188	3.3908	-0.1915	-4.8347	1.2978	0.56999	0.75655	5.4805	1.5736	-0.59518	-2.1501	-1.2507	4.3134	4.6816	17.38	17.769	1.7586	1.8633	7.4014
2303.6		-0.0094299	-3.9279	0.16753	1.1645	0.78624	3.3784	1.891	-3.3931	1.9388	0.33273	-1.9407	3.6814	4.7686	5.8478	0.51825	5.9429	-7.5392	4.7902	3.1576	-6.4749	3.9324	-2.814	5.5955	6.4536	2.888	0.96526	3.9524	3.6292	-1.9112	2.9227	0.59517	2.5996	0.27702	-3.0531	-0.93123	-1.8036	2.6138	1.0717	0.63187	8.7523	6.7821	4.2973	7.4679	5.7435	16.468	1.142	-3.0667	4.8643
2302.1		5.8051	4.6336	6.5165	9.89	1.761	-3.3917	3.4809	3.4898	3.9347	3.7894	4.7692	-2.8481	0.082367	0.074463	-1.4748	3.5697	-1.4129	2.6324	1.7096	0.76895	-1.7122	0.11208	9.6107	-0.59	-6.5465	-1.9594	-1.3312	5.0701	-8.6553	2.8269	-0.564	-1.5184	-0.61122	8.7778	0.65836	1.8179	-0.98012	-2.1575	8.2226	0.38208	3.3602	4.4635	0.6181	11.199	16.441	5.798	3.4578	1.7816
2300.6		-2.1983	3.1956	1.0477	4.0702	-0.17282	-1.4344	-0.020004	3.4639	3.0217	-0.3902	2.3884	6.9864	1.7603	4.1202	3.9873	5.924	0.71353	-1.8884	-2.8287	0.92218	-0.26579	2.1293	-0.37352	-1.9966	1.4737	9.298	-1.3417	6.6932	-2.3079	1.2771	-2.2683	4.7278	5.7738	4.9728	-0.66092	2.8944	1.2447	3.1598	0.90483	4.376	3.0298	4.8127	-4.5945	13.019	6.96	2.2724	-5.472	3.0631
2299.1		1.0708	-0.78787	1.9424	0.25023	-0.10669	1.9773	2.8425	4.5288	2.654	4.7027	2.7349	1.9118	-0.92539	8.8936	3.4494	3.5509	1.749	-0.77286	9.1785	8.5299	0.2713	3.4192	3.4605	4.9604	6.5847	2.0098	3.375	1.4073	-0.50586	6.4548	4.7547	1.7011	4.8861	4.0768	-5.253	-1.4838	-4.5304	9.9317	0.31435	-4.9028	3.9721	9.3442	5.8293	13.931	22.025	0.565	0.87064	2.3446
2297.6		3.4311	0.50188	-0.61708	6.4304	2.6872	-3.702	-3.3858	0.13945	-2.4407	4.1592	0.71805	7.5649	6.9349	6.3951	11.276	3.178	0.057221	-2.2022	0.45898	-1.1349	1.7176	6.8911	0.20406	8.0999	-4.3041	-0.18723	-5.1806	-0.24178	1.2967	1.6329	-1.1312	3.9476	-2.3648	3.3631	2.5188	4.502	1.6951	2.8863	5.3609	-1.6357	6.0059	13.695	11.709	13.026	23.456	2.8578	5.0317	7.6265
2296.1		0.88225	0.51916	3.5509	2.6107	-2.1549	1.7097	-0.15955	5.932	1.3736	3.7975	-1.6623	4.4909	11.523	0.98822	6.5568	3.7142	-3.6345	1.4597	9.0126	1.7459	-0.29063	-3.0914	-1.052	0.87619	4.0798	-4.0206	-2.645	1.0185	3.8267	2.0842	-2.4714	-4.7147	8.5664	3.9224	-1.8912	-0.9666	-0.07904	1.296	-0.86485	3.8136	-0.32379	10.774	10.134	14.122	10.341	-0.48573	-0.07991	-0.54594
2294.6		0.33324	2.3546	3.5369	7.518	2.8209	2.0301	-1.2972	-1.5482	-1.3578	0.89003	-0.76993	12.508	3.7471	-0.4184	1.6562	-1.5679	1.2192	2.5762	7.9298	4.2629	-2.4809	-1.0742	3.5101	10.016	0.099793	1.4186	3.8905	1.9151	1.2659	-2.737	-0.53885	-2.6499	-0.32053	-3.3366	-4.6649	0.65564	4.1468	7.7056	3.2729	6.172	9.5284	11.308	-0.53192	13.036	16.5	5.0798	6.8083	-1.082
2293.1		-0.76096	-0.17311	2.2505	5.1528	3.6155	3.2598	1.9289	6.4264	8.2747	0.16447	-2.4227	5.9796	-0.20984	4.5396	5.8471	7.3321	4.0729	4.9661	-0.6069	-1.947	-1.5802	2.2161	4.2545	3.8838	2.8473	3.767	7.5173	4.0849	0.3419	1.8969	-0.60605	-0.039139	-5.5706	0.67752	1.6525	-0.4491	8.9186	9.0253	2.3204	2.8946	3.1992	14.207	-6.2876	8.3161	16.478	-3.8999	1.3331	10.382
2291.6		7.5993	4.9357	0.41872	2.0603	2.4103	0.85294	-0.29956	1.4919	-1.5474	6.166	4.1065	-1.4574	7.1061	6.589	1.1291	5.6866	-1.0733	-0.098404	7.2203	-1.4296	8.9569	5.6882	1.181	8.8428	1.413	7.7519	1.3261	2.4367	8.3273	3.2584	1.8723	4.5718	-4.6387	1.6009	-1.3027	2.2645	1.6907	4.5272	2.4591	-2.3827	2.6885	8.1981	9.2299	23.779	17.549	1.6659	-0.32405	0.21056
2290.2		9.4142	4.5903	4.5871	4.6042	3.3872	-1.9176	0.017349	1.4667	6.4487	-3.1053	3.7266	7.6511	3.5133	-1.3609	7.684	2.7684	0.87145	3.5647	3.5933	2.5425	4.0393	6.4332	2.8352	6.5294	2.3423	-5.8996	-0.31943	2.2433	11.767	-0.83424	-0.92183	-0.81711	-1.7065	3.7973	3.9239	2.4327	8.4632	4.9387	-5.2201	4.8858	11.269	10.371	4.9297	13.606	16.074	-0.76822	-0.70844	4.2208
2288.7		1.7745	0.97237	2.2101	2.239	-3.454	-1.0519	-1.8476	5.4416	10.627	5.2597	13.165	-1.4219	-1.8975	10.144	6.9666	0.21388	-0.27476	-3.6809	-2.9425	-2.0309	-0.33275	5.7236	3.3986	-0.32904	-0.36473	0.26712	0.58061	3.8683	4.2987	3.8007	7.7387	3.4305	4.3168	-1.6426	-0.84946	-0.12621	5.4177	8.6234	-3.2626	5.9727	10.395	8.5455	1.5392	11.616	17.328	-0.47501	7.2708	2.4131
2287.2		7.4074	2.4453	3.4695	0.23723	1.523	4.359	-1.531	4.5072	0.07695	1.8062	-3.2146	8.0504	7.7827	6.3772	9.5219	-0.52268	2.9425	3.0736	0.1582	7.3957	0.74945	5.3775	10.871	1.7216	7.8371	-1.2027	10.39	2.766	4.8301	1.3451	0.21742	1.3144	2.8856	3.0993	0.92256	2.7694	5.2813	6.8534	2.1493	4.696	2.794	15.993	6.5124	12.535	16.4	0.18182	5.4317	1.3326
2285.7		2.1313	1.7369	-1.2709	5.5084	1.0459	3.2246	3.8767	2.3004	1.7093	0.35268	6.2241	4.9776	3.0998	5.3382	5.3504	0.013748	3.9781	3.283	1.9866	-1.5411	12.014	-4.6047	10.708	13.773	3.6755	-2.3087	3.8355	5.1187	3.5437	5.799	2.151	-0.98311	5.8185	1.6598	3.2402	3.3016	-0.85457	2.7206	-0.61998	0.32893	7.1933	7.2595	4.2136	14.365	17.655	7.3843	1.411	5.5252
2284.2		6.8553	6.3013	-3.4657	7.6886	2.2052	3.5446	0.55698	-0.45172	3.5235	3.6263	-0.88248	8.6323	0.78067	16.845	6.0884	2.732	-6.4408	-0.50716	0.72446	0.61301	6.1868	2.6858	8.7269	13.097	8.9683	-2.142	-0.17306	-2.7103	0.9848	6.0715	7.721	2.1741	-0.15756	-1.7795	2.1034	2.9248	10.283	3.6791	5.3382	8.1439	6.3202	17.8	0.64267	24.741	16.183	0.95047	-2.9735	1.5362
2282.7		3.2156	4.3206	-1.6604	0.4142	3.1831	-0.86281	1.419	2.7962	4.974	3.6271	-0.89804	1.5599	-2.6291	10.171	8.6447	-1.8225	0.77666	6.2484	-0.5374	0.40361	-11.276	7.7946	0.56415	4.7854	5.1703	-1.248	-0.72691	0.91553	0.78973	3.7989	2.0184	-2.1232	2.7757	-0.67325	6.0575	3.4572	6.6926	4.2744	-3.2488	4.8681	4.7201	7.0678	10.527	12.755	16.349	-2.5742	-0.99429	-6.0889
2281.2		12.849	4.7036	1.9632	2.2307	0.88831	3.457	2.8265	2.7715	-0.66638	0.17322	-0.36804	3.7604	6.3251	19.498	5.7467	0.35037	-0.36955	-0.086655	-0.5262	-2.3512	1.9877	4.9035	-1.4164	0.29211	-1.1732	-1.0812	3.8103	4.3597	3.3222	2.7994	7.5888	8.307	-3.3816	1.1605	3.648	5.808	1.4666	2.6883	-4.1991	3.4108	6.9383	13.428	5.684	22.042	18.152	0.81027	-2.2878	9.0134
2279.7		3.9361	5.996	0.31412	0.9563	2.4119	2.6857	1.3248	-1.7986	0.60225	0.90094	2.1621	7.5973	6.734	7.3701	0.30354	4.1595	-0.97034	11.579	8.5761	1.6213	-2.9302	-0.35124	3.6941	9.0719	1.3924	7.0855	-4.016	1.6222	-2.8724	8.5275	2.9774	-0.71725	5.5521	3.9034	-1.6705	6.5225	6.7863	3.466	3.2144	0.86282	1.8842	16.334	3.7508	24.421	13.956	-4.1688	8.4185	-2.4296
2278.2		3.2056	-0.8931	1.9381	1.8639	-0.24591	5.5509	-1.6314	-0.73206	6.2347	-0.18941	8.8743	3.9801	9.507	15.425	1.0427	4.6962	2.6109	10.699	7.1336	0.86682	-0.39328	11.667	4.987	8.7613	-1.1327	3.7979	8.3398	1.6123	5.297	3.8925	1.639	4.2589	1.759	5.5558	2.4657	-0.7628	1.3792	-3.9371	8.6285	0.49709	4.1031	17.787	4.182	13.347	22.307	1.0341	-0.6931	1.7642
2276.7		2.2931	0.58142	5.7438	6.953	-2.722	7.5068	0.68495	1.2434	-1.0422	2.1744	0.85912	4.5447	3.9164	15.299	9.5999	-3.4946	-1.2627	3.0919	0.78197	3.9304	9.0524	-1.0421	4.28	9.1781	4.5238	2.1465	3.4228	3.6024	3.4665	1.9849	5.5733	5.2348	-0.57964	3.0263	3.5109	1.2246	5.4266	2.6595	3.6787	9.5859	6.1403	1.0577	2.9771	19.364	17.93	3.3279	4.195	3.4125
2275.2		1.0169	7.3288	-1.1777	8.7694	8.0748	6.7352	1.5467	-2.4173	-3.4101	-2.0074	12.48	7.6548	8.1442	6.9915	7.7939	3.7691	4.1365	5.1216	2.7943	6.4485	3.589	5.8851	4.1186	4.3224	1.0893	0.49498	1.0514	7.0473	2.1815	3.5324	8.0533	-0.33455	4.5365	-1.6849	-0.53488	1.3939	-0.52574	8.3474	1.0929	4.3113	7.0867	13.966	5.0454	16.474	20.463	0.71259	-1.6442	7.0609
2273.7		6.8316	6.4401	-0.28085	1.1313	3.599	9.7817	3.3174	3.922	4.222	9.2651	7.92	8.0377	5.6449	1.2299	4.3517	3.2147	5.1721	-5.0303	0.98869	6.2394	4.4892	-0.096741	4.3212	8.9217	5.473	2.298	6.3165	2.4922	3.8059	7.4438	6.3515	-4.0857	5.6529	-2.2141	2.874	6.1087	1.1585	-1.9644	-2.7656	9.5824	5.6698	1.2387	0.7504	22.674	13.179	-2.9936	1.062	0.70958
2272.2		-3.5356	2.2787	-1.5658	7.493	2.3961	-8.8082	1.0881	2.2614	-0.50955	3.8103	-1.3675	6.6027	1.6913	3.6508	3.8187	1.0238	6.3894	-2.6364	5.5471	4.5758	3.9348	-0.26033	1.0695	-4.6607	-4.3251	-0.26254	7.7636	0.84644	3.6123	-6.6444	-2.2592	2.3451	-2.5033	-2.0159	0.101	-0.44907	2.4793	-0.27594	3.1944	1.9446	-1.9287	9.9666	-1.3622	10.694	15.532	2.3913	1.7682	4.722
2270.7		1.6427	4.7539	1.8767	7.8548	2.8296	-1.3983	3.3132	3.9645	2.8497	3.7189	4.2541	11.35	8.2834	6.6178	3.9224	2.7421	6.7885	2.7578	5.1966	5.276	2.2894	1.5761	3.9998	4.3937	1.0585	2.7223	9.7562	4.2917	3.0552	0.99498	4.4029	5.3215	2.6134	0.27331	1.9645	2.7205	2.9821	0.50366	6.7908	4.3979	5.8367	12.059	0.70743	20.533	20.25	3.6853	2.4742	6.6437
2269.2		2.2756	5.0476	3.5012	3.4894	2.7182	1.1025	5.3565	3.486	2.9364	0.90019	5.6941	14.097	13.058	9.5855	2.2083	3.0059	4.0968	5.0615	4.1193	3.6126	-0.99217	2.1401	6.5671	10.721	4.9878	2.7982	9.7491	6.2828	-0.41068	4.9985	2.7017	5.2072	1.0032	0.19923	1.4644	2.0721	2.3945	-0.3523	1.6606	-0.05751	10.875	11.243	-1.404	29.101	24.423	3.3431	1.9077	6.7475
2267.7		4.4538	4.5231	2.3984	1.6692	2.7884	-2.0332	8.5815	6.1892	0.022858	0.1721	-1.2295	5.0256	1.2864	11.826	3.1307	1.3606	0.40503	5.4562	-3.5033	10.858	4.2715	0.70395	-0.68388	1.5035	7.7351	2.0557	2.4692	3.1828	3.5781	2.3659	4.455	7.4564	6.4839	4.7614	-0.76303	0.60552	0.62499	12.064	8.8938	6.8507	-1.4498	10.7	10.121	13.305	19.687	1.2735	-3.0227	6.9423
2266.2		6.6319	4.5442	4.7502	2.9398	4.8587	2.4672	0.35184	0.34702	2.0183	7.4438	4.9378	11.773	11.515	12.249	2.5986	4.4424	2.7132	1.8511	11.783	1.1948	7.8987	1.4496	6.6109	4.1042	0.11858	3.495	11.371	3.3558	10.294	3.0064	4.0266	4.0693	2.6921	2.2328	0.10045	2.9571	-0.23528	5.7537	8.1271	4.3046	6.0435	8.5221	10.919	23.873	17.861	0.47675	6.7741	2.4098
2264.7		5.5374	4.9293	3.1022	0.93793	3.4748	1.5132	3.7586	1.596	1.6503	5.8064	3.8327	5.7932	6.654	6.3099	2.7942	4.7971	5.5669	8.4284	9.6161	4.0771	6.4352	12.741	0.99706	12.887	6.5024	2.9345	8.2734	5.7108	3.5561	-0.35268	0.87108	0.31886	10.537	4.0682	1.1459	6.7636	2.5413	1.0803	1.9064	10.486	6.4463	9.4357	6.4459	20.262	11.309	-3.2289	3.6619	3.3323
2263.2		5.8971	5.8597	4.7269	4.5721	3.909	4.377	3.1651	7.5721	5.8274	7.0777	4.9092	7.4496	11.974	-0.72034	3.1716	1.3335	5.8749	6.0965	6.7214	11.868	-0.30139	6.3959	6.8377	6.5794	5.0677	4.7373	-1.5518	4.9749	6.4543	6.4703	1.5338	1.6591	12.564	2.267	2.5548	-5.612	9.4996	4.2248	-3.7692	6.6678	10.304	11.259	-0.57315	10.832	20.03	2.1562	2.913	3.7092
2261.7		10.257	2.0632	4.3518	1.6609	1.9799	3.2408	2.0263	4.2757	1.8228	8.5308	-1.1048	12.197	8.9313	12.796	11.55	4.4154	0.18314	3.7652	2.7364	0.023254	-2.6741	0.59648	6.3153	2.8176	1.6332	4.7221	16.623	7.512	11.535	9.6574	3.2876	5.1815	9.3179	5.1935	7.4185	-2.169	3.7311	4.4608	10.556	0.48608	10.707	4.3554	10.045	19.767	16.752	1.1778	6.5279	2.632
2260.2		9.7076	4.2666	7.0676	0.20404	-2.8584	-0.077408	1.7962	4.2519	6.5453	3.4381	11.426	10.036	8.7974	11.767	5.9273	0.76985	1.9457	5.7975	5.6605	4.7235	5.6802	9.1605	2.3384	10.692	2.0166	6.7067	4.7984	3.6854	7.5242	7.2084	3.4051	6.8854	2.9812	-1.8802	4.6456	-0.18076	4.5079	5.7876	4.8805	4.1225	1.1102	14.725	13.754	15.43	7.2919	0.19943	4.5062	6.1001
2258.7		11.34	-3.5297	13.238	7.1109	0.849	6.0589	7.9299	1.5011	2.7224	0.16351	8.6852	6.4202	9.2093	11.829	6.4873	3.6699	6.4356	10.558	7.8579	5.424	4.9437	1.3612	-0.00177	11.113	3.673	12.328	5.5192	7.1318	1.3321	5.1235	0.25014	2.5897	6.6449	5.4101	2.6001	-1.465	8.5578	7.8422	6.1148	8.3048	10.423	20.187	10.737	27.094	18.742	-0.23338	4.1209	7.2049
2257.2		8.4269	1.7649	3.5903	6.9266	5.4653	4.195	2.6087	4.932	0.71742	4.1612	2.4893	6.0771	14.348	13.528	14.866	2.2061	2.9253	4.5903	11.51	1.3971	6.0252	2.6525	2.2036	9.8969	9.329	15.04	4.058	10.033	6.2309	-2.7794	4.3678	12.839	8.3085	4.3366	1.4636	1.4325	4.9713	3.7147	3.3488	6.1234	8.0995	13.649	13.538	32.577	22.738	0.78827	7.5535	6.1278
2255.7		9.3319	9.787	9.5792	13.47	9.5366	2.5128	3.8331	8.363	6.7125	3.9772	3.7483	10.098	3.488	11.592	2.335	4.5606	4.1424	4.26	5.7075	1.5521	9.2886	9.0351	0.77301	9.4088	2.4398	5.3878	2.0516	1.4791	4.0391	-3.4091	10.849	6.7251	5.6088	8.5361	4.1454	5.4211	1.7488	2.4969	4.0378	11.033	8.3217	15.657	7.2489	28.788	26.918	4.1737	1.7135	8.3238
2254.2		18.419	4.8999	0.29521	7.1034	2.8804	6.1031	-0.94276	4.3395	5.9801	3.0654	4.098	10.118	-0.099853	14.02	9.6225	10.006	5.9048	3.9296	3.5417	5.3434	5.279	5.9629	8.4334	-0.17004	7.914	2.0994	5.8632	7.1074	-1.4255	7.0523	7.149	0.24731	5.0909	4.7355	5.7361	-2.4086	4.8898	7.8243	5.9993	3.3977	8.544	13.12	3.1418	12.272	19.097	0.83179	6.7822	1.4288
2252.7		10.96	-1.2596	0.64781	9.1008	6.4063	4.057	6.0996	6.8615	7.6114	4.1536	10.63	5.4121	5.4036	7.9027	5.2741	5.4512	8.5763	0.87241	4.1037	6.4075	7.6332	-4.5636	5.0033	6.6152	0.66112	0.81117	7.8569	4.0086	13.656	-0.84941	-0.0055542	-2.9575	7.6642	-0.33755	-1.2185	4.4892	9.8494	10.607	4.6884	9.5806	8.4031	14.766	8.1263	20.849	26.186	-1.7827	5.1238	9.0795
2251.2		3.3191	4.3992	3.7278	12.735	4.2959	9.6471	5.1418	0.65637	5.9699	8.8779	2.2525	10.888	8.9072	20.877	9.6532	7.0783	9.4296	0.90637	5.9386	5.8353	10.715	2.1827	9.2098	7.5825	6.3172	-2.6589	3.1234	8.5463	7.2823	1.0674	1.3854	6.7467	0.60132	-1.5924	1.645	0.65978	3.3546	6.6621	2.105	6.3092	8.2624	12.594	5.1112	18.335	16.913	0.51192	6.7379	6.5486
2249.7		8.951	6.4216	7.7168	2.55	9.2765	7.7825	5.6385	11.542	13.056	9.602	3.6934	8.5451	14.411	13.125	16.396	4.8872	0.10107	7.8496	7.41	5.2631	7.0688	3.6563	9.4166	8.1864	7.9733	7.8708	10.39	1.4476	9.0909	7.8936	10.958	-5.5491	6.6294	4.971	3.5995	2.4667	5.769	9.263	5.1578	5.9469	-0.24185	14.787	12.096	26.185	14.003	6.0793	10.17	4.3813
2248.2		9.8554	6.9894	6.6149	8.1833	11.711	5.0086	9.9531	2.6096	9.2318	1.4166	6.4069	9.4751	10.824	24.827	5.1387	7.6049	9.136	2.4292	8.6997	7.7816	11.604	6.0387	5.4415	9.5177	9.8109	1.1276	4.0198	8.7125	9.9903	12.356	0.16737	7.4275	8.8392	1.3525	-0.26448	4.6372	5.0923	6.9544	2.0286	11.403	3.6176	5.7069	8.9001	21.127	12.73	-1.808	4.5111	2.0322
2246.6		4.5781	7.1938	6.2404	6.9077	7.2375	-3.9472	6.0859	5.8591	8.4991	0.68571	6.3934	12.405	-2.3997	7.076	3.3363	6.3227	8.8982	9.3729	8.5353	5.0275	12.686	2.4215	5.285	11.577	4.7396	3.8391	8.7409	8.523	14.163	1.1832	0.83128	2.2225	7.5948	0.64329	0.59898	1.717	6.9615	6.8282	3.627	11.041	5.1138	12.082	3.5227	17.343	21.458	3.0322	10.852	-0.13487
2245.1		9.1188	5.7619	3.1387	8.541	7.1273	11.824	4.9459	4.0177	10.13	4.6818	5.8344	2.7902	12.195	12.598	12.443	6.4951	1.2058	6.6804	6.1893	5.3643	7.0396	1.5315	4.5833	15.818	5.1228	6.7323	3.2802	7.4245	0.88063	6.5559	7.8589	3.0175	6.3505	2.2978	3.8261	2.9786	13.376	5.4293	9.2255	13.043	7.7011	13.367	10.691	17.741	13.096	8.0541	3.1931	6.9709
2243.6		6.023	-4.7608	11.673	1.6287	6.2898	12.141	0.35115	1.9945	9.9424	6.6777	10.366	8.4478	6.0631	-0.42517	9.732	3.5764	5.1497	3.0791	7.298	3.883	2.6662	7.9143	6.2455	9.5134	8.7786	4.1709	4.0013	15.053	10.326	3.3834	4.1594	2.1761	6.9244	-2.0477	6.144	4.9675	6.8818	14.394	-1.3579	7.2264	2.6522	16.289	17.314	18.685	16.552	-1.1057	6.0793	3.8949
2242.1		5.2907	8.8983	9.1173	8.3527	10.543	6.4572	6.3018	4.3349	9.7548	2.8551	6.1712	9.7417	3.5674	14.007	6.6572	2.4758	8.9117	9.2961	6.9524	4.2198	0.11087	3.5698	12.271	8.8459	4.0708	8.5184	2.177	-3.3178	1.4076	0.93846	9.0054	11.698	4.5894	9.6069	-0.44717	6.5928	5.2967	0.99533	9.5133	5.5921	6.5126	13.575	14.847	26.176	15.1	2.6436	4.0563	8.0918
2240.6		14.013	2.1939	0.743	9.4402	4.7968	5.6825	0.97957	7.5845	9.2034	6.1232	6.8851	8.8539	4.7082	21.167	4.8554	9.1935	5.2191	8.2406	4.9707	-1.4435	6.6464	6.3163	3.3887	5.8149	2.8174	11.411	9.8072	7.5838	0.85304	-0.051529	6.215	5.4021	1.1635	-1.6476	-0.85658	3.8545	10.803	5.4148	4.5663	15.049	2.5549	11.953	4.7444	9.485	13.285	0.75652	4.0332	1.3796
2239.1		11.099	0.76215	0.0050812	5.2548	8.1412	8.1804	2.2027	7.925	2.2883	3.7546	6.6898	3.7843	9.4854	10.873	14.508	3.3655	7.8901	0.45801	2.8073	3.4387	3.3637	2.5173	1.7787	11.148	4.6548	4.3041	12.71	5.0308	5.9348	1.1405	6.5157	11.833	13.556	2.5525	0.18849	5.8434	5.5812	5.8343	2.7102	17.233	5.6884	16.149	10.823	12.977	15.106	1.7785	12.01	0.66751
2237.6		9.4568	2.0577	-4.1873	9.7966	5.8492	1.2236	11.244	3.3564	7.5549	2.1131	9.7674	6.5329	10.444	8.5787	12.707	6.9919	0.92459	5.7666	2.4624	1.9572	11.172	1.4456	3.0781	4.4809	4.4922	0.65143	10.886	-0.43121	5.5622	5.7875	0.63464	1.537	7.0393	6.0253	6.5063	4.9233	2.7236	0.98103	7.2178	9.417	1.9129	12.346	8.9031	11.742	27.474	1.7097	1.6228	3.5919
2236.1		6.724	11.172	-2.5615	5.611	6.83	3.3576	8.6485	4.606	3.1849	4.2895	6.845	7.827	7.5855	5.3764	7.0868	-8.4726	3.0499	-4.7429	12.118	5.7484	0.43445	3.1013	9.6504	5.4505	9.2386	4.8168	2.3342	0.83403	7.5532	-0.11063	4.9355	10.513	8.7045	2.589	8.0967	7.0941	0.047806	2.1278	1.5435	8.5104	13.229	8.5435	6.9832	29.053	6.2056	-1.4501	5.2355	-1.3019
2234.6		6.1729	4.8308	1.0643	0.33429	5.2652	0.58221	4.053	0.9465	11.906	6.8292	9.7407	11.666	9.4539	5.0836	10.194	2.7901	6.4479	2.7478	5.2276	9.1759	0.96968	4.3932	3.6774	4.6022	0.34859	1.7092	11.964	12.281	8.8169	-0.91759	1.4181	-1.6014	-0.53928	3.3346	3.5052	2.9013	2.2811	5.2744	5.1417	15.24	7.6353	6.5595	4.6998	17.274	15.301	2.481	-2.4246	7.2588
2233.1		8.3489	5.3992	10.508	3.0575	10.428	3.9885	4.9119	-1.0766	8.9901	9.1869	-0.99992	7.3241	9.1404	6.4276	4.9384	3.1436	3.1186	1.5114	8.3377	8.4216	1.6867	-1.042	9.341	3.5723	13.095	6.238	7.0491	3.9099	11.717	1.5485	3.1736	7.5566	11.49	1.8983	8.3683	4.163	10.514	1.1484	0.55824	14.516	5.3148	9.1212	2.7807	14.587	14.398	3.6849	5.3696	7.6379
2231.6		7.6156	6.1494	4.316	2.5078	-3.8642	4.8492	-1.502	-0.91788	10.983	5.7261	4.2595	-0.10912	-0.99109	12.681	4.5917	1.6788	9.2437	7.3661	-4.1882	-1.4237	0.039993	8.9772	9.0048	9.4517	6.3865	-1.4152	3.5883	5.1752	5.3445	5.4695	5.8383	4.5326	7.1551	1.7348	3.0495	8.6974	1.6571	0.47694	6.1565	7.4275	15.358	18.593	2.3164	7.9004	10.404	-3.6568	4.8	0.38068
2230.1		9.064	13.263	3.9418	2.3216	-2.1563	4.2551	5.5385	-1.8501	-1.0235	0.81036	8.6098	1.1849	3.0592	15.299	2.7904	1.3049	3.9141	10.312	4.0132	0.0036774	0.57501	13.36	1.5779	3.8767	0.76892	5.8406	2.1275	7.8949	-2.1189	5.9361	4.1393	-1.5824	4.457	3.5713	1.5487	4.6864	4.436	-3.1037	3.7547	5.2485	7.4017	5.1554	4.7615	6.1233	2.2281	3.3653	2.9575	-2.1493
2228.6		14.149	3.4679	0.11311	-0.59206	3.188	1.8426	9.1242	5.5813	2.0604	3.1671	0.41458	5.7516	6.746	4.099	5.5347	-1.0692	-0.14279	2.1669	6.7603	2.7037	3.8372	2.1067	1.9693	3.7565	2.7876	7.0962	5.5757	2.9782	10.054	5.3122	0.25864	4.4843	0.48608	3.5896	1.5025	5.7662	2.6695	4.5882	4.2619	9.9786	-10.555	0.9913	5.389	15.256	11.689	-0.52184	8.5694	5.8662
2227.1		16.688	5.4908	2.2845	1.9487	5.6231	6.5209	-0.92654	3.3764	4.9623	-2.2945	7.8558	11.955	-5.2036	3.9904	3.3699	2.9202	3.0729	-0.34154	9.1439	0.31282	7.6448	5.0351	-3.6391	4.3638	7.7153	8.1699	1.2057	1.8797	5.8633	-1.1296	6.5598	6.0054	2.3335	2.1533	3.4562	9.0279	7.4485	2.8256	6.0417	10.891	4.2164	3.0095	10.744	5.4802	5.6966	3.7729	-0.728	4.2455
2225.5		7.2266	4.0593	7.365	1.7622	1.513	1.0172	0.47725	8.808	6.7734	6.7891	-0.52109	3.4306	12.483	-2.4813	2.2964	8.728	1.7432	2.7868	4.437	8.1038	3.8162	-0.76355	4.2075	3.5168	0.097702	2.6982	10.109	2.4177	2.9455	6.9745	5.2248	2.4357	1.4538	6.899	0.31899	4.4715	4.0459	14.518	-2.5418	10.712	2.806	1.0284	4.2815	18.069	12.796	5.3404	0.1564	-1.7387
2224		3.2198	3.5367	4.2637	1.5754	11.221	3.5133	4.2443	3.5121	2.0386	3.6904	7.1019	15.997	-0.55695	14.32	9.7681	3.9899	3.1406	2.0968	4.821	1.1673	0.16905	4.7103	-1.2188	6.6699	0.29796	5.7716	8.2839	-0.31729	4.3911	5.4423	2.0715	0.13831	6.5739	0.73543	1.3634	5.1876	4.4613	8.5732	2.6924	7.9879	-1.3317	-0.95261	2.7281	13.749	14.44	-1.4558	3.5859	2.8224
2222.5		7.5764	2.105	3.344	2.6611	5.292	4.3727	6.375	1.3071	7.3037	7.8642	4.9066	8.9275	1.4936	4.2128	7.7853	1.7972	7.6287	2.4979	-1.8858	0.7762	8.1582	0.54779	-2.463	5.2777	6.3163	-2.6096	2.8228	5.8568	1.4731	3.0014	4.0091	5.4771	4.9667	2.39	1.3168	0.81284	4.8766	7.5375	-1.3463	16.9	9.6216	6.1577	5.7206	19.429	13.176	4.8389	-3.3485	4.4744
2221		5.2057	6.1279	0.2428	9.9286	2.2726	4.1412	4.1419	0.7386	1.4779	6.765	8.3479	5.1306	7.1807	8.6516	10.894	0.69546	-1.3377	1.9903	-0.774	6.7488	3.2383	7.2945	-2.2523	3.3404	0.5165	1.7364	15.18	5.3037	-1.4447	2.5608	0.67418	8.6342	5.9053	-0.31895	-2.9115	5.5291	3.474	-0.77063	6.0698	17.267	-7.9702	-2.3677	3.8047	12.02	6.0938	1.4973	5.5353	0.67207
2219.5		13.38	8.5143	0.23228	4.2866	10.526	6.4548	10.09	-0.73915	0.56081	4.5745	0.15256	2.9698	7.9585	11.636	5.0927	4.1389	5.5138	-2.3356	4.5196	4.5393	4.6818	8.9502	4.1402	-2.597	6.171	-0.64517	4.9915	4.9322	4.7281	1.2114	2.7938	1.2454	7.0254	1.3355	3.0417	8.427	3.1621	2.0117	-0.15094	8.1794	-2.653	0.016083	-5.5657	4.0651	7.5576	4.5192	0.23692	6.1423
2218		-1.1728	0.53694	1.1308	3.19	2.9603	6.2227	-1.5978	2.3285	7.0981	6.7473	6.3208	2.4453	3.2817	3.1665	8.9282	3.4003	1.0925	1.7023	0.35872	2.5116	9.398	0.24219	0.53275	5.4658	-1.2656	10.064	5.712	3.8333	12.901	-3.7741	-0.17758	1.6745	1.4182	6.0809	4.6313	5.1429	2.3046	6.6119	6.7191	8.1827	-4.9721	3.3092	-2.3904	5.7472	4.2943	3.9047	-0.15259	4.5217
2216.5		5.9104	9.1052	3.1204	-0.45215	5.3951	-1.6458	4.7141	-2.4219	7.0899	3.2835	1.7619	9.3755	7.878	13.425	1.8548	1.7528	8.3076	-1.714	1.2891	3.0294	1.3869	-3.5565	1.4712	4.62	8.7525	4.0459	11.705	6.1891	4.8921	3.0589	-1.1488	-0.078049	3.4477	5.19	5.1299	5.8591	-2.0072	5.9397	6.6802	5.6406	5.4365	2.2396	1.5129	7.612	5.941	4.7448	2.0033	-5.2806
2215		5.5388	3.855	-0.89014	5.1781	-2.7158	7.0308	6.6621	5.9185	6.8996	2.0011	4.6574	7.5782	2.474	-1.0441	5.3267	4.4685	1.7042	6.6878	-2.1441	4.8197	-0.44252	3.3718	5.6823	8.8649	-2.5024	9.8457	9.5165	4.9083	4.3376	2.2557	1.88	4.7144	4.5678	4.117	0.5374	0.39313	0.77171	5.8124	2.2772	16.008	-0.33685	10.624	-4.2202	11.841	6.3149	0.13026	2.1588	7.4623
2213.5		6.4398	2.7867	4.0085	3.3537	3.9007	6.4346	1.5191	2.9862	5.8001	2.7185	4.6439	0.50818	1.4338	5.215	1.3442	2.8206	4.3736	2.1808	4.6047	7.8828	-2.9992	8.1185	2.9846	0.3829	3.5154	1.6454	-1.0358	6.7184	4.5104	5.6348	3.0907	-0.67497	1.3244	6.8624	0.49039	0.018219	-6.2674	0.41255	2.7835	6.3747	2.2537	6.6462	0.77469	14.979	6.3259	3.3339	1.9506	0.56911
2211.9		2.0678	-2.8273	5.9979	-2.1073	-2.0287	4.3834	4.1939	8.781	5.7912	7.9809	0.44833	8.347	2.757	19.111	8.4524	2.8088	-0.95732	2.9465	-1.0101	0.21832	4.6256	2.6832	6.8324	5.3553	3.8965	2.8994	-1.4066	8.1646	5.2284	5.0139	-5.6988	5.9352	8.8081	2.8802	3.7158	-0.35695	3.0568	-5.3515	0.016464	9.1053	0.29874	3.2134	-0.048614	7.5725	0.88226	3.0829	2.4692	1.6757
2210.4		6.4229	-0.80484	3.8055	3.5225	-2.3215	2.1504	1.9596	1.3032	2.8732	0.51582	8.6165	2.1859	3.3531	6.0978	5.7426	4.0697	2.9846	2.258	3.9209	0.91756	1.3414	-4.5701	1.226	7.9646	6.4596	0.69876	10.041	1.4291	4.8557	0.029861	3.6938	5.2727	-0.61714	4.1709	3.4868	6.9044	-3.9824	4.521	6.3406	15.291	6.5259	-0.58227	1.3106	3.6212	3.0757	1.5593	6.0788	0.23698
2208.9		2.0506	4.4902	1.0677	6.0611	0.29454	5.1898	9.7252	4.3708	2.1368	0.86855	3.8755	6.2066	3.7674	2.7218	1.2147	2.9668	1.4717	5.3877	7.2156	6.344	4.0571	2.3583	7.8014	9.8466	4.1134	1.9525	2.7609	2.148	6.6647	5.2278	5.45	3.1554	5.5939	0.37054	1.2575	5.9838	1.7055	3.6659	4.6644	13.112	-3.7923	0.16775	3.9426	11.307	2.3602	3.6719	4.4153	2.9801
2207.4		8.0415	0.87595	-2.7612	-0.67337	5.2739	9.8652	8.3995	5.62	5.9455	2.4935	1.3161	5.136	3.9995	5.8913	-0.94986	-1.5909	0.14044	0.15366	3.9648	-0.22987	-4.8638	0.37746	-3.2595	5.9104	-1.8695	4.115	1.6625	3.5939	4.1098	5.8805	2.8424	1.7649	5.2593	-1.0664	2.8463	5.063	5.0296	1.5375	2.8059	11.479	1.1621	6.5541	0.57486	10.629	0.19031	-0.57924	0.20601	1.5411
2205.9		-2.8768	1.4436	0.31903	4.4103	2.617	4.3587	2.8919	6.3238	1.9359	9.2091	5.3023	1.7019	5.8682	4.6978	5.0676	-1.7849	3.5364	2.92	4.3507	3.7418	6.0335	-1.2396	-1.411	3.2472	4.8749	-0.44978	4.2005	5.5854	7.1914	0.71539	-1.0377	5.6471	5.6521	3.4967	0.43504	5.2332	-0.55534	0.31838	3.1294	10.028	6.1168	9.8501	3.9349	4.1333	9.4755	8.6242	1.633	4.2842
2204.4		8.2047	3.102	1.9447	6.221	10.142	5.5793	4.8386	1.7549	5.3807	5.1972	7.2883	0.99492	7.7369	3.5046	7.994	6.2026	4.5686	0.049988	4.9185	4.986	4.0216	3.5069	-1.017	7.675	6.5283	-0.28752	1.102	10.122	9.0002	-4.4495	1.9912	3.8927	0.40845	3.5143	-4.5218	3.4033	1.3142	1.099	-2.7293	15.123	-0.74658	1.1464	5.4771	-1.2707	6.0337	1.2821	-0.57668	3.3908
2202.9		10.013	7.1237	1.5701	0.21318	5.8479	3.5267	9.8759	2.2766	6.4615	6.2755	3.8196	5.924	4.6961	-3.1429	9.2839	4.9171	-1.854	7.7253	11.668	0.22997	1.6458	0.071426	7.7406	3.3754	2.3632	3.8744	5.2758	2.113	6.2632	3.8403	0.65642	5.4105	2.4373	4.4407	2.3393	1.5731	0.81975	4.4243	5.2298	14.58	0.93533	-0.28473	4.4738	10.053	8.0463	5.7581	2.3042	11.225
2201.3		10.003	10.782	-3.7134	10.205	-4.264	7.8376	10.004	0.43484	-2.4578	8.2628	5.8054	11.217	10.928	3.8464	-0.51697	7.268	4.6324	-0.053543	0.23604	3.1103	4.179	-1.0003	-0.95605	3.6216	4.7435	4.5817	0.72249	4.104	6.2536	1.2214	1.1399	2.9282	7.3753	-1.7238	8.2912	7.5612	-0.94728	6.6589	3.007	10.766	-3.3825	-3.1697	-1.2562	10.467	5.1504	2.4159	1.0031	4.8764
2199.8		3.8111	3.3489	1.9121	12.742	5.0785	2.1483	3.9502	2.0476	-1.1955	5.1588	2.1549	1.2367	6.2512	-2.0729	2.9548	0.89137	10.028	5.4404	-0.10492	5.8088	3.4395	8.8371	-5.4708	2.2316	2.9419	7.4706	11.078	12.459	9.3347	-1.3973	4.1688	2.9912	7.7678	3.5662	3.334	3.3673	2.922	2.7114	-2.6705	14.951	0.84525	1.9455	-0.62225	10.883	1.3457	4.1646	3.8836	2.892
2198.3		2.3461	7.9158	2.083	6.9159	5.8753	8.6406	6.2598	2.2056	4.7939	6.5998	1.7769	-0.74358	-3.3349	5.2809	6.6083	6.3328	-0.57696	7.4798	1.0088	0.50703	6.518	-1.5075	-2.349	9.0234	3.3219	8.3593	0.88803	-5.7326	6.0522	-1.4703	6.6523	-2.9461	9.6147	1.0379	5.4675	4.6279	4.4275	1.8544	-0.89369	14.772	-0.92694	9.7881	-0.71527	-4.7012	2.9958	8.8223	6.582	-2.547
2196.8		9.7899	11.392	-1.2008	-2.1837	3.7627	7.4962	3.2964	3.0909	7.5103	7.1314	9.0352	4.9124	10.351	5.7258	10.262	8.1376	2.6363	4.0648	7.3952	2.8415	0.86909	3.4207	2.0456	-1.6393	0.61082	1.0659	5.4251	5.3488	5.4967	-4.2704	5.3175	2.7525	3.6433	2.8731	-0.035507	3.5248	0.47827	-1.1847	-4.2082	11.685	4.3918	9.631	8.4646	19.351	0.64597	4.7526	3.6438	6.3775
2195.3		9.7789	-2.0417	3.3336	-4.9198	-2.1681	3.2607	5.4237	2.5215	5.8628	5.6626	-2.2521	0.93181	-0.68948	6.5348	-1.1757	4.6696	8.0312	-4.6229	6.5091	-2.6422	6.4928	1.2579	4.0766	1.6982	4.9905	7.2269	-1.3107	6.6119	-7.6043	4.3843	-5.2899	5.9055	6.581	-0.56456	3.5523	3.5124	3.6199	2.5032	4.8408	15.688	2.0743	3.1104	0.91757	5.7679	3.5692	3.2283	5.4325	-3.7889
2193.8		5.5856	6.1609	1.504	5.6162	4.9915	-0.61165	9.5506	3.0428	9.4876	7.4659	4.0967	5.3145	6.9965	-2.2926	7.9319	6.1103	-1.3015	5.0529	0.53189	1.51	3.7525	-0.35979	-3.5289	11.581	8.8243	2.6602	-1.1378	6.9655	5.4761	2.6755	7.1934	3.2397	5.8819	1.9974	9.5033	4.9543	-4.3298	-2.9006	5.1618	18.418	3.5746	-0.68314	-3.1751	15.457	-2.2351	10.068	2.8572	-0.31921
2192.2		9.9377	2.1817	0.94727	3.6067	3.9693	4.6068	1.3138	-1.5267	4.7488	2.7236	-0.28175	9.1518	-5.3174	-0.57391	1.9487	-3.54	4.2749	0.7289	1.1004	0.93497	-1.8968	0.93181	1.4114	2.7366	2.2946	2.8207	5.3987	4.9555	-3.0797	3.5125	3.3131	5.6647	1.7284	-3.4405	1.4544	4.3962	-2.4613	-6.4862	3.1192	13.149	3.439	0.97845	3.0966	10.784	0.32477	-2.9115	3.009	3.1505
2190.7		11.926	8.7478	9.4814	15.779	-1.9622	2.9159	-1.105	1.1764	-3.2631	3.6172	7.1579	16.625	0.914	-0.30951	11.42	2.9914	2.942	0.58684	1.6691	6.9053	-0.45531	4.0416	1.4427	-0.47125	2.4919	2.6174	10.117	8.9453	7.637	-4.0139	5.6147	10.089	7.2112	5.8487	7.769	5.838	3.4072	0.83693	3.0764	15.515	5.8488	0.6402	3.3685	1.0193	3.9758	7.0185	9.1606	-1.7434
2189.2		5.3682	2.2227	4.7426	2.1325	3.5606	9.2248	-2.7967	2.6067	3.4521	5.7831	2.9609	6.0985	1.3271	-0.77206	2.7094	6.6134	-1.6638	4.263	4.6014	0.51175	5.8951	4.2421	5.2921	-1.4973	-0.76555	2.0501	10.471	4.2076	0.53536	5.7326	8.4616	5.6048	6.8756	6.774	2.8106	6.1888	0.0027008	-1.2949	2.3058	12.609	0.2587	-3.5161	2.9132	1.0736	-2.0095	6.4029	1.13	5.5444
2187.7		8.2651	5.1523	2.7313	8.8497	0.17442	2.6243	7.1477	4.5825	5.2581	4.3124	0.94594	-4.2464	1.9221	4.0388	6.5443	2.9627	1.9122	-2.6061	5.8976	6.4819	2.9728	1.8974	-0.858	0.38614	3.068	2.3919	4.8256	10.379	8.5247	2.3885	7.3087	-0.51634	10.904	2.0631	1.8522	3.8123	-2.4925	2.5734	-3.1919	19.885	2.3052	4.8736	1.0041	2.7651	8.1877	3.9692	-0.35523	-5.7131
2186.2		6.7978	6.445	2.9014	5.0209	8.0604	4.569	4.7282	3.1035	7.0637	7.023	4.5669	-5.319	0.33496	-4.605	7.288	-0.14294	3.3061	5.252	2.2846	2.2699	1.3229	3.1887	0.99162	2.2693	8.9011	4.3696	3.3614	11.459	6.3319	-6.2282	0.3374	5.5437	5.1133	1.3518	4.348	1.2537	6.6481	2.4408	1.4915	16.07	1.806	-0.91885	2.9129	9.7292	-1.2518	5.899	5.4318	0.30171
2184.7		18.057	8.1012	14.162	13.737	12.31	9.2406	1.0357	4.3517	6.8689	1.0058	3.0969	5.2446	2.3839	-0.52127	4.7587	5.8421	4.5179	5.8373	2.6717	0.78496	3.8546	2.48	4.114	0.8797	4.9158	6.5288	-0.28494	1.4482	6.1388	9.8825	4.8206	3.7853	7.8682	5.5495	5.2073	6.1494	-4.9387	2.126	5.9928	19.527	7.4886	5.107	9.913	8.148	-2.6913	0.37404	-0.41783	5.9528
2183.2		8.4077	8.3026	12.514	6.2716	6.5589	3.3664	6.252	3.9634	8.8558	2.8064	7.4448	7.4443	5.1601	4.4719	10.593	7.2815	-3.3613	-1.0319	5.786	1.118	6.2044	4.8621	9.6002	12.217	0.20299	3.0514	3.7049	6.1642	4.8546	1.448	2.2129	1.2991	2.8047	3.0196	5.7028	5.5904	6.2016	3.4471	5.5845	17.166	6.9895	10.951	5.6405	10.022	5.5058	3.0308	3.3686	-2.2144
2181.6		4.9394	-0.041702	1.9566	6.9874	2.9896	1.8556	4.559	11.03	6.6605	5.8793	1.0654	6.9164	2.8451	7.8289	6.7908	3.4479	5.3047	0.46257	3.0822	-1.4582	5.4631	0.33499	4.7227	-0.80849	3.8536	4.3011	11.876	7.9709	12.479	3.741	-1.304	2.449	6.4684	5.9442	2.198	-5.3323	-3.7492	1.1313	9.7214	19.532	5.763	6.6135	9.1864	-0.83166	8.0666	8.233	7.3365	2.3456
2180.1		19.107	10.159	8.6718	4.0665	6.5109	4.5264	1.5929	7.3682	11.919	0.95174	4.1403	10.57	-0.37915	3.5498	4.443	2.5232	2.516	-0.58838	1.1057	0.87459	4.9035	3.2624	-0.88206	0.8929	0.41315	10.641	3.5021	7.7774	6.104	6.9432	4.6336	-0.76518	3.4045	5.2321	6.5113	9.1993	2.1179	1.7243	1.4942	14.443	1.4457	1.9124	6.7325	-0.04837	5.3548	6.5259	3.6677	-1.0945
2178.6		4.1839	3.6329	-0.24939	9.8728	-0.33144	11.015	9.8995	2.4343	7.1784	8.5693	1.5788	8.4058	-1.4215	6.544	4.0952	1.0529	8.4544	7.4517	-1.416	4.48	5.7984	7.099	-2.4865	0.77631	-2.1183	16.981	2.0369	7.5838	10.092	5.2367	4.0259	5.8387	3.6135	2.3383	3.5517	1.3673	3.076	1.7717	2.3579	12.445	2.5831	9.0299	9.1881	9.4629	3.5525	4.2734	9.4533	3.829
2177.1		9.6237	6.1969	4.4655	7.315	3.9166	10.049	9.2967	1.6818	3.5278	4.0045	3.9261	9.6955	2.8084	14.084	0.83795	1.0368	5.6653	1.6735	0.78944	4.6306	3.4202	-1.2466	0.27246	3.3868	2.9862	1.8666	2.0259	6.1171	2.2618	6.6211	5.0542	4.4419	6.0038	5.4441	3.3192	0.98949	8.7609	3.4546	1.4027	14.993	8.4476	3.0561	4.5528	-3.5715	-1.5229	4.2025	7.7839	4.5705
2175.6		15.79	9.3062	5.9075	6.5749	5.6189	7.8096	5.6026	3.1111	4.4223	4.8938	8.8186	5.7122	6.8564	8.1689	7.0351	5.5659	4.6942	5.8952	-1.187	8.7809	3.0419	0.22598	4.3042	2.179	0.8178	5.8424	8.3781	5.5592	8.6129	4.9148	9.5371	4.1357	9.8485	4.3679	10.359	1.5206	4.4456	3.6825	3.3562	17.904	7.0393	8.5368	8.0995	13.213	-0.96185	5.586	0.4778	4.039
2174		2.5025	17.143	9.895	4.1984	4.5938	7.9337	10.454	0.54038	6.9531	4.1464	0.80205	9.0016	1.8134	-1.7453	-1.6769	5.5495	5.9047	5.7536	10.655	9.8403	5.3908	8.9714	-0.93657	2.0624	1.5584	3.9998	3.094	6.2739	2.9641	3.5724	4.5655	5.2838	6.2387	9.4734	7.3989	2.0516	-0.23331	7.183	0.4005	11.906	6.7221	2.9272	7.4647	0.72446	3.4178	7.1513	-0.46486	4.2349
2172.5		12.123	11.524	8.6095	4.0032	14.296	3.6938	5.1228	9.0602	11.12	10.126	8.6033	8.4722	10.77	8.5223	11.429	6.2599	8.7513	6.8844	0.31505	-3.6461	1.0121	8.08	2.0043	4.1272	-0.24692	3.975	7.4458	2.4428	0.95123	3.6846	5.9573	2.9766	7.3557	3.3058	6.9838	9.1277	3.0873	4.3189	1.6259	19.908	7.6774	1.6807	-0.6247	2.5998	5.9789	4.1708	0.95563	6.7941
2171		8.4706	2.6325	3.5055	7.444	9.815	4.5445	8.1552	1.7618	13.468	8.1044	1.8588	11.215	6.09	1.881	10.353	0.78822	0.68863	7.4697	3.7932	6.8673	4.815	6.6431	7.8542	0.73753	10.493	9.0407	4.3427	-3.025	10.211	7.6152	3.3491	5.2145	9.927	6.9562	4.3868	2.5673	3.3167	5.2724	-0.96742	14.273	2.0872	8.9796	6.1951	1.9298	2.1764	3.7358	4.0121	7.5349
2169.5		12.454	3.3772	10.947	10.157	4.7889	8.4859	10.278	4.2816	6.3613	10.628	4.9325	12.504	7.0463	-2.9417	7.4584	2.771	3.3531	3.328	6.5443	1.926	2.9815	8.8427	7.7043	8.439	-1.4945	13.015	13.24	12.234	8.9249	5.546	10.014	4.1795	0.49824	2.7883	1.9714	8.3705	0.63698	-0.3196	-0.28809	18.638	0.86081	2.6426	10.47	-0.012299	1.2833	5.8461	2.1593	5.1848
2167.9		5.3464	5.3942	0.3884	11.598	5.0351	11.881	5.8556	-2.4717	8.1633	7.6971	5.6422	12.883	5.2749	6.2356	4.5636	10.026	5.4718	2.4588	6.9316	4.2572	2.4205	6.6784	1.5543	8.6855	3.245	9.8987	5.4087	12.766	11.093	7.2951	7.0416	1.6893	1.0691	7.3473	7.7375	2.5369	5.9568	7.7238	2.5723	18.821	8.5432	-2.6039	-0.89179	-1.5909	-1.2465	1.0471	5.9425	0.65262
2166.4		15.329	7.7747	3.2842	7.4011	2.372	2.1858	3.2509	6.9569	4.8744	7.311	5.4428	9.2617	2.4126	2.5042	12.032	12.008	10.499	3.4079	3.5009	4.2246	5.3139	3.7868	-3.5046	2.5686	-1.6521	4.9637	7.5777	13.843	10.352	6.8626	3.1605	5.017	4.7308	-1.3664	7.8671	9.976	1.2766	-0.23288	8.8872	18.276	2.5895	4.8772	4.4742	8.1037	4.2241	9.5208	3.3617	6.1204
2164.9		5.6753	10.882	5.2705	6.2951	2.072	1.5805	5.9184	4.7487	3.7667	7.6515	6.152	12.367	8.8225	1.1364	11.137	7.081	1.3449	-1.4615	2.979	3.2826	8.3887	5.804	-2.382	1.1786	8.9049	8.21	5.9281	2.9194	7.0653	2.7938	2.1883	8.8894	8.7557	5.0103	9.6327	4.3237	6.5958	6.3547	7.2011	17.732	3.3627	7.0851	0.74905	3.0707	-4.3059	5.8124	3.8713	5.406
2163.4		6.7484	5.9889	2.166	8.4616	9.7719	7.7024	4.5858	12.177	5.3861	6.7189	4.8612	1.8363	11.05	2.6781	11.878	7.2446	7.0994	1.1239	5.9119	-0.93228	6.7363	7.6394	-0.3501	1.2434	1.4619	3.8197	12.278	5.9958	7.4147	8.907	3.0342	4.398	3.8714	7.7505	5.2164	5.3987	-0.44859	3.4878	0.060394	19.369	5.5906	8.0206	9.9335	6.5837	-0.65363	9.7404	6.7444	4.328
2161.8		11.276	5.6411	9.0612	5.7186	8.5623	6.1876	6.7074	9.9687	9.3689	10.149	9.3883	12.76	9.8238	-2.689	7.71	4.1351	7.0354	3.1637	3.2084	0.12537	3.4472	4.3838	-0.50005	3.1262	7.8367	6.1565	14.81	8.1628	10.491	3.5658	5.6983	6.2697	8.8051	0.49056	1.3453	3.2008	3.9612	4.2565	8.0101	17.551	6.5457	11.32	10.754	-4.085	0.45312	4.7591	7.9808	9.068
2160.3		10.166	13.475	7.2289	2.9751	8.443	9.3996	10.283	4.4873	10.078	13.034	10.097	7.6825	12.051	7.3982	6.814	3.2069	5.6983	-0.25119	-0.040848	0.45538	3.7942	10.219	5.3498	8.4633	10.393	7.9472	9.3414	14.875	6.8397	3.6793	0.54396	4.6862	6.8292	6.5028	6.9284	9.7297	10.734	-0.066605	4.5045	18.642	9.3188	-1.5635	7.3933	-2.9358	1.014	4.5048	4.3075	7.2621
2158.8		8.3286	10.762	7.7601	8.0495	6.869	10.611	11.132	8.8241	7.1513	4.0998	8.0779	13.332	12.278	5.1222	5.1907	7.1878	3.2702	4.1522	8.8919	2.9671	3.7774	3.5084	4.1089	3.4368	8.4036	12.647	12.6	15.041	5.1883	14.702	7.2078	4.3751	6.8532	2.3332	12.693	10.986	0.41615	1.9736	6.4532	21.006	7.7282	5.3718	-1.0584	8.3957	9.5751	7.5232	5.5431	10.911
2157.3		7.5818	4.7773	4.2911	12.033	4.5673	10.732	4.343	6.4335	9.3149	9.7107	14.604	12.255	1.9598	9.5736	14.476	3.8956	9.751	12.374	2.1883	0.93309	4.1241	12.798	2.8679	5.3193	11.141	9.1643	8.7668	12.843	23.9	5.1794	7.5079	7.7	8.1496	3.2542	6.6395	1.5142	2.4614	0.5587	17.856	23.006	6.3194	7.2159	11.763	11.364	4.3179	10.36	7.8693	2.3775
2155.8		7.1981	18.61	7.5491	9.1062	8.9923	11.397	10.463	7.3152	11.296	6.4118	7.312	18.813	13.822	1.8431	9.7612	4.2392	5.3223	2.0494	10.393	4.1715	5.5613	8.2687	4.3539	9.5651	8.6055	4.2267	8.7517	8.6453	12.612	2.0204	8.7169	5.7513	4.1728	9.4475	3.1308	6.5878	6.1425	9.87	12.167	17.187	2.9103	1.4233	7.4927	15.422	7.6056	6.1047	10.013	2.0255
2154.2		12.087	6.0784	5.7161	7.634	5.4172	5.517	1.6742	1.4696	11.095	9.8398	0.019623	14.825	7.1397	-1.5234	12.501	10.037	5.9844	0.99797	4.7807	5.9552	6.8166	2.8305	4.2037	7.2655	6.2516	7.8343	12.191	9.9015	14.777	17.044	1.0167	9.8023	12.741	2.9134	5.6221	6.5703	-0.35832	1.3628	10.296	18.823	2.0468	3.9945	7.0412	14.936	2.1665	7.4863	2.702	8.7645
2152.7		2.7934	8.4557	5.1556	8.8887	5.4779	7.6364	7.9758	6.533	8.8941	8.9036	9.2724	13.747	12.82	1.8375	10.694	12.017	3.5553	9.9465	12.441	8.1022	7.3444	7.2104	-0.6738	4.4204	4.8065	15.805	14.539	9.521	3.852	2.6122	9.3165	8.3983	12.582	6.9244	6.6585	11.098	4.4132	5.9459	12.606	19.004	11.001	-2.7071	4.2262	5.5401	5.2726	3.9585	5.027	1.8668
2151.2		16.772	4.1053	16.049	12.143	15.357	8.4827	5.186	13.414	7.7835	9.0578	9.0704	16.122	11.409	11.198	13.252	-0.3674	3.8531	7.4403	7.7367	10.431	2.2356	6.3173	6.8122	12.848	9.1792	4.5031	9.7955	9.322	9.6535	10.908	7.2525	12.085	5.6956	7.117	11.513	7.4437	7.0026	6.892	4.9155	18.276	9.0467	0.59097	1.0475	12.508	5.6513	12.067	9.5334	6.6053
2149.7		16.387	14.3	10.943	18.67	5.2346	5.1468	2.7596	5.7499	13.036	10.484	14.504	21.77	11.453	11.469	10.899	10.339	4.878	13.48	4.8509	5.4865	8.9448	1.4241	7.2073	6.5478	1.5515	11.382	14.87	8.3953	7.2729	4.6589	7.7338	14.134	15.172	12.582	10.003	10.88	2.6826	8.7464	10.679	19.547	13.274	-3.5656	1.5053	12.022	12.393	5.266	9.3122	5.5254
2148.1		13.637	13.04	2.5636	6.6503	10.385	5.0832	11.787	8.9945	9.0157	3.1828	5.7563	11.962	14.405	14.83	7.8192	4.4993	6.8117	2.2459	8.8742	9.0873	3.29	1.258	9.2386	7.3385	5.1963	12.079	13.944	6.0137	13.801	9.1369	7.4877	12.728	11.739	5.3194	7.5842	6.6795	-0.0014648	0.78197	5.3512	21.182	5.6824	8.6413	5.4176	12.808	11.499	11.738	13.818	8.2634
2146.6		13.979	14.87	6.5475	7.7213	1.5346	10.837	11.36	8.2386	9.9038	14.608	15.917	10.155	13.357	13.645	15.284	10.477	6.1996	5.9211	7.8062	3.0514	3.6348	8.546	5.8151	6.4924	7.9314	11.321	13.2	15.995	12.692	6.7059	7.0595	9.3218	11.761	5.8744	7.3466	6.8423	8.223	6.9982	7.477	18.089	11.909	17.757	5.6933	17.048	24.968	9.1181	11.414	13.183
2145.1		20.319	9.6088	8.3494	2.9739	6.3204	10.955	8.9327	4.7554	7.7007	11.305	6.9863	12.528	15.763	14.461	15.476	9.7281	13.769	5.2326	6.9202	5.7425	8.7068	2.1977	1.8462	6.9192	5.03	10.563	11.546	5.7946	18.856	14.457	12.813	15.006	17.963	13.702	8.3816	9.914	5.9018	9.0323	3.2388	21.541	9.0446	15.963	11.06	8.0164	13.345	9.2257	10.1	5.9203
2143.6		8.6592	7.4382	10.879	13.135	8.7422	9.4356	13.959	11.454	13.134	15.82	7.1463	17.265	8.5321	15.823	22.759	13.16	9.5202	4.9078	12.58	10.07	5.2331	9.8492	12.241	4.8003	13.947	17.622	15.346	9.9573	13.201	12.571	8.021	7.7804	11.62	5.3476	10.144	2.8035	5.7621	7.9748	7	22.994	13.816	8.8964	9.518	18.257	23.723	11.333	6.6047	13.385
2142		15.363	13.449	10.498	13.841	11.164	14.643	8.4403	11.607	3.8389	8.3351	16.215	20.729	13.665	17.002	19.132	7.683	9.0892	6.4009	15.148	4.7604	11.577	5.5005	10.635	8.4994	11.226	16.136	10.964	14.302	10.637	14.504	10.138	16.554	12.55	5.3564	9.9052	10.602	7.9856	7.8256	12.215	25.172	11.861	12.193	8.8849	27.043	17.373	7.2585	3.2904	15.395
2140.5		16.247	8.7323	9.2086	11.093	5.9481	8.5779	7.83	12.668	17.271	12.667	8.3747	17.466	7.3426	11.273	21.142	14.933	6.1125	10.258	7.171	7.269	4.8305	8.6064	3.2119	10.744	9.2331	13.559	12.764	15.736	13.527	10.438	9.3458	8.4186	13.115	13.911	7.6667	7.8546	6.5727	9.4942	6.7028	18.079	16.269	15.49	6.0702	18.557	7.933	6.4565	14.703	12.132
2139		17.313	8.5603	1.555	8.3436	10.187	13.239	9.5829	11.548	11.248	6.8171	8.8974	10.019	8.2925	15.907	16.06	14	9.3172	6.1143	14.284	10.141	4.0832	7.8937	5.9698	7.5335	5.7848	8.9804	11.472	18.807	12.599	11.825	10.008	10.1	13.499	8.4641	7.2459	6.3796	6.6136	6.9799	7.0075	22.621	12.677	0.42297	8.7098	1.5248	9.5827	4.1996	7.7518	7.2316
2137.4		14.015	11.479	13.356	16.321	11.879	8.2639	5.8809	2.2454	13.771	12.603	5.6016	6.7546	11.969	6.7235	13.704	7.9765	4.1581	5.2434	8.4889	13.376	8.7902	5.908	2.9094	2.6865	11.791	15.311	15.998	12.422	14.579	1.5764	4.3061	9.4179	18.972	3.3809	8.0975	14.54	5.1995	11.192	6.9481	25.89	6.7208	-3.1901	7.8948	14.856	18.141	7.7607	10.255	8.1496
2135.9		9.8075	12.579	14.065	11.935	11.389	10.561	11.269	4.3972	10.656	13.297	10.669	15.671	15.646	10.449	10.985	12.861	16.817	5.4633	15.42	8.0655	4.0423	15.195	7.8489	11.112	8.3416	14.55	14.341	13.31	15.468	5.5095	6.2406	12.371	11.718	8.2974	9.3124	6.3375	6.876	7.7669	6.7061	14.795	5.6737	12.106	6.1707	8.9146	7.4268	11.867	4.393	9.0673
2134.4		9.4175	14.223	10.774	7.5478	4.899	11.585	12.476	15.094	9.9048	10.536	5.5543	14.042	6.5944	15.083	12.993	12.473	13.839	11.319	12.897	10.209	12.385	10.663	5.3337	9.3553	11.983	13.971	19.049	14.743	19.084	11.988	6.9021	8.7782	11.736	12.486	7.6179	7.4069	2.3702	8.7047	-1.5365	23.336	1.5354	5.2192	6.4465	6.4276	13.985	5.2459	12.349	11.076
2132.8		16.3	10.595	9.8469	7.7058	8.0446	9.8807	13.863	9.4274	7.3348	19.047	10.803	16.048	18.088	2.4446	16.819	5.5393	17.042	11.175	15.647	7.9888	10.728	7.4042	6.8183	7.5985	13.442	19.209	14.119	12.903	14.335	13.74	5.9271	13.185	17.573	8.6747	10.832	14.476	9.6821	8.0054	16.038	24.059	8.6697	9.787	9.6313	25.94	16.906	9.3517	15.942	6.3564
2131.3		16.454	13.512	10.919	9.6817	14.644	8.9038	9.069	12.669	7.8556	5.5573	13.869	15.146	15.4	10.716	9.1892	6.9688	8.4274	9.2129	6.2145	13.041	6.3427	10.145	8.1212	11.114	17.447	12.083	14.461	10.517	12.678	17.491	6.9521	17.591	15.954	6.1357	11.137	12.09	5.9029	9.4874	15.613	12.963	10.168	16.537	13.726	6.908	9.4639	7.2756	11.534	10.546
2129.8		13.881	10.973	7.2641	6.0206	10.516	10.835	11.729	7.0021	21.83	8.0671	14.208	11.333	9.6199	18.804	17.196	4.3976	7.8121	12.341	14.236	9.7292	11.775	14.886	7.4237	11.721	8.178	15.866	15.53	12.858	16.292	19.788	6.8858	5.9961	9.0616	7.4143	13.078	8.9766	10.487	5.3318	3.0046	22.23	5.3014	15.286	4.5465	7.875	14.203	8.2901	6.3978	8.1899
2128.2		6.5795	16.434	14.154	13.45	10.933	15.13	14.388	9.8798	9.9863	14.395	13.092	19.338	10.021	5.984	14.293	8.5534	7.0146	9.2874	10.076	11.508	5.7534	13.626	12.726	3.0537	11.818	20.194	10.963	15.38	12.815	11.54	1.7284	7.4916	10.169	12.511	3.9276	8.0445	5.7973	5.1753	15.123	21.316	6.6168	12.216	7.913	8.6599	16.032	6.9407	14.352	11.106
2126.7		17.096	12.44	7.9525	11.242	7.7124	8.3337	17.774	8.2119	15.233	7.4486	13.793	14.797	12.604	11.709	15.389	13.436	6.2169	11.506	12.643	8.0136	8.2765	8.1839	8.9371	5.4776	7.2754	7.7942	16.395	18.447	10.065	8.0186	9.8435	11.168	6.1851	8.8794	6.595	6.5666	15.471	7.5633	4.5131	21.673	10.477	5.3277	4.0065	13.081	17.316	7.7728	7.5792	9.8401
2125.2		12.158	9.9005	7.0237	14.852	9.4009	13.537	12.614	15.271	13.57	8.5022	10.313	13.347	14.278	19.253	18.849	9.773	9.9644	6.6341	18.483	12.155	11.163	14.56	8.6029	8.6287	12.915	17.394	17.281	17.514	18.042	10.316	7.4131	18.117	15.11	2.3388	10.899	9.9975	6.2355	13.769	7.5393	27.485	15.065	8.8031	6.1002	13.321	19.327	14.968	6.6239	12.21
2123.7		17.218	14.633	11.913	17.008	8.9067	11.103	9.9996	9.9663	7.9065	15.01	14.65	12.987	17.041	11.341	21.581	8.1094	10.257	12.125	12.504	9.3877	8.5946	8.2088	12.996	11.052	10.735	13.902	15.803	11.307	16.382	11.522	14.255	8.7015	13.125	14.161	10.111	6.3369	5.5447	9.9738	6.9282	26.024	8.5618	13.732	4.9208	5.0142	18.428	8.891	10.941	8.9438
2122.1		14.461	10.274	10.801	6.6168	12.412	6.8508	11.385	14.843	8.6063	14.607	6.8049	16.808	15.259	8.5211	13.04	12.264	6.7309	10.162	13.798	5.8925	13.299	13.857	11.934	14.566	8.9186	10.046	15.598	14.737	15.449	8.1828	7.2789	3.649	10.049	4.8925	8.4136	13.585	8.3081	2.9051	11.953	24.198	18.058	11.207	8.1052	16.708	11.529	8.6315	11.621	7.3134
2120.6		16.611	13.732	6.0531	18.044	6.0987	19.143	13.315	5.3558	11.851	12.023	11.687	17.538	20.204	10.61	15.771	15.326	12.114	12.38	10.001	9.8513	5.8204	9.6871	4.6895	12.625	6.7381	20.19	12.846	9.9837	20.879	9.2071	9.0295	10.05	9.1539	10.169	13.443	9.3784	8.3436	12.562	4.4311	20.555	3.5543	4.1352	10.925	5.3098	17.174	9.2808	8.1185	9.137
2119.1		8.2159	14.826	10.396	16.743	8.694	13.981	11.79	6.232	13.277	12.347	13.841	19.721	18.784	5.062	16.502	18.389	13.314	10.961	15.658	9.81	11.615	2.9715	3.809	7.4111	8.9209	14.334	18.821	13.594	11.218	5.5043	13.871	5.1782	12.622	3.2627	9.018	5.7168	6.5606	8.0373	8.3635	21.274	12.323	17.064	7.7461	23.912	15.184	4.1117	19.161	14.779
2117.5		15.82	18.101	10.92	11.623	17.107	12.455	10.082	9.6533	12.885	15.033	15.812	20.268	10.637	6.423	19.413	6.7238	9.06	10.088	7.4969	7.2226	8.3176	3.3462	8.0189	11.469	14.376	19.385	21.341	15.567	24.647	14.71	7.2576	10.669	15.544	11.083	10.956	13.509	11.504	9.3291	13.204	22.538	11.637	15.991	11.293	6.8773	7.1924	10.397	11.84	8.4197
2116		16.878	15.013	16.534	12.321	6.9733	12.746	5.1017	15.802	11.583	16.628	12.511	16.633	13.762	13.239	21.598	12.331	13.533	6.6688	10.426	11.181	9.2021	13.539	5.3197	11.527	9.6486	11.709	14.224	16.631	19.167	9.0076	13.008	10.159	11.739	6.5402	10.348	11.847	4.4474	7.893	14.226	20.893	11.496	15.464	20.113	8.57	20.292	10.136	8.3363	8.7878
2114.5		17.026	8.6505	5.0574	15.564	17.203	9.9459	11.03	7.9495	16.28	15.314	18.482	17.724	11.249	10.236	12.145	18.301	12.914	7.7949	6.0828	10.592	11.723	11.731	10.257	5.7668	9.648	13.669	16.743	12.058	15.686	8.941	13.667	14.194	9.9328	5.2691	3.9217	10.729	6.2989	5.7284	7.0643	28.157	15.354	10.026	7.4786	20.807	6.8448	4.2389	5.5594	11.883
2112.9		17.174	8.1061	5.2167	11.715	6.341	7.5091	15.139	11.734	13.886	15.271	13.725	14.451	19.646	11.779	13.601	10.271	4.6587	15.648	14.467	8.186	6.4245	7.7419	7.5568	15.461	12.374	17.083	14.171	16.575	8.9315	11.784	6.1435	13.682	12.672	11.998	1.1314	15.429	9.0593	10.654	17.357	20.692	5.3944	10.589	17.571	15.772	10.852	8.7051	13.328	11.341
2111.4		13.685	12.107	10.648	15.32	8.5694	9.6172	9.0667	6.0628	9.8554	9.41	11.332	21.177	8.5875	18.049	12.693	7.5134	10.948	18.047	12.85	7.7792	9.6715	10.843	1.766	13.699	8.9184	13.769	5.0529	19.819	16.177	11.353	14.62	9.7158	10.137	14.726	10.341	4.3108	2.1828	13.033	10.558	20.5	8.5252	14.606	10.754	12.555	12.314	2.2618	8.0044	4.799
2109.9		18.741	22.833	15.17	11.289	14.252	8.9974	11.902	11.664	12.915	13.184	9.8466	14.085	11.892	12.5	22.875	12.21	14.147	-0.10075	12.506	6.0991	11.827	14.489	9.0656	9.2103	6.7345	12.455	16.116	13.972	11.604	6.5594	12.187	7.0209	9.2387	10.726	12.822	12.646	12.578	4.5022	8.4855	23.944	5.8373	10.622	10.846	11.882	19.956	13.091	9.0441	4.62
2108.3		15.069	15.56	3.3286	15.802	12.115	10.377	15.829	16.175	8.156	13.322	20.361	20.81	17.559	21.133	13.42	9.4509	5.5268	9.9336	6.707	8.6006	8.7098	13.226	8.7288	10.357	13.278	16.958	15.178	15.215	13.393	14.129	4.8453	10.507	15.067	7.0898	5.6668	9.8907	6.9733	6.5158	10.412	18.479	12.24	13.728	12.756	12.845	13.417	10.283	14.993	0.98619
2106.8		16.669	18.104	9.8501	15.951	15.251	10.666	13.028	13.048	5.7601	10.731	8.8752	17.534	10.317	21.948	16.692	9.9644	6.1791	11.604	9.0897	3.4653	11.41	17.053	5.3008	5.8678	8.5473	13.643	23.695	14.639	20.456	7.1534	10.412	8.3566	16.713	13.998	13.42	10.044	6.8223	4.7102	10.338	23.74	10.097	8.6523	3.5749	9.445	21.422	11.839	15.668	13.716
2105.2		17.723	12.102	11.826	9.1909	10.931	8.772	8.2257	8.4671	4.8182	14.685	8.2979	16.803	20.893	18.763	20.145	12.296	10.831	6.365	10.563	7.0569	10.11	11.789	2.0543	14.105	6.3621	11.599	18.393	11.336	16.244	10.905	13.251	12.387	17.085	5.8155	8.6278	10.742	8.1254	8.9037	12.991	20.274	11.409	11.212	8.0299	14.408	18.155	9.031	8.8881	8.6266
2103.7		9.6849	12.826	9.0734	6.7932	11.52	11.059	13.969	10.613	13.149	12.457	15.174	7.1629	16.013	18.668	17.052	12.626	8.5734	9.671	10.4	9.5571	11.901	6.1611	4.08	15.069	7.4488	16.646	19.635	15.85	16.033	15.02	7.363	17.507	13.639	8.7228	8.9258	18.893	2.8822	5.8229	14.187	27.716	7.9922	9.953	11.212	15.552	11.068	11.677	7.3804	11.173
2102.2		12.556	18.459	7.0482	12.213	17.017	8.619	9.5296	12.031	12.569	17.501	11.687	8.4309	8.4054	17.846	21.232	4.2295	1.77	5.1587	11.873	14.239	14.236	15.078	11.197	19.305	10.172	16.42	18.15	13.636	17.093	12.771	13.475	12.081	8.7371	6.1754	13.042	11.227	5.2749	2.3779	13.383	24.976	11.121	12.148	13.848	13.423	10.708	9.0501	10.054	8.4469
2100.7		12.153	14.819	14.295	7.6329	7.0585	10.724	11.09	11.267	9.6258	18.18	14.926	23.335	16.797	9.5695	19.41	15.469	7.8753	10.464	15.527	2.9201	9.8443	8.5408	6.8583	0.44994	17.985	15.103	16.119	11.058	11.971	12.159	2.4947	11.928	12.744	5.0819	6.066	8.6503	3.4853	10.023	7.3056	17.508	12.613	13.797	10.12	23.657	18.166	15.695	9.4546	7.7201
2099.1		13.023	15.359	14.087	15.234	2.9179	7.737	11.377	8.684	14.318	17.586	14.892	19.511	15.007	8.2017	21.225	13.616	8.3438	11.406	3.1814	7.4192	6.361	10.003	5.0651	12.504	13.07	9.2389	17.542	9.3884	21.031	14.092	9.8784	12.136	15.114	7.6243	11.272	13.346	8.9679	9.8484	6.3182	26.039	12.65	12.718	14.21	16.619	9.4414	9.0679	16.673	13.72
2097.6		19.346	14.808	13.697	11.016	15.14	15.295	11.118	11.374	16.101	12.082	10.312	11.504	17.034	14.834	20.857	14.127	6.6301	6.8928	8.108	14.827	7.7863	12.374	0.90796	11.102	11.428	13.738	15.51	19.718	15.18	16.025	2.7163	14.89	16.392	5.9844	17.023	8.5871	8.6315	9.4911	8.057	20.207	9.0505	16.73	17.028	13.943	21.262	5.1672	6.7994	8.8108
2096		15.851	20.62	3.6703	3.8878	10.634	11.944	11.95	14.427	17.702	12.032	10.641	18.951	14.332	6.9198	19.034	12.273	11.098	10.015	7.0343	11.689	6.6657	13.835	6.5686	2.9728	15.421	5.8734	17.477	10.23	12.057	13.957	11.372	10.188	9.3067	12.889	11.137	13.646	6.4764	7.3145	0.15863	16.919	11.632	1.6496	6.2083	6.9031	10.899	8.5389	8.3801	5.9009
2094.5		13.082	15.159	7.2793	17.305	8.6735	2.41	14.053	8.7521	9.8469	11.618	13.151	20.215	18.722	18.824	14.847	12.601	3.9288	8.9562	12.87	8.7322	8.272	15.296	12.956	19.207	9.4134	11.281	14.352	10.922	14.569	12.436	8.7548	11.668	18.948	8.1575	8.1595	11.613	11.048	3.8641	5.8957	17.085	13.305	11.114	10.661	13.136	9.2641	9.9102	7.9603	10.445
2093		17.585	12.788	9.9788	11.449	14.348	8.6939	12.702	7.4407	9.0827	13.021	11.297	20.207	22.928	8.546	18.659	14.565	5.4866	6.9875	6.7044	6.5023	9.8778	12.938	6.9799	11.076	12.496	13.233	18.137	14.523	12.717	5.0956	11.592	5.8732	12.588	11.243	10.454	15.579	2.528	8.4127	10.723	21.433	8.7948	11.124	7.1139	9.0041	7.628	8.3721	8.4491	14.262
2091.4		10.27	8.5977	9.405	8.8644	12.568	8.6136	10.259	4.3107	9.5906	12.605	15.26	17.288	15.498	12.813	9.0157	11.438	3.5895	3.7456	5.0844	8.0902	9.6651	10.762	5.3668	8.4002	2.3061	10.094	13.193	10.123	12.865	13.574	8.9739	9.3508	12.954	9.2375	6.5671	9.1816	2.0074	1.3237	2.6398	22.144	7.9208	0.76865	11.93	10.508	11.264	7.5609	3.4828	-0.64958
2089.9		11.317	11.861	9.7399	9.1886	15.695	9.2601	7.2707	12.089	14.461	16.916	14.313	15.642	14.067	10.535	16.826	5.7638	10.056	8.6852	10.555	11.859	9.4518	3.3128	9.3898	6.269	7.3879	12.59	10.976	7.9048	12.648	11.324	5.083	9.0093	17.502	6.1403	9.043	14.602	1.4861	14.597	12.011	16.308	-1.3172	8.7766	6.7453	11.285	8.8992	10.204	4.3341	8.2569
2088.3		7.0911	12.761	12.256	17.512	4.2766	11.724	9.1906	3.6859	14.059	8.3167	15.003	21.085	14.454	11.711	23	7.9079	6.1576	13.806	11.843	4.5373	10.147	5.6813	5.5941	12.137	13.378	6.1765	14.94	18.959	13.885	8.8928	6.2827	12.485	10.595	9.9516	7.882	6.3846	5.146	10.597	5.9256	14.291	-0.91937	10.602	8.6514	10.606	10.716	9.2101	10.639	8.0719
2086.8		12.683	14.568	7.4992	16.381	13.766	6.5514	7.4735	15.464	12.202	14.262	19.328	13.801	9.2032	8.3407	18.446	8.2332	7.1682	10.018	10.586	11.397	7.933	6.9586	9.7981	6.9138	8.0952	20.49	12.54	14.921	13.303	11.189	2.3912	7.2327	13.869	10.853	5.6296	6.8944	2.8052	5.141	7.8398	21.909	7.2963	11.154	0.37532	8.2904	0.16769	10.034	10.035	11.341
2085.3		10.092	15.466	3.651	7.7939	6.5282	4.6509	9.5742	8.5142	9.9803	4.7528	20.198	14.697	5.5886	11.516	11.528	15.831	8.1785	8.4112	16.42	4.4373	8.9913	6.9628	2.0018	11.872	7.9026	13.166	16.866	16.7	13.267	9.6663	6.1358	9.2525	15.687	3.7546	3.7405	4.3128	5.0095	5.6841	3.5715	18.436	14.966	11.16	4.4627	8.1565	11.619	5.0398	11.794	6.7917
2083.7		4.9544	12.545	7.984	15.025	6.38	5.8407	12.947	8.4731	13.031	10.879	9.9768	18.684	9.9729	6.8728	18.972	2.7006	5.7338	7.3493	15.343	4.7502	8.7762	10.785	12.569	9.7385	14.618	17.479	7.7378	13.025	17.411	6.5074	2.7891	8.7257	18.778	9.746	4.3962	14.094	8.6674	4.9531	9.8474	15.689	7.5446	0.80145	11.64	13.294	3.7974	1.6813	9.1885	8.0599
2082.2		14.362	13.987	7.4074	4.2546	4.7765	6.3026	8.1373	4.7952	10.99	12.095	8.6637	18.306	3.2656	8.7746	12.052	7.5698	5.1068	0.65074	7.9032	7.0627	8.197	-0.48485	0.77141	12.332	8.7879	20.517	17.154	11.349	9.0095	11.894	11.078	4.0161	11.504	4.8278	5.2332	10.966	-1.13	-2.3246	14.85	13.305	6.668	8.9875	8.6358	-1.0232	8.7019	10.868	13.128	8.4184
2080.6		9.2233	11.428	11.739	2.393	5.8993	8.9457	5.1453	10.208	11.494	14.765	16.441	14.11	15.649	18.131	19.131	10.438	7.9339	7.2244	11.554	8.1019	15.435	11.518	11.701	-1.9849	10.23	14.101	6.5694	11.854	11.335	7.8253	11.185	8.7602	11.139	12.818	3.3426	5.8368	3.2538	6.0329	5.8508	20.375	5.9727	2.6272	12.54	7.5679	8.333	11.69	6.1578	4.9583
2079.1		14.993	13.959	5.3437	5.9855	9.0216	7.043	5.971	11.257	10.543	8.7066	19.127	15.731	3.849	0.031921	17.301	2.2158	8.7606	9.4343	8.6585	12.959	0.49182	8.4296	6.994	7.1528	6.7617	12.411	7.2571	13.449	16.932	7.2115	10.929	8.7764	8.4088	11.535	10.906	9.6165	6.1825	4.7532	7.2149	17.445	10.913	9.1757	6.2619	-0.75024	15.6	6.1489	9.7326	6.9524
2077.6		8.0348	5.9439	9.6746	7.7588	7.7792	9.1396	12.796	-0.2408	8.4998	11.193	9.2666	7.1688	9.5031	13.751	15.652	7.0833	7.0414	6.1891	5.7627	8.1792	4.093	8.6134	9.3773	4.2896	8.7475	13.993	13.944	12.68	5.4373	9.8701	6.4897	12.61	13.86	2.6151	5.3779	4.3045	8.3831	4.1992	12.76	19.605	7.8534	11.905	-4.744	7.476	10.32	9.516	10.943	9.1276
2076		17.803	13.201	5.8233	8.4406	15.445	7.0538	9.0751	3.7159	13.366	7.3152	7.951	12.606	7.8837	13.833	13.456	7.7684	8.0489	4.5797	5.7756	10.126	11.875	9.7058	11.578	8.1531	10.369	11.211	5.903	13.91	13.397	8.7103	8.0503	-0.64906	13.492	7.149	3.4857	10.628	5.6738	0.18938	7.7577	15.219	12.066	18.451	10.613	6.0651	1.5855	3.9737	9.4257	6.7568
2074.5		11.571	17.366	4.5169	7.6673	3.1103	1.6947	8.0809	3.6724	10.413	13.255	3.3623	10.588	14.446	9.3696	6.351	7.7259	9.6015	8.6065	4.152	5.1636	3.2939	11.889	1.2337	12.198	6.3537	5.7012	20.225	11.14	9.7192	7.7323	5.2471	7.1825	5.3057	4.7734	5.7749	7.3152	5.6913	8.5424	11.119	20.469	9.0049	11.542	2.1522	11.745	15.032	7.3401	10.09	13.477
2072.9		11.337	12.257	11.028	8.3477	11.684	7.0623	10.359	12.719	6.7316	7.0117	10.227	13.115	10.461	1.0873	15.427	9.319	7.699	3.7236	4.7097	5.2914	5.6208	6.9803	6.161	7.3328	8.1557	6.7359	12.183	9.0962	11.859	9.1177	10.807	9.1948	11.3	9.6697	10.427	6.365	2.0715	4.3484	2.4785	20.263	4.4889	1.9052	2.963	7.06	9.75	4.8879	6.3894	1.832
2071.4		8.7397	11.512	9.1753	10.846	11.165	4.2476	4.8179	10.493	13.414	14.041	8.3644	11.277	11.567	5.3504	13.229	-0.54286	8.3416	11.386	5.2671	11.782	1.7655	-0.11029	7.6336	11.74	9.0481	14.134	13.958	15.779	9.0895	10.685	7.6393	8.6608	12.93	8.5655	6.897	8.687	6.8148	1.2443	6.5648	15.33	4.3363	0.085754	1.9555	7.4657	13.922	6.0717	9.0523	2.9143
2069.8		9.9594	13.31	8.049	10.434	1.9185	5.2503	12.731	8.8115	5.3679	11.069	8.6826	12.893	10.308	7.2492	10.667	1.9582	10.075	1.9567	4.7331	1.0001	3.364	4.7984	3.8327	5.2372	5.7578	12.803	10.46	4.6431	9.4098	8.797	6.1076	6.1257	10.741	7.2787	2.639	4.4627	7.1935	6.3205	6.8315	13.305	6.91	3.174	8.5835	-0.12979	9.7294	3.0731	7.8962	8.1777
2068.3		10.815	8.745	3.1042	7.2939	9.5803	9.7072	3.5526	11.857	6.7762	8.4597	10.455	9.9625	11.957	-0.30679	16.104	2.6406	5.9889	14.527	8.7442	4.7629	5.144	9.1615	3.4862	10.552	8.4669	8.1999	12.597	18.597	13.184	14.546	9.3028	9.0443	16.188	2.9005	7.8352	8.4198	0.1172	1.5776	9.6429	20.734	4.7562	1.5346	2.3022	7.9108	2.2635	8.6196	8.3761	2.8953
2066.8		12.215	3.4511	7.2495	10.699	7.2408	8.1632	12.192	10.902	8.3654	6.577	6.7715	17.395	16.697	8.3183	13.722	4.9586	6.0845	1.8243	3.4821	9.0705	7.287	8.4328	3.8662	11.321	11.721	4.141	15.643	14.733	10.23	6.112	2.6794	11.416	12.542	8.8851	6.8488	8.0124	-0.051071	4.1057	13.907	20.707	6.7835	16.257	2.7473	7.0411	0.79627	1.4384	2.8553	4.703
2065.2		12.341	11.429	8.4853	11.012	14.719	8.6188	7.9211	17.219	9.2269	8.5118	3.6332	15.735	9.6172	8.216	8.0664	1.458	9.0889	1.6666	4.4015	4.105	8.5204	7.5221	11.337	10.998	6.9738	6.2633	11.779	5.4127	15.822	7.3146	8.0557	5.2422	7.4419	5.2329	9.1348	12.695	3.7801	11.178	4.353	23.226	8.083	8.4343	3.374	7.0802	7.8742	6.2568	7.3339	11.965
2063.7		8.831	16.316	2.0842	8.597	1.4689	6.3466	5.6499	8.6269	11.542	8.4458	10.858	15.53	7.446	11.75	13.501	2.5023	5.3654	4.7812	8.4115	8.9572	3.3897	6.6109	2.8068	-1.1439	5.6807	12.567	14.46	9.9103	14.139	4.1535	3.4316	4.7034	10.886	7.2164	9.7838	15.196	2.5197	7.8862	9.7066	15.016	6.1094	8.6102	7.6365	9.4822	4.2237	9.2565	-2.0061	7.0445
2062.1		15.138	12.656	0.59146	4.545	5.3086	15.528	7.1963	3.8522	10.766	11.47	10.627	14.777	7.8192	10.737	11.299	-0.45425	8.3686	3.895	4.2389	0.71776	2.2582	5.3354	-0.26926	12.713	12.023	12.869	12.594	11.498	8.6382	0.99196	8.0797	10.345	4.8746	7.7445	6.614	4.6047	7.9855	1.865	10.15	15.715	6.6803	-1.579	11.353	1.1556	-3.2461	2.8012	9.1985	9.3959
2060.6		12.535	14.813	6.9164	12.856	7.3294	9.9819	5.833	7.0771	19.444	10.129	4.2138	14.934	10.555	12.815	16.732	6.2252	5.0078	7.3723	9.5207	6.8416	8.5809	11.15	8.6543	4.752	10.001	11.899	4.1827	10.54	7.8636	6.5576	9.2729	5.0771	11.59	6.4539	3.8074	7.4674	-2.0039	4.9337	7.8648	16.231	5.6145	4.9586	13.069	9.9196	7.2836	6.3455	4.7662	7.3834
2059		13.385	11.697	9.7863	8.4388	8.2584	2.7986	10.469	8.847	12.121	12.425	8.3454	8.907	14.563	10.529	14.527	4.7221	1.101	5.2127	8.0748	6.7832	8.3575	1.5104	14.486	8.9718	9.0697	8.7452	10.316	12.853	5.9975	12.487	4.8294	10.535	10.304	8.799	1.0002	3.6023	4.7333	6.9103	7.7606	11.656	8.7299	5.4952	1.1476	9.2282	12.358	9.8893	5.0607	8.6429
2057.5		13.144	11.852	9.9281	9.1117	9.3679	10.16	9.8316	9.7071	8.7969	5.6278	11.567	8.3338	17.116	16.969	14.504	10.673	11.012	0.87048	4.6282	7.8149	3.588	-3.7668	13.409	15.736	10.137	6.8638	10.085	15.893	8.6758	4.0517	0.74899	5.8104	15.745	10.961	2.7378	9.0089	8.0149	3.2487	6.5639	19.625	2.9354	9.1212	11.771	13.808	15.612	7.4326	3.5362	11.538
2055.9		9.6295	9.4613	6.9785	6.5113	10.113	9.7029	9.1936	8.5669	11.291	15.376	7.697	17.396	20.213	6.3187	17.026	8.8049	6.0131	12.346	8.0904	9.9371	9.9089	3.8649	8.3306	10.681	4.2948	4.0726	15.125	12.569	12.99	0.34389	7.3955	12.357	9.0025	7.487	-3.5252	12.415	0.56859	2.859	7.9119	20.503	9.5041	8.9285	12.94	0.7515	7.0484	8.0664	12.011	10.251
2054.4		15.205	7.615	7.4829	10.637	4.4938	7.4269	4.7369	10.153	16.148	6.3958	11.099	16.094	7.6729	10.94	17.728	6.7545	1.7411	3.6396	3.5522	8.6043	10.775	4.9506	-0.92987	1.8078	11.543	6.7353	11.438	7.6074	14.94	4.9995	4.769	13.267	8.805	6.5572	10.393	7.093	2.2125	2.6496	9.4406	16.653	5.163	4.1893	-2.0741	5.3303	-2.4257	5.0633	4.6676	1.5086
2052.8		14.052	5.404	3.9866	10.399	10.146	9.5138	5.9158	5.5576	4.0947	11.597	14.137	21.882	10.405	13.016	8.4294	6.8853	6.0141	10.023	11.377	2.7255	3.6399	10.217	11.082	11.115	6.6079	14.306	15.75	9.1907	17.616	8.7457	9.5965	11.267	15.334	6.8995	7.0382	9.5886	4.4009	1.8935	5.6954	11.893	4.4578	8.3581	3.0932	7.9081	12.099	5.3326	9.6868	7.6749
2051.3		11.081	9.0103	11.035	7.0688	11.434	11.236	8.1849	11.143	7.4957	13.706	15.537	10.941	8.0444	7.4542	9.13	12.834	3.7411	0.95206	10.474	11.392	4.1409	2.3929	11.093	11.149	13.127	5.5128	9.5157	5.6823	7.5644	2.4916	6.0599	6.1743	10.407	-2.2134	6.4099	15.538	3.3157	-1.955	3.9491	14.768	11.934	8.7076	6.9871	11.94	11.35	7.4195	7.7964	2.204
2049.8		11.563	4.9794	8.4467	6.1015	9.0844	4.0495	4.4534	8.1826	13.441	8.5413	7.664	10.909	9.8651	14.074	12.011	8.7813	6.3767	7.5166	3.571	4.6025	2.0958	6.7496	0.37614	5.7278	6.5541	7.9914	11.099	13.991	12.421	3.6919	4.1593	8.5354	12.571	4.4911	5.5992	9.8502	2.5934	1.2861	7.4743	17.825	5.227	9.0561	3.9713	7.0612	11.146	4.5968	0.087112	6.1872
2048.2		4.771	15.493	7.8575	9.8605	8.3699	5.9525	5.4484	7.0395	8.4772	9.7394	5.6082	16.512	4.2302	7.9656	12.528	6.3645	10.648	0.444	5.2124	7.2674	-2.132	-0.71265	5.1131	6.3053	5.0712	15.196	10.317	17.754	8.913	1.8008	7.8944	8.7134	12.188	1.5583	4.0605	10.525	2.5973	8.8891	5.7253	13.062	6.8831	3.0394	12.773	4.1813	16.94	2.6826	0.19528	4.3513
2046.7		11.979	11.096	4.1768	10.346	3.4729	11.673	11.352	6.6234	10.421	12.573	16.097	14.66	4.4127	5.6752	11.954	7.4018	2.5552	6.462	5.399	5.3863	4.7308	8.552	9.6678	5.6096	7.5878	9.3096	9.7172	15.334	5.0408	5.0005	8.7202	6.7087	10.713	8.0795	4.5213	11.563	2.9642	5.0365	4.8845	15.39	4.9024	-0.43246	3.7555	-1.2445	5.2793	2.5862	6.8484	0.69675
2045.1		9.3671	7.4257	7.4046	4.2854	3.1202	4.8479	9.6184	13.479	8.9105	7.9516	8.949	9.3516	9.6851	6.2932	18.832	1.7111	8.6437	7.2067	3.7669	2.7774	3.9565	3.9979	2.5856	4.0038	8.1034	9.7858	14.934	11.277	13.35	7.4726	0.81818	10.703	8.6914	8.2364	3.7087	5.3276	1.3302	2.637	7.497	10.626	4.0119	2.0945	8.0103	-2.6712	8.8899	5.9438	8.9554	10.678
2043.5		12.209	12.482	0.6317	9.1331	10.585	9.1127	7.3387	10.153	1.0352	12.238	15.8	13.315	6.0475	7.4561	18.256	6.9288	4.9134	6.678	6.3161	7.4407	7.3634	7.2614	6.7754	6.2154	8.6183	13.352	8.878	9.5833	10.567	7.9444	5.8248	10.151	9.3964	7.3016	4.3501	11.273	3.8772	-0.30934	14.108	15.68	6.9389	6.4385	-5.7356	9.5374	7.7723	9.119	3.2437	10.477
2042		5.9597	15.355	6.4036	11.434	3.1392	8.6496	4.331	8.2807	4.7956	13.069	8.2865	15.642	12.045	7.5274	7.4961	6.6914	4.0917	3.967	6.8648	3.0125	3.4969	4.1606	9.8737	6.7897	2.5868	7.0995	10.639	12.797	8.5105	2.4159	3.0128	9.2337	3.9187	7.0933	3.3545	2.3088	8.6051	3.2883	3.8094	10.187	3.6834	1.6904	1.0632	12.472	3.1991	7.0211	5.5312	6.2746
2040.5		4.073	13.136	3.8113	5.3713	9.3292	7.8223	7.5046	7.6806	10.192	9.3542	10.045	17.24	1.8603	6.6892	12.008	5.3624	9.2696	4.892	4.5041	7.4929	7.9936	5.2412	3.3352	7.9088	6.5546	7.0279	14.581	6.0111	15.181	3.2509	7.2913	4.4976	0.98558	5.0662	5.0857	8.071	3.696	7.2485	12.964	11.784	6.0638	-0.69479	2.0434	2.8611	2.9888	6.0136	4.1819	6.254
2038.9		5.8217	12.007	-2.6	6.0346	-1.5731	1.176	5.0409	5.0798	7.0415	10.729	9.0754	9.9277	9.856	-0.69519	7.9743	5.8509	5.9013	-2.3656	10.506	3.9727	6.4894	4.5029	2.7958	3.0268	0.33955	5.8646	10.704	13.769	9.85	4.6308	6.6601	8.6693	6.9604	4.8564	-1.0022	4.9233	0.78575	-0.42943	1.7535	17.381	8.8067	-3.2634	3.568	2.1577	2.0498	6.0964	9.1955	2.0507
2037.3		14.66	11.786	3.8971	2.3333	7.5237	5.8018	4.3948	4.2966	8.7997	12.285	8.4685	14.433	5.1234	10.647	16.848	8.7022	7.6234	6.0125	2.5078	8.6336	1.8937	6.1275	6.8012	3.4166	11.396	8.3367	13.554	7.89	11.973	-0.8986	7.1194	8.8399	8.9342	1.0094	4.5458	8.8656	3.1473	-1.5634	1.4508	12.431	-3.5419	-5.1059	2.3645	0.90768	-3.6177	5.815	8.572	-1.4261
2035.8		8.0434	8.6553	2.7571	10.995	2.0738	9.1541	9.3843	-0.12349	10.012	6.2032	5.679	12.027	14.572	-0.19351	18.449	4.8256	2.7994	5.1173	3.418	9.1121	12.025	3.5697	6.9877	7.4418	5.1796	5.7172	6.584	8.1919	8.2771	8.1171	0.85092	3.9185	8.5434	4.798	2.2749	9.7162	7.5081	7.3012	5.3287	12.207	0.1087	6.1413	0.61479	10.748	2.532	7.8967	5.0389	10.733
2034.2		11.062	4.9778	2.7073	8.9282	3.7139	4.1421	9.1003	7.0922	12.132	12.303	12.343	2.7122	8.3826	1.8745	16.048	6.221	5.0658	7.3124	9.7821	8.3173	5.4275	-1.5341	5.9008	1.4662	4.5983	12.188	7.0682	14.129	5.4894	4.587	8.4001	5.3596	5.6061	-1.7777	4.367	2.9296	6.5952	2.3461	-1.8855	14.347	2.304	11.569	-2.5903	10.586	0.3168	5.6142	8.2323	5.8003
2032.7		10.807	16.936	8.4749	9.588	2.9891	8.584	3.3611	3.0345	8.4334	7.492	1.5518	11.578	5.2833	6.8509	18.373	3.6157	9.5135	0.416	9.2366	7.8856	3.557	8.4522	8.086	5.3077	5.8342	15.93	10.824	7.5204	13.246	6.3292	0.85793	11.345	8.8495	4.0093	5.5493	3.9604	1.8631	5.935	7.4444	12.485	0.13489	2.0865	2.7493	1.8787	-4.6267	5.513	3.7887	10.321
2031.2		1.8239	10.711	7.5148	8.9743	15.173	2.6616	4.5303	5.7036	10.371	5.7714	9.8506	12.806	10.365	-1.6276	8.6981	9.919	5.7788	3.1555	5.0544	10.908	6.7768	2.0745	-1.0021	8.4212	5.0694	8.5808	10.034	6.3654	7.1845	5.8895	5.6789	8.0568	15.001	6.3412	6.913	6.445	1.8576	3.1591	3.8642	11.714	9.4198	1.5122	6.0884	6.6249	5.8835	9.4114	5.1628	11.024
2029.6		13.749	13.757	8.0083	3.9959	12.809	8.0111	9.1532	6.9175	6.6705	11.141	7.9667	8.5782	9.0818	1.3474	13.203	4.2213	0.77069	1.3487	5.7804	5.7476	10.36	5.8778	1.1816	5.8972	6.6671	12.685	3.4247	11.027	15.303	5.9947	7.9539	4.949	8.4244	1.763	0.82127	3.2923	0.2146	8.1996	11.737	11.123	6.1582	2.7544	-1.6647	5.0059	7.6649	10.036	8.1724	5.3618
2028		13.309	12.257	6.1374	-0.074234	6.9905	6.8145	3.7754	4.6761	7.8787	7.7819	6.4454	8.7131	8.8884	4.8671	14.435	3.7957	8.8529	0.63223	7.2332	5.8595	3.2141	8.9531	-0.81723	2.4631	-1.0088	8.2432	7.9055	10.78	5.9669	8.8268	6.7738	6.7492	10.028	9.3658	4.7289	8.1387	5.298	5.4203	10.336	18.168	4.3503	3.9953	3.3087	1.7494	7.9906	10.661	7.545	5.3354
2026.5		8.6869	10.393	2.8113	8.5821	1.5342	6.5263	4.5787	8.798	8.5408	9.695	9.4688	14.847	13.24	-1.9773	8.3929	6.2786	8.0256	6.4607	1.5946	10.153	4.0682	10.028	7.1834	6.4828	1.3145	6.3459	9.1127	11.804	7.5387	3.4768	7.4114	12.73	5.8131	4.968	7.545	5.1662	1.2896	0.45805	8.2064	12.485	4.3601	3.5989	5.1907	16.128	-2.5938	1.4664	8.7352	7.1266
2024.9		8.2454	8.1631	0.5753	10.146	4.0767	4.9646	4.2903	6.01	14.475	9.607	8.8548	9.3432	15.408	14.814	5.077	6.9424	3.743	4.2884	2.8643	2.627	5.6487	-2.1708	1.3649	9.2286	4.1821	13.72	4.8645	15.555	8.2006	8.8536	3.503	11.074	7.9604	5.1146	8.9058	4.5563	-0.90163	6.9485	6.9844	14.982	0.18698	3.2008	10.89	8.1425	2.275	8.9987	8.2883	8.1896
2023.4		3.621	3.387	5.2476	3.71	5.7089	7.2204	8.0011	6.1304	10.044	13.882	2.4217	10.384	6.8474	1.2401	11.396	11.06	2.7325	1.0244	6.1334	10.191	9.7738	7.2661	5.3639	6.3369	9.2307	6.0031	11.343	2.0314	4.3161	7.6846	2.8668	5.9612	9.3792	7.2604	7.7205	2.1273	0.7243	0.52828	4.6702	12.025	3.2858	0.25601	7.8604	2.337	-1.0393	6.1668	8.9316	1.6156
2021.8		0.81406	7.8827	0.64655	1.9999	6.6129	8.5664	10.439	12.25	11.977	8.5192	7.0788	11.787	6.2862	1.6662	9.5329	3.9042	3.3579	9.3964	0.12944	5.5737	4.6258	2.1571	6.635	11.081	6.642	8.1032	6.0018	7.7804	6.9763	7.2426	2.7756	7.0296	12.434	1.4056	5.6255	9.5159	4.1677	3.7433	-1.645	8.7025	-3.9797	0.2193	4.1033	-5.6509	-0.53635	7.698	8.4835	1.7682
2020.3		10.006	12.923	3.3173	9.9252	8.4247	11.002	8.1478	9.0968	10.454	9.5193	0.098297	10.643	16.087	-0.27249	11.123	6.5658	4.5281	2.313	-3.5118	7.8643	10.022	3.2289	2.996	6.5507	8.7794	8.9296	14.478	4.2556	4.3628	4.8	1.7746	8.6421	5.4865	8.8224	6.4388	6.3579	-1.2993	5.6836	3.8563	18.107	1.481	5.2718	1.4359	6.3594	-0.035004	7.9559	4.0346	6.829
2018.7		4.288	11.416	5.9874	6.5769	3.5082	10.893	6.22	4.1246	9.294	10.337	8.9353	16.59	6.6148	3.061	6.1663	8.8631	2.7886	7.0472	9.7557	0.51794	2.8726	3.7548	0.99284	12.747	2.7343	5.7552	12.954	3.8209	9.5666	8.3572	8.9551	8.2536	12.357	1.1477	6.3424	5.0173	1.233	3.0772	2.0838	12.964	2.032	0.32324	1.6769	-0.17645	4.6473	0.21317	7.2214	3.8892
2017.2		6.5688	10.454	8.1111	8.5003	0.22665	9.1454	1.9278	8.9697	10.315	12.244	2.862	10.171	12.777	0.39349	11.39	11.705	7.5939	3.4169	7.0223	5.7163	6.9948	5.3707	2.9887	1.3058	-1.1303	6.5798	14.883	8.2943	3.8605	4.0957	-0.59241	7.5001	5.2257	3.8356	8.9725	9.312	6.6732	-1.7129	10.128	18.003	4.5819	1.1912	-3.1742	4.1952	-5.9448	8.4698	2.9529	5.3121
2015.6		13.94	12.763	4.2342	4.241	4.9442	10.67	5.8166	7.4507	6.9716	5.2412	5.5152	17.57	9.4843	-4.2746	15.704	7.0917	11.853	4.1498	12.289	4.005	3.8436	2.2588	1.893	12.046	7.5499	7.9491	10.629	10.585	9.9717	8.0157	4.7687	4.0183	9.3664	4.5227	-2.0344	9.0605	3.3854	5.314	3.08	10.858	9.313	2.9672	9.2467	9.6569	3.4622	5.0895	5.0475	4.9162
2014		9.6732	2.162	2.5383	4.1627	3.4787	6.0126	4.6137	5.5674	7.6274	10.783	2.8947	11.513	6.3719	7.2382	8.381	7.9322	7.021	11.064	1.1904	6.475	3.9644	-0.12657	2.7965	8.0567	4.2289	9.1356	11.648	9.6024	15.9	5.0262	7.2202	-0.19197	10.597	-1.3364	7.867	4.2626	4.4601	0.52113	3.1217	11.35	1.4977	10.196	7.303	8.39	8.3224	3.1632	9.6869	3.7923
2012.5		4.133	14.469	2.6596	9.5378	7.4664	10.081	11.41	4.956	8.4641	8.3238	8.8185	14.909	9.0764	3.8409	12.329	10.226	5.0971	7.6131	8.8187	7.8532	4.8116	6.5781	3.3354	4.6121	0.72502	9.2302	13.392	12.255	8.9186	2.3997	5.8529	7.4146	10.917	6.0762	8.8586	2.9183	6.4428	8.0899	10.071	7.1126	4.0449	1.9691	8.8126	2.0305	3.3628	6.5089	4.1436	3.0311
2010.9		4.9553	12.229	-0.49254	7.0938	-0.0015717	6.8767	4.3872	6.8895	4.7546	5.6818	0.74149	17.213	11.416	0.079254	9.185	6.7016	4.0818	8.8893	12.265	2.8672	9.4762	5.1002	1.6918	8.9849	8.493	5.5058	8.2268	7.2703	12.663	4.6821	9.7578	11.566	7.5995	2.7607	8.2131	10.846	6.6064	-2.1607	7.9278	11.602	8.046	5.5589	2.5033	2.5792	4.4023	5.6722	6.2361	9.9055
2009.4		3.9586	11.443	10.9	9.0125	-2.5616	2.7622	7.1819	9.3678	15.953	13.039	7.2089	11.334	13.21	5.9532	13.676	6.9943	14.157	0.89201	7.8919	2.6079	4.3219	7.8036	-0.86177	-1.0072	7.8962	3.9623	4.6969	10.103	10.953	7.3276	3.2984	5.7151	13.554	4.899	0.83971	2.7723	0.95091	5.587	12.693	6.9993	6.9553	4.0565	1.8293	12.399	6.8949	10.471	-5.3084	6.0519
2007.8		10.233	9.2005	11.928	6.2029	3.0588	6.465	10.703	1.8453	12.06	10.395	4.2207	7.9987	6.274	1.2805	9.9846	8.3769	1.6855	0.71195	5.7	8.7114	7.3485	10.142	4.5837	4.9994	2.571	7.8723	7.7113	11.844	5.7866	3.6089	6.293	12.409	13.688	4.1271	4.92	7.6069	1.6578	5.5147	3.4558	11.305	5.8634	4.1885	-0.30048	11.127	16.659	6.7242	1.6917	1.2883
2006.3		9.5982	4.0481	4.9551	10.665	2.6781	4.7126	0.58696	9.0495	7.6212	11.023	5.9588	5.5718	2.4285	7.698	12.11	6.8498	-1.8773	3.0768	5.1439	3.5416	4.3744	7.9349	8.0284	7.7324	1.7903	13.054	11.998	9.22	11.347	3.7081	1.2871	2.9197	7.6403	5.3544	5.3632	10.077	3.091	5.2591	9.4904	13.245	4.4071	7.5922	0.47806	4.399	17.512	6.7947	2.1457	3.2513
2004.7		7.5074	11.258	7.436	8.2172	3.2053	3.5048	11.379	5.5258	10.999	9.2857	3.3322	13.507	9.3089	-2.249	15.325	3.1401	6.923	1.6227	6.769	9.4621	9.7631	2.454	0.56319	3.7369	-1.5369	11.69	10.101	9.8681	7.9972	1.625	4.6441	7.0656	9.5909	6.9445	3.2603	6.9098	7.2506	2.2747	5.8874	13.367	11.132	6.9943	5.6191	0.76065	10.546	9.9555	3.69	6.3044
2003.2		7.4156	6.6487	2.8251	4.6774	7.913	3.569	8.8978	3.8195	14.74	5.1843	1.4319	7.6232	3.4609	6.894	13.266	6.3387	3.5408	4.3497	2.9389	1.0182	1.5147	9.8814	1.4607	3.7402	0.77121	12.142	11.295	6.697	9.3738	7.5414	4.3643	5.574	8.813	4.7155	6.793	3.3779	2.6818	8.7432	7.3738	12.942	4.0372	0.21323	-1.7863	6.5754	7.2151	5.6611	1.779	5.9021
2001.6		13.686	7.8562	1.8497	14.046	13.347	4.9051	10.234	6.1123	6.1166	9.2635	6.4396	13.374	4.5206	1.4904	14.115	3.5363	10.34	7.2575	5.2897	11.119	4.3561	1.6716	3.0845	7.1967	10.714	6.594	6.4873	13.161	11.113	5.4572	4.0837	7.3536	10.034	4.1218	8.143	7.6632	8.4754	5.5734	6.8586	15.789	4.0324	11.976	4.2615	-4.3388	-2.2996	4.8205	4.5945	3.6807
2000		11.047	4.8807	4.8734	9.0493	6.7791	11.331	10.842	5.4955	8.5832	9.7055	0.17351	10.579	8.6701	11.541	11.327	-0.90312	10.592	3.2557	7.0945	5.7647	6.4696	0.73377	-0.20158	3.0158	4.6567	9.2266	7.4971	9.4429	6.4877	8.2818	8.7117	11.314	9.4352	3.3455	5.6741	9.7657	6.8135	7.3113	10.888	15.362	9.2996	3.5551	5.9447	2.746	4.3666	8.3429	6.5003	8.3677
1998.5		6.7701	17.54	3.169	6.052	3.1194	8.1205	7.6305	0.69618	2.5034	11.056	7.9064	13.054	1.5457	6.1353	4.7187	7.0202	9.9356	6.8895	12.899	8.046	4.764	4.8861	7.4206	9.0155	8.0525	6.04	10.506	8.6327	9.6797	1.4695	5.8846	10.182	4.4718	5.4773	7.75	6.4127	7.8779	9.593	1.6424	10.389	5.293	-2.1397	-0.0094299	9.6475	9.395	8.0465	6.4053	9.5993
1996.9		6.1286	9.2895	3.4638	4.69	3.2766	5.2724	12.418	4.2597	8.7864	7.1318	7.8201	15.892	1.8745	4.9109	12.837	10.397	3.8235	5.2497	6.3383	7.7812	5.2395	8.6739	3.769	5.7413	10.538	9.3979	5.5138	8.5488	7.5979	6.1113	7.6023	-0.951	4.0526	3.6083	5.2796	4.695	2.5776	4.0548	7.8504	11.051	10.922	6.8911	2.7625	4.3658	4.7855	11.022	4.1278	1.1936
1995.4		14.213	6.6738	1.5758	3.1451	9.7961	4.6054	3.2056	11.641	9.0685	7.0252	10.278	5.0929	6.3839	4.2309	12.045	6.3191	4.438	8.1546	7.7773	11.697	7.5322	11.915	6.4802	0.10222	5.0224	10.391	12.157	9.373	5.5152	12.389	6.5921	5.7328	6.5412	5.7383	1.8994	3.7036	2.0034	8.1513	7.6932	10.803	5.8223	15.92	5.1697	9.9917	12.175	3.2698	12.577	10.969
1993.8		11.388	4.966	2.0505	6.872	8.678	9.5739	8.7191	7.5665	9.8952	11.281	-1.0831	12.474	10.165	4.8226	6.5241	-1.0328	3.9609	6.1496	4.3064	11.249	1.824	3.338	4.645	10.825	0.59651	5.0199	5.8902	8.0145	8.1587	1.2114	9.0358	8.2334	7.2104	3.5036	10.7	3.9839	8.5191	5.8825	3.7165	17.826	-1.6419	10.948	7.2121	7.798	4.6532	3.1532	2.4799	3.6526
1992.2		9.834	3.9841	1.6153	11.325	0.64952	10.542	9.8681	9.4915	17.085	9.5364	5.9182	10.035	11.762	11.413	20.457	1.2509	3.483	5.5984	6.1076	2.9825	2.8423	5.3051	1.8998	3.1839	7.6241	6.1931	16.35	8.8368	4.6195	8.7607	-0.15752	4.7328	8.2419	3.4499	3.5002	4.6268	-3.1482	4.5211	8.6473	15.939	4.7111	-1.2985	1.617	7.2392	2.2212	6.8541	3.8366	6.8808
1990.7		7.0064	11.001	7.5428	7.0498	4.6197	8.963	4.6526	7.7794	14.455	11.609	13.646	7.0499	3.7224	4.9122	8.3881	10.806	6.0954	7.2281	1.7261	7.2603	4.9506	5.0896	2.0627	4.9956	5.9232	7.7288	7.7172	4.3854	8.1703	8.3095	10.467	3.2309	10.545	7.0316	9.9358	10.541	1.7289	4.7943	3.0312	8.5969	6.1539	4.0897	13.475	9.9517	12.515	5.6452	7.1927	4.4717
1989.1		10.178	11.289	6.742	2.5917	14.588	7.9291	8.3453	9.521	9.2791	8.9524	12.827	13.7	6.5903	2.0463	12.318	7.2702	3.6162	8.3116	11.162	3.1738	11.785	14.691	7.4973	6.2605	1.3121	7.9908	14.538	13.206	8.8109	5.1305	7.6358	7.0003	12.847	7.3396	6.916	9.5458	4.9685	7.7931	2.1408	14.526	10.323	-0.5238	1.6959	9.5717	8.4436	4.981	9.2752	4.2436
1987.6		6.0751	9.9398	3.3949	9.2235	3.4651	1.4398	3.8553	9.6256	11.739	8.6589	9.2791	15.257	14.729	6.9976	14.792	4.8241	8.4091	4.8487	7.6882	7.9956	6.619	4.4741	3.6582	4.6151	5.4272	9.161	8.9947	11.843	7.4506	0.49637	13.713	6.7685	9.6922	8.1921	12.986	9.4583	5.4798	3.8811	5.6127	12.273	6.3092	7.5883	3.37	1.7357	16.007	5.2253	3.3571	11.833
1986		11.426	9.1345	1.8651	6.9451	7.0677	13.132	7.5461	6.4566	14.561	4.3643	12.094	14.813	11.595	1.0387	6.1745	6.1952	2.474	4.2942	7.3044	2.2713	7.8154	0.256	-1.4545	4.7865	10.814	1.0573	15.268	7.5708	8.4528	5.1345	6.1538	1.9899	3.264	4.8617	3.7831	5.7333	6.5354	5.7856	10.356	11.654	8.1125	3.3351	4.4973	-1.0109	7.3873	4.9234	7.9836	2.6938
1984.4		13.867	3.2371	2.5162	5.0293	9.2145	6.0951	0.14532	4.1961	16.291	12.796	6.9081	17.64	11.368	5.6245	14.101	3.3838	4.3564	7.5571	1.4655	7.2736	3.5566	4.0371	0.88641	10.957	7.6537	12.226	8.2682	10.025	9.9997	9.5903	10.775	16.301	8.4709	10.985	6.3974	4.0074	6.1355	5.5068	2.7339	8.4892	2.2786	14.171	-0.73999	1.514	8.948	0.43897	8.9732	3.5541
1982.9		6.8516	8.7927	1.5299	5.476	3.7234	7.7851	5.1071	10.48	0.74835	7.4085	4.63	13.012	15.503	13.663	6.9349	13.299	2.238	-1.9083	5.262	6.6386	3.1149	5.9991	-1.8647	9.1256	1.5834	9.3925	18.721	12.296	7.909	4.5909	9.7601	5.3379	8.949	5.1074	11.92	5.9167	5.3706	1.2259	-2.7079	10.96	5.1706	2.0968	4.9303	18.401	5.9615	5.772	6.8711	6.0497
1981.3		6.381	14.529	2.7244	10.467	10.413	5.8379	8.6135	10.582	8.477	5.2925	9.0779	7.2911	1.2732	10.792	13.222	5.5763	4.6644	4.8073	9.0577	4.3666	5.2177	6.6873	4.2922	7.293	6.7845	12.922	8.083	12.747	9.2719	-0.59088	5.4713	3.1007	8.6985	6.5014	3.987	2.9157	5.1501	6.2161	4.2124	9.9741	9.8797	5.2931	6.0539	16.377	17.701	10.195	6.7682	10.363
1979.8		8.8182	8.4455	1.1907	8.3662	8.3735	10.799	4.4826	12.864	5.6593	12.994	8.6157	13.932	9.9512	12.102	9.5081	9.6713	7.2719	6.2493	11.034	4.2757	4.4104	1.3747	2.0845	5.6409	4.8935	9.3598	13.261	11.38	17.543	2.2268	8.2728	7.7713	9.9012	0.80347	1.6896	8.2773	0.92837	-0.97737	7.8584	8.9876	4.4059	6.8514	9.3581	2.5328	9.8018	3.7085	1.21	4.3109
1978.2		14.345	11.997	2.0198	7.3552	8.1512	5.9411	10.351	4.4186	10.477	7.4212	-3.6659	16.573	14.628	11.774	9.2474	3.5836	2.6061	5.1452	4.8286	2.5478	6.6933	6.4249	7.5123	11.442	4.2742	11.615	0.98456	15.466	6.5402	4.4985	6.8918	10.259	10.739	8.1956	6.4824	11.638	5.4329	0.73682	4.5941	13.454	14.568	13.863	3.0248	1.0514	2.4473	1.9485	5.6511	6.4403
1976.6		9.3258	6.8202	7.0297	9.9794	8.1091	8.9004	4.218	13.609	12.385	11.666	0.77858	11.029	14.576	2.1721	7.167	7.4949	11.03	10.585	3.531	5.9099	-0.6613	8.7468	0.029709	8.5145	-0.3465	3.5049	10.707	10.278	10.809	2.4059	5.5101	5.2903	10.848	4.3139	2.3652	8.0883	8.2998	4.8126	9.5098	13.011	6.3641	3.5993	5.4173	19.204	5.0908	1.824	8.2733	5.1141
1975		12.851	12.369	8.7658	-1.2158	12.793	4.4044	5.3571	5.1614	6.2917	7	6.131	12.03	6.7041	3.1146	18.54	7.9508	4.9083	2.3884	8.5961	5.6349	5.0741	3.6132	1.637	8.8583	7.577	7.9394	17.336	14.726	9.6225	7.04	1.5822	5.2295	9.5012	8.7947	4.6108	5.8102	0.43832	6.8866	11.333	11.839	8.705	4.7887	1.8084	3.9013	5.369	6.7898	7.0765	7.2415
1973.5		9.4651	9.1893	-2.5899	8.8608	7.8392	7.9075	6.8588	7.8045	8.7431	5.2425	5.1186	12.848	2.8312	17.329	1.9114	-1.0486	8.2403	-2.7184	2.5697	3.9047	4.8086	6.4789	-0.39291	0.10988	3.1357	4.7365	12.511	-3.5544	10.253	10.219	8.5628	8.6221	6.8803	6.1838	5.5828	2.4402	-0.87878	4.7773	2.2459	13.575	1.4086	10.159	6.7439	-2.1305	13.101	3.3911	5.5155	3.0045
1971.9		6.6239	4.0081	5.1441	8.3908	7.7929	5.2279	6.5414	5.5375	5.9208	6.3929	9.7413	4.5729	2.2295	13.542	9.6451	7.7691	5.0259	-1.0991	2.5423	3.0827	11.815	1.5252	2.6668	6.269	1.784	8.8053	6.2296	13.255	17.973	3.7611	2.2698	8.1949	6.4397	3.2081	7.2813	5.2508	2.5301	3.2113	0.9751	12.765	1.2018	7.8898	0.76869	-0.52789	10.83	5.6281	3.2263	6.9482
1970.4		7.4178	3.0073	2.8772	14.283	8.8361	2.7293	6.5866	5.0878	4.0066	7.9058	3.2719	8.6602	9.2627	5.5715	14.105	0.94952	11.993	7.9739	5.7867	7.5327	5.729	4.0251	4.9982	0.60849	4.431	12.873	8.8564	4.4268	10.784	2.757	11.794	4.8573	4.725	3.504	2.0698	7.5147	1.7559	5.8254	1.3391	3.5895	0.99381	7.4375	10.065	-1.6542	7.8307	9.8642	4.5728	7.0727
1968.8		8.938	4.5506	3.1549	9.6291	3.3326	2.7753	6.2674	-2.2716	6.8188	14.327	7.7104	12.201	4.1128	3.7823	12.927	5.0382	5.8679	5.5916	7.7578	4.7093	2.1878	2.8879	4.0559	6.9467	0.16777	7.8487	4.2094	12.143	9.2292	1.5706	4.4092	6.0638	10.1	0.89002	8.6757	7.414	4.2535	4.0743	3.8836	11.504	8.0575	6.4382	4.0872	1.0364	7.3754	2.827	5.0095	1.3783
1967.2		3.1841	11.002	4.1586	11.156	4.5548	8.6385	2.4926	8.368	-0.37001	5.8375	4.1476	6.8305	8.0522	9.9916	10.474	4.2168	5.924	6.1173	5.7278	4.4305	10.1	4.2949	4.2032	4.7378	6.994	9.1869	9.925	7.8585	10.037	7.838	4.8415	6.178	0.9277	1.1839	5.6443	7.3121	4.2042	3.5939	4.9717	8.8717	2.938	0.89136	10.108	8.452	5.1	3.0616	7.9908	8.5919
1965.7		9.611	15.633	-0.29306	4.3175	-1.1334	3.9554	2.7168	5.916	2.6222	5.529	6.5837	12.186	8.354	6.1999	12.021	0.66733	4.7068	5.0059	8.788	4.8782	6.7387	1.3375	8.1678	12.71	0.72818	5.2514	2.3667	7.391	8.4808	1.5594	0.7276	10.654	8.1179	5.8405	2.7939	5.5727	3.2448	-0.88809	6.0585	5.6928	6.5448	6.2521	4.8547	13.139	1.9142	3.8409	7.6988	3.441
1964.1		4.7639	4.9901	4.345	5.8418	0.81311	5.4533	7.6673	4.3722	5.795	9.0375	5.2003	9.1767	11.563	4.7704	10.293	9.4804	2.9433	2.6206	9.3017	2.7797	4.8307	8.9245	3.222	0.67952	6.8246	3.1329	10.989	7.6496	0.55951	9.0983	4.7947	3.8567	12.579	3.0414	7.7608	9.832	5.0113	2.2642	4.4161	5.058	-1.6681	5.0652	0.32715	5.4605	7.2717	7.5286	8.1331	1.0163
1962.5		4.6429	14.71	8.0731	3.7286	3.6675	13.314	11.708	-2.2634	3.8762	9.8177	2.5429	14.711	3.3165	10.794	7.8367	3.2018	7.1791	10.053	0.17835	2.8622	6.5582	9.056	3.5479	4.4664	2.0106	4.4678	9.9742	8.2709	2.6372	2.4548	4.8612	9.0577	6.6755	1.514	2.3632	5.5448	2.2313	6.5059	3.3178	10.422	5.7544	-1.9414	0.70747	-1.3104	5.1734	7.2155	8.5667	5.3181
1961		3.6117	9.1547	3.8	4.1597	7.4294	4.4463	7.02	5.1002	4.5018	4.9604	7.8844	11.699	16.159	3.9081	14.833	6.9222	3.5959	0.93851	7.7814	7.3076	3.012	4.8229	2.6	2.4336	9.7408	2.1653	14.776	13.618	2.8957	5.6288	4.7451	6.6208	8.2249	7.8038	5.5102	6.3473	6.3592	-1.6179	6.0361	10.331	4.0848	-6.5863	1.9954	2.6442	1.2551	3.447	2.4542	5.6188
1959.4		4.0336	14.144	1.5258	4.7714	11.917	8.4869	10.877	5.0084	6.2173	11.193	8.679	11.957	8.0914	1.9293	9.2831	7.3688	8.3756	1.6413	3.2015	1.0249	-0.89905	3.8613	4.5599	-0.50998	7.106	6.7707	13.396	6.9648	7.6984	2.0749	12.628	9.637	12.136	4.0924	6.2926	5.8758	5.213	2.6198	1.298	3.8738	3.6864	5.494	7.8271	6.7785	6.4257	5.6777	6.7045	1.373
1957.8		6.9999	9.1316	6.5234	2.6547	6.7669	5.9812	9.2778	6.9157	5.2046	7.6061	2.1997	6.942	5.8403	13.768	7.0042	8.3601	0.063629	6.1614	4.0755	7.4688	0.27988	0.71709	2.1551	8.9087	6.8335	8.466	8.9226	7.5829	7.7729	3.6112	6.8743	3.9246	15.683	9.471	9.9832	3.7669	7.3384	0.6741	5.2858	9.2342	10.923	-1.3365	8.0213	-1.6341	2.1404	5.9077	4.9541	1.49
1956.3		2.6923	5.5724	4.9745	6.5368	8.888	5.6564	6.2233	7.7313	7.1	9.6546	9.7191	11.198	4.6786	10.332	7.8148	7.1685	4.4782	7.0442	6.2212	3.0027	6.185	7.39	-0.069061	7.7804	6.5597	6.342	10.267	3.8363	9.6644	8.2378	7.8469	5.8472	9.046	4.4848	7.3094	6.0203	4.7353	5.9992	7.6356	6.4115	10.886	4.5584	4.0321	-1.3213	3.126	5.955	4.8393	8.6968
1954.7		1.4742	8.5571	6.8789	1.8723	4.462	6.6034	4.2588	9.6368	10.631	6.4292	2.328	22.361	0.96986	6.7132	8.9874	10.158	6.3464	5.9259	-1.9977	3.4448	3.7254	1.3344	2.4327	-3.1678	7.5571	2.0349	3.9736	2.4522	6.4639	1.0455	4.6368	5.2227	8.9529	6.9519	6.4527	6.2725	2.8581	6.9587	2.7108	12.133	3.0295	12.633	-0.14062	6.9894	-1.1631	5.8197	1.0872	1.5389
1953.1		6.0732	8.2677	0.41865	3.0248	3.671	11.731	2.8388	6.8143	13.433	7.3845	6.0266	15.159	3.987	10.548	6.5223	9.8734	2.7594	0.62495	5.9644	4.6135	7.083	-3.8129	3.2971	2.428	1.826	5.1814	7.1338	10.703	7.2623	7.8525	0.51698	9.1424	8.3131	1.7817	7.9588	6.8872	0.61609	-2.6289	7.6027	11.489	3.8989	5.7967	3.5035	7.1169	2.5462	7.1381	4.2436	4.7438
1951.5		7.7618	5.9767	0.32098	8.7215	11.606	4.4947	2.3268	9.809	7.3257	12.157	2.9967	-1.3174	10.275	16.199	4.6011	4.1335	2.9898	3.323	11.38	2.6905	6.8031	5.7659	0.34212	11.113	6.4572	8.1448	15.02	5.6808	8.9687	-0.79564	5.3055	2.5151	6.9443	9.1559	2.555	4.2278	6.1911	2.8725	3.4021	7.9357	0.40338	1.5039	2.0553	3.9697	-0.10983	4.8194	3.3992	5.9476
1950		6.7219	1.3207	2.7676	8.0534	7.539	4.1662	5.2683	-1.1971	6.4898	8.019	8.6927	11.841	9.1075	-2.3328	5.5876	6.3926	4.3103	4.2018	4.0676	11.494	4.3403	6.7982	-0.25046	4.1605	1.996	4.5616	9.0871	-1.5247	7.2195	2.7373	3.3659	7.8864	7.3923	5.2562	4.7866	5.2036	5.9466	-2.537	5.9271	11.472	3.2702	6.8456	-5.2127	8.0934	-2.9495	2.318	2.5541	2.7868
1948.4		6.5899	9.9358	10.304	7.2023	6.0162	8.7459	6.3906	4.5231	6.3803	9.8799	3.4783	4.8162	10.847	2.5886	8.3907	3.3781	5.0845	6.5342	7.8451	6.1148	8.0582	5.8295	-2.4806	5.2061	-2.4665	0.79549	10.062	7.6324	8.0146	-3.3668	8.8801	1.6199	9.8387	2.9918	1.3809	3.6327	2.4282	10.233	5.905	11.733	5.772	-1.2693	3.3359	-2.1485	4.2091	6.1794	6.6172	7.4432
1946.8		4.2747	8.1857	6.5667	6.1681	1.0372	5.6882	7.8755	2.0605	0.087769	5.1942	8.6261	9.6078	5.6762	3.3266	12.283	1.6352	8.4034	5.5926	9.8033	6.0074	3.9569	7.0413	5.106	3.3409	3.9785	3.2099	12.127	12.788	8.6267	7.9828	1.6662	2.0791	9.9198	6.908	8.7015	5.3333	4.9083	2.4561	6.6083	3.8119	1.1815	1.5227	4.7918	6.5165	7.5473	6.2218	5.225	2.462
1945.3		6.6856	6.9795	3.01	-1.2309	7.5113	6.2661	1.3594	1.4153	2.3398	5.5984	3.5908	4.5798	4.1401	0.063354	3.4468	4.4368	5.5397	8.832	4.6698	1.7174	4.0362	-0.1114	2.8734	4.3833	6.9676	6.7142	7.2812	4.3068	4.1468	4.9682	0.99703	9.9915	9.6358	4.4595	6.7485	7.7599	7.9327	6.6773	2.0373	7.5256	10.59	5.0402	0.42821	2.271	11.793	3.7179	10.559	3.48
1943.7		9.0953	9.9537	5.634	6.4598	3.2566	5.2066	8.8422	12.405	6.7727	8.5469	8.5542	9.1865	9.8752	6.7988	10.427	7.7829	8.6752	7.8886	6.0808	5.7903	1.569	6.0075	0.27583	4.5149	10.864	5.49	10.798	7.2788	14.211	3.2255	7.9634	3.5387	6.4412	4.7372	6.0673	-0.90568	5.865	6.8965	10.01	12.511	-0.0033569	3.4647	3.5176	-2.5219	14.037	7.2131	4.2565	6.1332
1942.1		9.3218	4.0172	7.7114	11.24	1.9094	5.2371	7.4149	4.6676	9.0227	12.403	9.3344	3.246	9.0632	5.1693	16.861	7.3098	4.9007	6.3987	9.6726	2.9533	5.4644	7.2162	6.4043	6.0995	6.0326	11.901	11.041	8.795	-0.99812	4.2095	4.929	5.4482	8.3359	6.1047	5.3852	5.5184	1.6141	1.6594	3.9814	2.9492	7.2203	2.6146	2.9689	5.4104	-1.7208	6.3439	9.7712	0.7854
1940.6		9.3653	4.6247	3.0604	7.8375	12.015	4.903	3.0775	8.9287	7.2717	6.0766	2.4769	6.0313	5.3405	7.7201	9.1107	4.4721	7.8528	4.544	3.6271	4.6609	5.5404	0.42378	5.4406	6.4097	5.0175	6.4926	6.7378	3.2193	7.7913	2.829	4.8029	4.9924	5.5017	5.6528	7.4294	2.123	2.9984	4.9657	5.4054	3.9316	12.079	-3.1467	-1.3996	5.159	2.8831	4.5647	2.7395	6.1639
1939		2.6801	6.5032	9.3173	5.8881	8.3011	4.3861	5.6481	8.2798	8.2469	9.5671	6.7089	14.451	14.344	-1.9124	6.0864	4.5424	6.4404	5.052	2.8533	5.0949	0.16071	4.3575	2.8392	5.4455	5.4554	6.3558	11.888	7.2789	8.9433	5.4478	9.4032	4.7171	1.575	8.6543	1.4726	7.4535	7.1086	10.452	1.1913	7.64	4.9364	7.6354	5.3213	9.6329	8.2124	6.4211	1.3435	1.3594
1937.4		5.4483	12.198	5.0276	10.847	-0.14169	7.141	1.3085	6.539	6.1302	11.056	0.93956	5.9604	11.345	-3.1826	11.424	4.2482	3.9363	1.3771	4.624	1.3462	-1.9474	7.1992	-0.67248	-0.61134	7.5283	9.4905	13.036	7.1554	7.7304	-1.3887	2.7301	7.3493	5.8285	2.0184	8.2422	7.3283	1.3993	3.3908	9.3392	7.8925	1.9742	4.4155	-2.3232	3.7412	4.6307	6.0947	4.4921	0.19026
1935.8		3.6697	4.6193	1.2822	9.8038	2.5048	6.2586	7.5133	2.6155	10.558	10.181	4.6234	5.468	6.5264	9.1821	7.8514	11.044	4.7041	4.2466	2.5755	6.1422	5.2161	-0.50569	4.7236	7.1483	4.3269	6.9876	15.457	8.8491	9.2438	2.5014	0.056061	5.071	12.808	4.4721	3.0108	7.0199	11.87	2.6914	12.394	-0.21996	8.465	-0.62476	3.1216	11.12	3.2289	0.31296	6.7309	1.5655
1934.3		5.3443	13.584	6.4447	5.8507	10.059	3.557	8.4443	4.1456	9.1664	3.4859	10.488	9.1557	8.4337	-1.9093	10.459	4.7474	5.2892	5.115	2.8897	9.6646	3.2875	1.061	7.9365	2.7244	4.3968	2.1199	7.5119	11.996	0.02861	3.8452	8.2903	8.7911	6.8762	0.19746	6.6875	5.8011	7.4314	-1.2826	5.448	7.3026	5.1363	0.15112	7.8374	0.49734	7.4617	2.7121	2.4234	12.212
1932.7		4.2904	7.2746	3.7879	7.3509	-3.4797	4.6727	1.9198	0.94756	8.3193	6.4262	5.6231	9.2055	14.885	4.6345	9.61	6.8138	2.419	4.5279	6.8393	-0.8138	0.63062	3.8994	2.6028	7.5717	1.5562	13.615	7.2025	10.778	10.449	10.097	6.1602	1.6007	6.5796	7.0127	4.727	8.2174	4.991	7.4689	3.7727	5.1874	7.4427	-0.71121	4.0062	10.055	5.1472	1.4741	7.5697	10.131
1931.1		3.0533	4.0543	1.8572	2.6679	-1.3835	-0.030754	7.0304	5.7485	11.471	7.5471	8.9391	10.344	6.9706	7.1766	2.7597	12.152	2.2752	9.9396	1.8787	3.0705	6.8815	13.1	1.0858	6.9626	-1.4678	10.381	8.7101	-0.80397	9.7767	1.9851	4.5746	12.227	4.4629	10.918	3.8564	4.6324	4.731	6.5819	1.9137	5.9799	2.2929	2.7877	-0.73589	3.4275	1.0125	7.5079	3.0789	4.9577
1929.5		5.4513	6.6506	4.8343	7.6201	6.5293	8.1739	8.6854	6.7303	9.531	10.849	1.5263	5.6634	7.0548	4.8081	15.726	8.216	7.9488	7.3501	8.0079	6.954	0.76758	-0.063995	2.4765	3.9881	-0.67512	5.6914	5.3074	16.158	8.1945	7.1448	7.3518	5.0335	9.072	-1.7243	4.6212	7.2278	4.106	5.6929	-0.67435	6.4074	6.9599	1.739	5.793	8.0713	6.694	-1.3683	4.7691	4.1468
1928		8.7571	1.0635	2.9012	2.3892	6.2586	8.7412	8.8848	1.8929	12.499	3.6036	5.5667	11.526	4.9554	12.256	10.872	-0.26628	0.16695	3.4869	4.318	5.382	7.9252	12.225	3.8659	8.83	7.2069	2.8188	3.9035	15.119	7.1565	5.3946	7.2191	6.7476	7.3157	2.7237	4.2941	4.5492	4.7525	2.4383	7.0995	8.8334	3.8072	1.4155	-1.6799	-0.55978	6.5554	6.6637	1.3676	0.60756
1926.4		2.9706	8.0202	8.6031	5.5206	6.35	6.2165	4.174	8.3273	12.375	6.1755	11.969	6.1146	6.309	5.3394	11.108	9.7959	6.5661	9.2589	5.1725	4.1729	6.8998	5.4225	1.9812	7.852	4.7238	7.3996	5.7711	8.4418	10.481	3.0982	5.4493	4.4602	9.0123	1.1704	4.5114	9.3237	5.5794	0.63637	6.1444	9.2582	8.6531	1.0899	6.3001	8.2617	-0.67618	6.513	12.329	5.6127
1924.8		7.7282	11.884	14.304	5.9235	3.8943	4.4182	7.4621	3.1244	6.7952	10.383	6.5523	7.7922	15.116	22.966	6.9787	5.6752	8.419	5.939	4.5715	5.6902	9.146	-1.5632	4.8226	3.2359	8.421	11.979	13.456	11.582	10.168	2.9828	2.9513	8.535	6.5255	7.9797	5.6369	5.5515	6.7687	4.1054	7.5513	3.4996	12.407	8.2168	9.9148	9.8086	8.8179	5.2705	2.5622	5.7077
1923.2		5.7573	10.474	7.8217	7.2342	5.4369	8.2553	7.4764	7.375	2.669	5.3158	4.5883	7.2862	8.2838	10.228	-2.7889	4.8262	3.9074	2.7997	8.6967	4.4793	4.3	8.177	0.93515	14.982	2.4803	8.0119	5.3209	5.0848	9.4901	1.7757	6.6342	4.2445	11.128	10.788	7.8523	7.9597	8.3202	8.2995	10.774	5.0124	9.4315	12.614	6.6185	9.5349	11.946	4.3907	5.3401	3.6197
1921.7		4.8759	5.0624	2.4292	8.9072	6.0688	7.7278	6.9441	8.5337	9.0872	12.248	8.2593	12.051	3.8141	5.6703	9.2601	3.7942	4.4858	7.1138	6.6389	7.0857	5.8164	6.2797	3.7736	5.9982	-2.1892	8.7707	7.9121	14.405	6.6293	-0.88678	6.6799	2.8616	7.9104	4.3218	6.4303	6.1847	5.1431	4.3098	6.1777	11.251	5.7274	5.3728	9.1385	6.5319	7.4359	3.51	6.6627	6.9851
1920.1		6.175	7.649	3.399	5.6698	8.699	4.1083	1.3197	7.1461	4.2316	10.088	9.3834	16.087	3.7064	10.384	12.762	5.3068	1.7906	-1.3004	2.2166	2.964	10.423	8.1994	-1.0256	5.5586	3.6852	6.6193	11.957	13.178	8.1309	0.81361	6.3612	7.4772	13.055	-1.2362	7.5528	10.227	1.0556	-3.318	10.852	5.3065	4.7493	2.1296	0.92966	14.8	0.74219	1.3557	2.1663	3.9859
1918.5		12.2	11.143	9.2767	6.6129	8.4185	2.8515	4.0579	3.9392	12.829	2.6535	11.597	8.4851	9.597	14.732	6.8078	9.1818	8.7309	3.7387	5.7931	6.4777	6.6639	5.936	-1.2809	10.753	6.6488	3.3756	4.7273	12.495	12.722	11.422	9.4961	8.4548	15.834	7.2046	4.1288	9.9034	7.1485	3.9612	8.0699	7.1786	3.224	9.0657	3.4461	9.4288	19.683	4.4731	6.0328	2.2583
1916.9		6.4054	13.181	12.062	6.1002	8.5	1.9573	10.613	6.5495	13.972	6.491	12.172	4.8812	8.7586	5.26	9.7609	7.965	-0.32953	7.1404	4.8231	8.1725	7.9948	6.0351	5.5535	0.31006	9.4292	6.6761	8.9513	8.5388	1.8578	5.4846	10.448	5.6128	13.702	4.0079	3.4312	3.7607	7.4219	10.148	0.37711	5.0493	6.2428	4.1817	9.0518	11.147	4.2575	4.317	7.5349	2.8931
1915.4		10.428	11.217	10.847	10.132	11.671	6.5167	2.4399	6.7951	4.3855	4.8727	10.201	8.7301	15.191	8.8776	19.258	8.747	9.3364	-0.55005	4.7611	7.3208	3.1426	3.951	4.5681	0.22842	3.6624	12.703	3.5377	1.1266	8.9921	3.1824	6.3087	11.86	7.387	2.2644	5.0961	10.526	3.1484	-0.75906	7.046	6.5549	9.4418	12.931	0.11	8.3171	8.1029	3.0689	10.854	8.4359
1913.8		12.085	10.706	5.9932	10.344	9.2032	5.075	5.5384	3.5852	6.7983	7.0714	8.0465	3.4864	10.531	8.1298	14.026	6.9824	8.6378	3.9401	8.8798	5.1955	4.471	6.7748	4.1267	5.7813	6.9849	8.3643	12.123	9.1678	12.489	7.2431	-0.3772	8.4694	8.5246	0.70152	3.1236	8.7438	3.2372	6.6959	3.3494	3.8773	2.0938	14.952	1.1664	3.3034	11.765	2.0018	9.8093	7.2503
1912.2		9.0136	2.5567	9.3204	2.1904	8.7341	6.5414	4.6356	9.8288	0.3009	7.4506	8.254	10.786	16.778	6.4716	15.156	9.035	5.3928	0.24742	5.543	2.8876	4.1619	6.8701	6.7749	7.8779	7.7605	7.1156	15.979	6.8442	10.712	4.212	6.7542	12.168	5.115	0.95567	9.332	7.1423	6.7792	5.7855	6.7421	5.7436	4.5625	8.7884	9.3119	7.9241	8.3334	7.8428	6.7635	7.5181
1910.6		11.395	10.588	3.5554	8.036	7.1725	8.1887	9.7317	4.0715	6.5296	8.556	9.551	10.084	6.8421	8.4481	11.738	8.3593	1.9652	-1.9919	4.3869	1.1242	4.5787	7.3278	12.513	1.7907	5.6253	8.7747	8.9257	5.7922	7.1153	0.63467	4.0666	8.9563	6.0673	1.2086	7.1757	2.4485	5.5926	6.6912	4.3148	11.427	8.3023	0.077118	2.1829	6.179	9.6275	7.1374	5.3533	0.87576
1909		10.139	9.708	-0.7563	8.2439	3.2454	11.289	8.463	1.9494	5.1209	11.115	7.9373	11.381	9.2677	5.5136	11.592	8.4097	8.5367	3.4038	4.6841	-1.9129	3.9032	7.4205	3.3396	9.3379	6.7611	4.0688	15.507	14.739	8.9721	1.6018	7.1962	12.288	12.472	10.006	4.8366	6.1169	3.6772	5.5947	5.1583	5.1082	1.6768	6.4543	7.0518	9.8859	6.9192	3.522	7.7605	4.5958
1907.5		2.5185	12.463	8.9307	5.1777	7.1349	5.1164	5.375	8.3718	10.62	10.217	1.5948	11.948	9.5097	16.759	10.353	6.6409	5.8346	9.8894	7.344	9.231	0.86295	5.8756	2.7107	10.883	5.7136	5.5435	5.7236	9.1392	10.646	8.75	7.4158	8.5277	5.7848	7.347	9.7692	6.5112	5.0332	10.133	3.8183	9.8793	3.7771	6.6475	9.5553	12.864	3.3001	0.99654	9.2577	6.8602
1905.9		8.8961	4.6706	2.4346	6.8374	11.568	4.5788	5.1949	5.7022	5.5728	6.7736	2.7053	11.422	11.932	8.7308	5.6582	11.053	6.9498	3.8282	3.0935	7.4649	0.73041	9.7839	14.989	3.5177	0.6644	8.4714	4.6661	11.538	6.5001	6.0791	5.9982	2.402	14.732	6.1416	8.5189	13.268	4.3877	11.578	6.4764	7.1942	8.7849	4.8383	-1.5797	15.111	13.497	3.7428	0.936	-0.14938
1904.3		9.8178	5.0585	7.5735	8.4958	8.3631	8.5855	6.8318	3.7589	9.2517	8.0559	8.7234	14.532	7.6247	5.6097	17.689	5.8271	6.4277	-0.23404	5.9329	11.152	9.8693	8.7819	3.0846	1.4229	1.9772	3.9435	1.0619	10.118	3.0806	9.0437	5.4887	2.8201	11.677	5.2986	9.2676	4.0226	11.559	2.4755	5.1328	12.69	1.7911	14.663	5.829	9.903	4.9643	3.5791	10.614	5.2036
1902.7		6.0108	17.263	8.5294	10.335	6.7929	9.6822	5.5585	9.6327	7.8385	6.9733	5.649	6.5479	9.6797	8.1233	20.626	11.51	7.7229	1.5207	1.4985	5.5664	11.916	0.86948	4.0876	9.1443	9.652	5.5961	10.366	13.06	11.296	-1.2653	10.796	13.055	9.8932	5.9089	9.2879	0.23074	6.5473	3.0076	8.151	10.183	12.25	10.486	2.3267	0.32849	12.975	3.4144	3.5629	4.1918
1901.2		5.657	12.011	1.4838	8.8994	14.675	4.4142	5.3748	5.5054	7.1515	5.3439	8.0276	13.472	9.5509	4.9986	3.7442	8.8272	8.4718	10.183	3.9719	5.6157	6.325	10.228	5.2707	3.4092	4.5978	5.0656	6.3952	9.4551	5.3286	6.9702	10.103	13.106	9.1985	5.0634	6.7618	7.8919	3.1704	8.6284	8.0763	7.1301	7.0712	10.67	4.8223	9.4787	9.5292	5.4305	5.9661	-0.093979
1899.6		4.9381	10.757	1.7098	8.9173	12.556	12.6	4.8264	-1.532	8.4634	4.2588	15.677	11.848	5.0567	15.509	13.588	5.7801	5.2198	11.572	0.9897	3.846	6.5509	11.586	3.3616	10.036	2.6329	6.352	12.424	6.7584	6.269	9.3867	4.1367	2.2469	7.4111	8.7621	6.2346	5.7335	10.338	7.52	4.5454	0.62088	7.709	8.6697	8.7706	16.263	5.1723	1.8093	4.0048	7.2555
1898		1.1269	11.502	7.5707	3.6612	6.0716	8.2386	11.186	9.4296	8.1377	3.1725	4.2347	12.404	3.4697	13.472	11.429	7.4592	4.876	9.5046	10.37	7.8935	2.7754	10.397	10.542	9.9332	7.0299	8.5461	10.087	7.3333	8.8445	7.2569	-0.012802	14.295	5.8037	8.4595	6.9791	5.21	2.5942	6.955	0.64896	3.9283	4.1631	19.394	2.8986	12.136	6.4495	5.8235	2.9518	8.9674
1896.4		6.7688	8.7899	3.4303	6.5854	16.858	4.6038	4.8168	8.2083	4.1746	8.8121	-0.30049	6.7766	7.6993	11.069	8.9053	8.0462	8.8949	6.7089	2.4765	4.8492	6.4532	7.5701	0.81137	7.8286	9.9706	2.3753	4.8401	11.725	8.146	8.7624	6.2004	9.6144	10.74	4.3375	4.9953	5.2304	4.4858	4.3881	12.387	7.0524	9.1612	8.6623	3.752	10.916	10.088	3.4731	7.5344	6.4963
1894.8		10.046	8.44	6.925	7.1447	6.0063	8.2407	2.8102	8.0768	12.028	10.087	4.6173	7.5109	11.2	-2.0621	7.6525	7.1776	6.0038	8.0939	8.4	7.9858	2.3114	3.2874	4.8976	5.5402	4.9097	8.3849	2.501	10.661	1.0826	10.449	6.2309	8.7503	8.5835	5.3052	4.4649	11.249	-0.35129	3.4554	4.1234	3.4477	9.9757	14.473	7.5125	17.331	5.1794	7.4853	2.8434	-1.2486
1893.2		5.5029	5.9065	4.9637	13.157	2.789	0.78565	4.9843	4.8533	9.3357	7.7241	6.988	9.5161	13.425	4.9863	4.5796	6.6714	7.2936	8.0229	0.50394	6.9396	12.35	6.4578	5.3458	4.1588	6.5743	6.0296	11.433	7.7778	4.018	5.9527	2.2604	14.066	12.243	6.9987	0.11534	6.7214	6.8101	5.7933	0.22133	7.4778	5.8794	16.281	8.1798	4.8328	1.7227	9.1329	11.243	9.3687
1891.7		10.231	8.4622	5.9102	8.6226	7.7519	3.5113	4.248	14.72	7.7328	9.36	8.9935	8.974	5.6494	5.1241	9.3232	5.8005	6.2189	5.769	-0.30222	6.8016	5.6601	4.1723	7.2471	6.4118	9.8736	7.4912	7.8189	8.8933	2.9521	0.00091553	5.7435	5.5626	4.9923	6.5092	5.7647	6.192	5.7883	10.129	13.408	5.3245	10.872	5.5421	8.8453	4.1513	13.537	6.5976	3.4591	4.5304
1890.1		6.7767	12.834	6.8553	1.9049	6.3494	7.3269	3.1469	3.6758	12.129	11.358	5.9065	7.1572	6.4169	-0.73993	14.792	4.383	9.1432	9.5138	11.8	0.11722	7.1506	6.431	3.3286	10.299	6.0802	8.7695	3.2941	14.917	6.0668	2.4119	10.135	4.3301	11.921	6.7457	2.1402	5.1155	1.4923	12.1	5.5028	4.4424	-2.8636	-1.5633	3.8723	-1.8054	11.349	8.2432	7.1294	4.6001
1888.5		5.5024	1.3864	3.7991	2.4586	5.6723	8.9595	6.0446	8.9945	7.2508	7.3554	5.727	14.43	11.546	14.667	6.4413	0.60078	5.3394	9.9846	4.991	10.886	10.458	12.87	8.1358	6.3662	5.5578	8.4102	5.1317	7.666	9.362	1.5493	7.0706	8.7323	10.666	3.7082	5.9692	6.5831	5.7404	12.795	9.9589	5.7405	9.3987	1.5107	11.806	9.5083	11.34	7.3424	6.4352	3.2139
1886.9		6.9539	3.2095	4.5596	2.2836	16.994	6.773	8.5775	-0.23331	7.4625	1.1694	6.6367	5.1544	13.765	11.527	4.8158	8.6356	10.989	0.8178	7.9995	4.7457	8.8548	7.1259	6.9414	6.6131	9.3973	4.2313	-0.30475	10.051	5.5651	8.1402	4.369	7.4965	8.6826	3.033	6.5244	6.7764	13.26	3.8524	6.2314	4.1281	9.2957	7.1277	4.1019	17.547	11.511	6.8041	1.5584	12.372
1885.3		8.5857	11.576	5.5006	7.3799	8.1311	5.6762	7.109	4.9014	11.31	9.3457	3.363	7.5137	13.436	8.9299	9.5521	3.9419	9.5471	6.1951	3.3704	6.2403	4.7048	0.65306	5.7454	6.6761	7.4169	-1.7671	5.1666	8.6157	6.6761	3.0938	0.39381	-2.2864	10.515	4.5383	0.35132	8.6045	8.5958	5.0893	3.9565	3.4231	9.1909	6.1968	5.4864	10.31	9.1348	1.174	8.8626	10.983
1883.8		1.6706	9.3957	0.076599	6.4747	8.1759	8.2148	10.003	10.762	8.4281	8.4299	7.9059	9.8711	-0.16777	17.422	7.0139	9.7926	5.195	5.9349	5.4674	8.2794	4.0079	2.1789	1.4568	4.0098	9.0711	6.415	9.3639	6.9978	8.6948	5.8647	2.9631	8.8382	0.89104	2.2242	3.4498	2.7948	6.8395	7.9605	7.6798	9.4438	12.357	10.718	11.414	16.89	11.302	6.6337	2.3478	5.5936
1882.2		7.6632	4.6679	6.4694	9.9318	5.8553	1.8432	5.4413	8.6221	7.1818	8.2401	2.8108	8.2266	4.4086	6.4583	6.292	11.097	0.11476	9.3096	-0.073196	3.2267	8.2187	6.2487	3.894	2.2505	7.0871	7.5048	9.378	8.2878	10.712	3.7255	-0.10498	11.052	8.5379	3.7269	5.4563	4.2562	12.173	8.6479	8.8557	6.5538	4.7944	10.691	0.43068	7.83	13.466	6.6379	7.6504	9.8389
1880.6		8.5634	10.12	5.2244	9.3875	8.6238	4.925	9.0601	6.4807	6.6617	2.7763	14.078	6.5802	6.8013	3.6743	15.386	4.7632	4.1245	3.774	2.9304	9.2639	7.1554	16.863	8.5113	7.9436	4.5559	5.866	3.3909	2.3038	8.3649	0.31261	6.826	6.3552	2.0011	4.1374	6.9163	6.8071	7.6861	6.7877	4.9388	6.0259	0.68436	9.2075	3.6269	14.041	8.7192	5.5501	6.5885	3.7194
1879		11.826	7.2069	6.8871	6.4781	11.572	0.36945	6.314	3.611	5.4131	9.3112	4.6156	10.023	9.0103	11.979	15.206	4.974	2.1333	6.2371	4.4784	4.2093	11.182	10.02	0.036041	9.0891	5.8411	6.4076	3.4024	13.046	4.1979	0.53509	3.0287	7.2931	6.9169	1.4557	4.5569	4.9927	7.9253	2.0164	10.656	2.5873	8.3908	2.4486	6.4573	7.5218	12.516	5.1886	7.1623	11.053
1877.4		4.9049	11.201	6.3666	9.5672	4.1553	5.2673	3.7485	1.8312	4.7088	5.1175	6.7882	15.463	9.2174	14.283	14.661	3.3655	8.8684	15.79	8.7524	7.5175	8.4791	6.8133	4.2865	9.3235	9.4882	4.4023	2.6854	3.6049	8.0298	9.6658	5.2305	9.8658	8.9217	8.0453	4.0147	1.7222	10.163	2.8795	6.5541	8.0562	7.3682	18.778	11.649	9.546	11.219	5.1897	4.0988	0.93124
1875.8		5.0734	13.557	8.5719	8.4731	0.0091858	3.9823	7.3636	4.0501	17.822	9.8317	10.414	5.811	5.7862	14.584	10.841	3.0286	9.6025	6.9777	5.0251	2.8246	4.8661	5.241	6.7171	9.1921	-1.0484	5.4867	6.3307	2.7081	14.224	5.3408	4.1585	12.437	2.9246	6.8155	6.0168	6.8139	5.8542	8.4677	5.9043	6.6144	3.7984	-2.1675	7.2027	5.5677	8.6472	1.0079	2.4891	6.808
1874.2		4.1495	9.9108	5.5031	8.2867	8.7703	10.151	9.7047	3.7224	5.2967	14.181	6.9467	10.702	9.0803	6.7013	15.746	5.0541	3.063	8.7096	4.2056	10.131	0.16066	5.8491	6.055	7.0586	12.05	4.206	6.3382	11.81	7.326	3.5604	7.631	5.9152	10.744	11.402	-1.0731	7.1767	-0.092804	10.963	7.798	4.8074	9.6813	9.6115	2.0267	18.678	14.8	12.461	5.7876	1.7744
1872.7		2.1332	4.6266	-0.65807	6.826	10.075	4.4999	2.9536	9.5755	3.8616	4.8926	1.2961	6.1369	14.554	4.2715	15.558	-0.012497	0.52255	3.3493	5.385	2.1632	0.36291	16.456	3.7549	16.741	1.3275	8.5602	7.6172	4.3655	10.972	1.2335	8.557	8.6647	6.9247	1.9882	10.927	5.7197	1.5951	4.7288	7.5081	8.8169	5.926	15.206	7.0302	1.967	8.2241	3.7321	2.5399	2.7396
1871.1		7.7519	5.3406	7.1794	5.364	5.7416	1.9389	6.2012	4.3365	11.516	6.1484	6.9166	9.5696	11.117	11.476	-4.0857	4.1925	4.8902	7.0785	-2.8915	3.1038	-1.6181	8.8791	3.635	11.876	4.0582	8.5495	5.4403	9.1013	6.0716	-1.0943	7.3003	5.049	-0.71449	4.2089	4.7438	2.443	5.6452	5.9471	6.3071	10.279	6.1689	6.98	10.213	24.708	10.918	5.3654	6.2005	2.9763
1869.5		3.9144	10.053	5.7426	5.1732	6.4973	7.3768	5.4476	6.3691	3.1696	2.6757	5.4445	14.637	1.6785	3.9517	3.1775	7.4872	2.8934	6.0792	0.10358	7.8617	7.3085	4.5738	2.6044	3.736	7.5143	4.7192	5.4439	2.9269	3.5334	0.39497	3.3152	10.523	6.008	0.61017	1.1051	6.8011	-3.5789	4.7999	6.0134	0.64917	9.501	8.2061	6.1217	8.1747	4.3375	3.7249	3.6785	2.6663
1867.9		11.712	4.3993	5.9408	4.7991	7.0692	3.9044	3.2382	6.2187	3.1854	3.3834	4.6979	5.1564	6.9649	4.2434	6.257	6.0534	1.4409	5.0785	3.4609	4.073	4.2337	3.7214	4.8446	7.0483	4.2413	9.0693	5.0825	5.1149	6.8121	-0.29857	0.056473	1.9944	0.91037	5.7373	-1.8075	6.794	3.1955	8.7413	8.8086	4.1083	5.7403	12.157	4.9367	8.3656	1.0271	6.0834	2.2465	4.9004
1866.3		6.9623	12.38	7.9557	5.3326	3.2757	1.3401	6.1184	9.7035	7.2	4.8172	1.4042	13.492	9.3403	5.2604	9.8801	0.25488	2.7149	9.531	3.3625	3.738	1.1574	6.8676	6.9014	6.904	2.9664	0.32704	1.4471	5.847	2.9986	1.3705	0.069397	5.101	8.3563	7.0449	2.7334	9.1489	6.6957	3.2261	5.602	7.0204	1.6141	5.5594	1.2041	5.2813	8.9871	4.0771	2.6319	6.7697
1864.7		9.1204	5.087	2.3327	-1.9535	-1.247	3.8656	-0.093636	4.8236	8.668	7.3406	4.8361	4.7351	3.3501	7.9119	7.683	-1.5449	-0.55762	-0.92685	3.2629	3.5839	-0.2841	5.4668	7.8656	6.212	4.9624	3.947	6.9012	6.3961	9.7292	6.1296	2.6268	5.2968	4.7093	2.7148	2.0005	8.775	6.558	2.0726	6.2116	1.9308	8.7589	5.8687	6.5602	12.013	16.036	0.61525	7.7438	8.8195
1863.1		6.5497	5.7916	3.2538	8.3953	4.9556	-2.3373	8.0567	4.1243	8.3167	10.226	7.3571	4.1579	6.267	11.652	9.8477	1.9269	3.9871	3.8866	5.7074	-0.38948	1.9094	9.1555	7.0099	2.6086	2.2292	8.2929	11.445	9.3076	4.2767	-1.2943	5.0014	5.1273	4.8785	4.0197	6.9027	6.5813	2.9643	8.5533	6.8193	0.83955	4.4472	12.902	-0.26787	8.9233	10.355	4.6069	5.0367	1.5954
1861.5		-4.568	0.85803	5.2643	1.4699	2.7928	3.2769	3.6604	8.8784	5.2368	2.9289	8.7856	7.2149	6.4547	4.6635	8.7378	8.6702	10.531	5.0623	0.33247	4.1817	3.7376	6.479	3.4252	0.27583	5.1306	7.1829	6.3509	8.2178	10.459	-0.35553	8.284	5.5017	5.5912	4.9596	4.713	-1.2504	3.7327	1.5775	5.9706	5.2012	5.0427	-0.066132	7.6291	20.013	7.0352	0.96106	2.6924	7.8245
1859.9		1.4037	8.8317	-0.5448	1.4521	3.5372	6.1627	2.1718	2.5404	7.2466	7.0848	5.6668	3.9064	12.64	0.9454	10.535	0.32141	-2.3809	1.1458	-0.13469	4.9337	3.3826	7.9828	5.2932	-2.4228	3.4846	4.7987	5.801	4.0359	5.0042	2.764	1.9293	3.1471	11.211	0.62544	4.5221	-2.3565	4.136	4.2358	6.938	7.743	10.909	2.0534	7.7055	7.4641	-0.83231	1.6778	2.8928	0.052261
1858.4		1.0103	3.1671	-0.53725	3.7964	3.7342	-0.22534	2.3183	5.474	11.255	3.4212	1.0918	6.5958	2.0968	5.2253	6.1485	5.9714	5.4337	0.86415	4.8514	2.9574	8.8443	3.6668	3.1595	2.5126	-1.6178	5.1403	3.7952	3.6709	8.0933	1.3371	1.7553	-0.48192	6.2835	2.6535	3.7846	-1.2823	3.265	0.34654	-2.6419	-1.7169	6.7736	-0.011444	1.5979	11.276	9.6615	-0.87926	2.7287	-2.0848
1856.8		4.4335	2.046	10.56	9.9574	0.83847	0.11277	-0.26385	2.9519	5.8081	1.2108	-0.93953	0.19226	4.0967	1.1396	5.9418	2.7111	10.156	6.7631	4.3817	-1.9289	0.48622	0.25847	1.7513	1.9913	-0.54038	-1.7922	1.6062	7.3047	2.4538	6.2727	0.85309	0.25107	2.8085	0.49844	2.3186	1.4267	10.029	6.819	1.4127	-3.3602	1.909	0.46664	6.5788	5.9947	4.5167	2.199	3.6547	-1.8595
1855.2		5.8552	0.74124	-0.52658	0.11699	4.3044	-2.2775	5.6982	3.7013	3.2689	4.6355	3.2092	-1.1224	4.0946	6.8701	-2.4486	1.8132	1.9689	4.8423	4.8197	7.002	0.49031	4.3031	8.5232	-1.0778	5.6261	0.0011291	6.5068	-3.2447	7.5403	3.0255	1.5862	2.9824	0.24058	3.0692	2.488	2.134	2.6094	3.471	0.19249	0.44928	10.497	8.942	-3.3517	5.0741	4.824	1.2761	5.6709	4.3644
1853.6		0.91168	2.3436	1.4765	7.1841	2.6776	0.78563	7.2953	1.7222	6.5465	7.5134	-0.64377	4.6518	2.9996	5.6894	8.7954	2.1868	4.326	4.1931	-0.198	0.84097	0.85649	2.1644	5.1115	1.8509	2.8816	-1.6615	-0.23036	5.4775	6.6254	6.6863	-2.0454	8.0757	3.4889	0.18417	6.6561	4.476	2.643	1.5756	5.6978	8.9844	-0.55327	8.5057	6.8973	-1.1216	9.129	3.0794	0.04982	4.4053
1852		-7.3061	3.7623	2.3872	1.7043	1.9579	-0.87965	2.3457	5.0147	0.55032	4.7537	4.2287	2.6057	7.1753	6.325	-3.5989	1.6502	1.0458	-1.5486	-4.1261	3.2244	-1.1425	-0.52135	3.5162	1.8682	-1.1376	2.8562	6.8493	9.2893	1.3456	4.7097	-1.8599	2.2582	-6.5376	3.4795	1.914	8.4527	2.6751	7.6781	4.1101	3.5178	-2.3327	-0.11505	-0.85599	14.135	13.977	1.0635	0.064346	0.99037
1850.4		0.65651	10.997	0.38728	-1.9588	4.1455	1.6358	4.122	4.8515	4.7347	4.72	-1.6278	3.8304	9.5308	1.6856	1.823	2.0214	3.9463	0.8902	0.6716	12.698	-3.5067	-3.2087	-1.7173	4.4287	2.2958	0.64529	-3.7087	2.3726	0.79176	0.91386	-0.038986	2.4391	1.9794	7.1371	-0.28375	2.7915	4.5238	-3.6761	5.4296	-1.9505	-3.5687	-0.37488	0.47916	-1.5211	1.1863	7.5919	4.078	-1.1532
1848.8		4.4357	0.048508	3.8404	-1.6235	0.33105	5.241	6.2606	-2.4039	-1.9913	3.0485	-0.577	-1.6743	1.3389	-2.2284	4.8793	-1.7905	5.5732	-0.4906	1.65	9.8065	7.0367	5.3752	-1.3162	5.896	5.3636	-3.7489	-2.6318	3.4546	4.0548	0.93515	0.50812	4.4364	5.2216	6.2479	-2.8463	3.1286	6.0073	-0.66872	3.1109	1.3068	-0.26103	2.6354	-2.3698	-0.81561	5.666	8.1192	0.090942	5.9747
1847.2		2.577	8.5524	2.0193	2.1649	4.1511	-0.24582	-0.3294	2.5214	5.2815	5.9212	3.3811	12.273	-0.30968	3.1282	5.9336	5.1238	-0.61909	3.5818	-5.3731	1.4598	-0.42149	-1.6789	-0.37149	-0.63905	-1.2068	1.8554	7.8983	5.808	1.8619	1.8644	5.7815	5.1594	4.0982	4.2663	-4.3192	0.37308	-1.0561	2.5184	-0.30073	1.2896	2.3173	5.2794	1.6879	-0.11279	1.9615	-1.1727	-3.1697	0.37404
1845.6		-0.37419	1.5998	1.1057	7.9518	-0.75807	0.6299	3.0793	4.5363	7.4621	2.2472	1.7011	2.5828	4.4034	-0.2446	7.5314	0.76402	0.824	-3.2565	3.2388	5.2938	4.846	9.0836	1.6623	1.1872	-0.14284	3.6401	2.0635	6.7057	-0.15033	2.7926	-2.5826	-1.392	2.6092	2.647	-2.5204	-2.0204	3.6971	5.1579	1.1947	-0.54741	9.0756	-8.0794	6.4704	3.6781	-0.83649	0.62509	3.5688	2.5902
1844		6.1276	8.827	7.6452	-3.172	-2.7601	0.59535	-2.786	0.18648	2.0052	3.6627	4.9284	0.16272	0.38719	2.9261	6.9454	0.94852	-0.82481	4.4494	1.6677	4.3995	-1.3425	6.5717	-3.033	7.7385	3.2828	-2.0311	2.5909	7.7839	0.017837	4.8107	-0.76596	6.6003	2.209	-0.97366	0.18631	-1.5064	6.9943	-2.9319	-3.4935	0.88655	2.5592	0.5592	7.6142	-0.89722	3.8178	-0.12365	8.6703	3.5324
1842.4		1.3552	8.416	2.1831	1.7028	0.87235	1.8324	2.0745	7.4718	-4.7257	-1.8321	-3.3007	5.3769	-0.35838	-3.1781	-0.0061798	-1.05	-0.11099	-0.20978	3.0043	-2.8593	2.4673	4.422	-5.3665	9.9238	-0.38449	-1.1584	7.1169	2.4972	3.4574	-0.081467	1.5951	-3.409	-0.73871	4.677	-2.0173	2.824	-0.073731	10.067	3.8163	2.5006	-0.68651	1.1951	-5.6081	4.8885	-0.075745	0.035599	0.86171	-1.8904
1840.8		-2.328	7.6394	-4.1896	-1.6058	-6.0426	2.5228	1.1156	4.2104	1.0876	3.7626	1.7412	0.58908	3.8031	-0.92071	2.3129	0.22288	-0.85271	-1.0522	-3.4786	6.2444	0.45738	-2.0931	1.3892	-3.5297	-5.5083	-2.8326	1.0961	3.3911	-2.7407	3.9344	-0.59035	4.7617	-0.052078	5.9626	-0.76752	-3.2108	-1.6887	-1.6633	-1.2395	0.6584	4.6113	0.19199	-0.4691	5.2169	5.8465	3.8301	4.3251	0.68552
1839.2		0.5329	6.3155	3.0726	2.9022	2.6768	0.84852	2.7008	6.0387	-0.37308	2.0833	1.3268	1.6174	-2.7647	1.8799	2.8119	3.1309	1.4955	0.46748	-1.2356	-4.471	-2.4632	0.29935	5.2338	-0.44002	-0.81584	1.3099	3.2557	1.7383	-0.94012	8.131	2.314	0.38544	-1.1856	-0.38954	-0.60976	-0.52002	-0.75984	2.2405	8.7936	-1.7309	0.6344	-0.08667	3.031	7.5425	-2.9612	8.5326	-2.3941	1.6238
1837.7		1.3921	6.0804	-0.030487	3.4087	-0.060196	1.7185	-3.5335	-1.0433	-0.19861	-8.87	-2.7259	-4.9929	8.12	-0.95786	0.39973	2.2196	5.1155	1.2585	3.1879	4.2671	3.3419	0.69015	3.4402	0.28365	-5.58	-4.3672	8.1413	-6.2795	-0.049957	-7.4917	-3.8735	4.5529	0.76965	-1.4704	1.1831	1.9872	4.8948	0.68776	0.82484	1.1507	-1.3445	-3.0953	0.16504	6.5927	0.77432	1.4158	6.5223	5.1061
1836.1		-5.7502	0.57076	0.68309	4.641	-3.8901	2.2237	-0.31469	-3.7629	-0.2072	-0.0064697	-3.6894	-3.0597	1.548	2.2022	5.6219	-5.7839	-0.35654	4.4118	-4.0264	1.9133	1.3272	-0.37518	5.2811	-1.9041	2.7448	0.86337	-0.42911	1.5196	-6.4338	-2.3883	-0.78949	7.8095	-2.0044	1.4474	5.7021	0.31097	5.6388	4.042	-2.4187	-0.87853	-0.23448	4.257	4.3875	8.1858	-2.7653	-0.97493	-2.3804	2.769
1834.5		-0.34866	-1.85	2.486	-0.85556	0.45987	-5.6359	-0.1881	4.4254	-0.94434	10.31	2.4361	4.6894	1.8831	4.9966	1.933	1.8477	-3.2841	-2.2546	2.5762	-3.1688	0.40175	0.73964	4.5747	0.087494	-4.2051	2.4561	-2.4554	3.6811	2.8173	-2.0132	7.0208	-3.481	7.5831	-1.6362	1.4927	4.9967	4.9267	3.2123	-0.57318	4.7269	-0.035568	-0.21152	3.3348	-2.2239	-2.3074	2.4514	0.17073	-0.84225
1832.9		0.50587	-0.81816	5.9237	5.4646	2.8988	0.13974	2.5735	1.976	4.59	8.1712	1.7416	4.2546	2.6706	2.0615	2.6966	0.47803	0.06015	0.53212	2.9956	4.2936	2.5656	0.034622	5.2301	0.34949	-1.4298	-0.22543	-0.21042	3.3868	3.0671	-0.73015	4.1027	2.5905	3.0777	3.4606	4.4639	3.5897	3.304	5.4714	0.9976	-0.76036	0.16135	3.7717	3.6432	-2.1819	1.6934	6.4221	-0.91533	0.090698
1831.3		-2.4594	-0.87918	6.8144	9.2376	0.97208	-1.3585	3.3338	-0.65631	8.1231	4.5762	-2.7729	2.545	-0.90753	-5.4213	3.2764	-4.8929	-0.7785	0.77191	2.6863	8.4823	-0.36301	-3.0357	4.9744	0.24545	-0.4747	-3.9993	0.39687	0.72762	-2.8662	-0.90277	-2.271	7.2057	-2.1571	5.2832	3.7975	-2.0007	-1.2294	7.0011	1.1119	-8.0675	-1.462	2.2976	-0.2327	-3.5971	-0.30811	4.7553	-4.184	-0.43224
1829.7		-0.88068	3.6033	0.24904	1.3728	-2.502	-3.4034	1.8199	1.1646	0.29129	-4.5655	1.529	4.106	-6.0332	-1.5425	2.4905	1.6441	-0.072647	2.6466	3.4666	3.0335	0.34311	0.25601	-5.0103	6.2299	-2.3398	-1.3201	-5.9972	-3.2965	-0.70998	1.4689	0.9906	-1.3626	-2.2122	-0.71379	-3.3246	2.3163	-2.6734	1.2561	2.9514	4.2599	2.3672	10.003	4.7071	2.7122	-0.22125	-0.54894	1.8192	-0.59288
1828.1		-0.21268	-2.8253	-2.1362	2.7792	-1.6145	-1.2676	-2.4226	1.1662	0.64006	6.4732	-4.3528	-3.6078	2.4753	5.0613	5.7026	-0.0020294	-0.27695	1.6107	6.791	-0.77988	-2.7706	-0.9994	3.7302	1.121	-0.20696	-2.8242	5.0618	9.0417	-0.73688	5.8396	1.7056	-5.2053	1.3671	5.4696	2.0976	-0.45935	1.5174	2.0543	4.0617	-2.869	0.55806	3.3411	-2.1739	1.2006	10.409	2.1456	-0.90561	-0.93668
1826.5		-0.27354	-0.71039	-3.9774	2.184	4.9075	-3.3147	8.4245	-1.9245	1.8967	7.147	0.30905	0.13071	-1.7455	-1.0643	9.6399	-0.55847	3.336	0.93703	0.8412	4.133	-2.2496	-3.5293	2.1053	-1.4448	2.1057	5.4884	-1.3351	6.106	-3.4924	4.3908	-0.30771	2.7685	-0.69215	-2.5302	0.064041	0.21783	6.0703	-3.3313	-4.6481	-2.545	3.2922	0.67694	-0.51187	-3.4048	-0.6004	-2.7973	0.0051269	-2.1909
1824.9		2.5731	1.7662	-3.4567	0.67815	2.1547	1.0006	-1.4571	6.0745	-3.3935	0.72858	1.1509	1.5035	0.7589	4.9897	9.2116	5.4292	-3.234	4.8073	-2.5645	0.3176	-0.82111	-0.42441	3.0238	2.3506	2.4163	-0.018616	2.0849	0.80528	1.2053	3.4864	0.40515	1.1043	-3.4808	0.74132	0.75658	4.7115	-1.3784	6.5536	0.82191	3.2317	-2.3392	11.101	0.42029	3.6235	12.206	0.80407	-2.7213	-1.2647
1823.3		0.6909	-0.48651	-3.8466	0.26169	4.1273	2.042	-0.79456	-4.2913	-3.9575	8.3088	0.89992	4.8741	-1.4661	-4.2312	2.7812	1.7794	4.7405	2.1306	-3.4261	2.683	-1.0307	5.5878	7.0314	1.0526	1.8157	-4.2544	-3.4057	1.1397	0.9926	-1.2373	-1.974	4.5293	-2.4532	-4.5341	2.5388	-0.61475	3.535	0.25467	1.7445	-0.26611	-2.5183	2.0674	1.3499	4.1034	1.0106	4.5861	1.0969	-6.5216
1821.7		0.26167	-3.2866	7.9437	-1.2472	1.1887	-0.55406	3.6848	-4.8403	4.2043	1.8878	1.738	0.24254	-1.3296	3.6366	5.076	1.7646	-4.7405	-3.2748	5.5291	0.50191	1.1218	7.4166	-5.3266	3.2067	-1.1505	-3.7644	3.466	-2.8908	4.0513	-0.68942	3.1003	-1.502	-3.0642	-4.1745	0.31986	4.4209	-0.098602	0.31723	1.9378	0.05249	-3.2448	1.5767	0.27696	3.1261	4.3577	1.4579	0.55073	5.1293
1820.1		3.649	0.27492	1.9142	1.7877	-0.11543	3.2123	6.3445	-3.9359	9.6377	-2.171	-5.9712	1.427	-2.8315	-1.9524	0.82327	3.7485	-2.4044	-1.5908	-1.5172	-0.40747	3.2726	-0.57455	-5.5048	-4.0962	4.063	0.90588	3.9726	9.9865	-5.6186	0.22092	-2.7356	0.46501	-0.40449	-2.5437	1.5542	0.00030518	-0.46104	4.7414	-9.689	-0.9034	0.75389	-1.8259	-2.9804	-4.7632	19.521	-3.3078	0.91283	1.8697
1818.5		-0.78348	0.198	4.7922	2.0937	1.4875	4.2502	1.7301	2.2399	-0.56661	-2.9585	-3.5006	-2.6635	4.5735	1.0019	-2.8861	3.1858	4.4761	2.819	-0.20116	0.3185	-1.6693	-1.6583	1.5878	-0.67429	-0.7256	1.3928	1.9323	0.68074	3.6192	1.8574	1.0638	0.43033	-0.83791	6.9039	-1.5763	-1.513	5.1749	3.1634	-0.40866	3.5934	0.93228	10.041	-1.3312	2.6176	5.2265	2.1071	-3.8168	-1.5731
1816.9		-3.0357	-0.97171	0.57771	1.8528	2.543	2.3779	-7.2492	-0.85829	0.31877	5.3438	-7.0317	2.3349	-0.56902	5.0448	4.3117	-2.2874	0.99204	-3.5	-1.2502	-0.95654	-6.4309	1.0744	0.4967	-4.1639	-1.3344	1.6966	0.61804	-0.62631	4.8557	8.22	0.49835	-0.51512	5.2721	3.0773	-6.7079	3.5175	-2.4634	-1.6894	-7.3122	-1.5479	-6.8914	6.2695	0.86082	8.9045	1.8389	0.61187	0.18005	-1.199
1815.3		0.89236	-3.2343	-0.36566	-4.026	4.1419	1.959	-0.04818	-2.5032	-0.25168	-2.7189	-0.20103	0.7856	-0.44096	6.1764	-5.22	3.6928	2.416	7.4523	3.5175	-2.7781	0.078476	-3.1037	2.3127	0.34396	-2.8544	1.0897	-4.1522	-3.3892	-0.63644	-9.055	-1.7045	3.6287	-5.3472	7.0675	-0.93166	-1.8174	-0.46686	3.2739	0.32782	-2.3272	5.4646	2.6766	-1.3134	5.9158	0.44879	-0.70275	0.53975	3.7192
1813.7		2.2734	2.5011	4.3257	6.0935	-2.2611	0.084343	0.060616	0.032471	6.0857	0.12608	2.2641	-1.1295	-3.9514	-1.0579	-2.9354	-0.87381	-3.4338	-2.3243	-0.98892	2.1267	2.0407	5.4437	6.3086	-0.60518	-0.55833	-0.97325	-1.833	-2.6988	3.1429	0.032562	5.0007	-0.77472	-0.33238	5.0563	-1.8839	1.0278	-1.381	1.3259	-1.1251	-0.92665	1.2731	1.8081	-3.1266	1.288	5.7834	-0.20037	0.53503	6.8178
1812.1		-8.3474	-5.0383	2.47	5.4842	-10.303	-0.33699	2.5316	8.5669	2.7854	-0.66666	5.0909	2.4077	0.89967	5.1602	5.7105	0.19469	3.2609	-1.3751	2.5032	2.6667	-1.6351	0.53491	1.3933	-1.7387	0.099243	0.235	-0.7879	0.35396	-3.8065	-0.15381	3.5228	7.1838	-0.41063	-3.5019	-2.6556	1.1439	-1.7513	5.0123	2.3291	3.563	1.8067	-0.15402	2.3304	-1.3426	4.0247	-4.6083	4.3477	3.3696
1810.5		0.84862	7.4204	1.5217	2.8733	-0.5278	-1.6685	3.0012	4.1909	2.0294	7.6303	1.3704	3.761	3.2032	6.2849	-1.4636	4.7165	1.9545	2.8454	-2.3696	1.933	-3.1307	8.5334	7.3852	-2.1474	0.39113	-2.0127	3.3468	5.7691	-7.3026	2.0223	-5.4106	2.0498	-0.6727	-2.9706	1.4807	4.8947	5.8769	-4.0307	1.5995	-3.2218	6.52	0.24454	1.421	4.2056	4.627	2.0736	3.6141	3.1928
1808.9		1.8612	0.42247	-0.51907	-1.0118	5.0632	1.5442	-4.8942	3.0863	-3.0916	4.4713	-3.6246	-4.7061	-5.4046	1.7711	5.7237	-1.6721	3.5562	-1.8448	2.5742	1.0165	-2.2645	1.4393	3.557	2.896	3.0445	1.738	-5.7927	-1.1807	0.10902	1.2881	4.2003	-5.4496	1.4267	3.3775	-2.3843	-0.44723	0.23076	1.106	-0.58661	-0.37199	1.2312	3.9131	1.2363	-0.0672	1.7723	1.2998	-1.4839	0.46918
1807.3		-0.94615	1.2407	-1.4706	8.7378	-4.8025	6.2103	3.3907	-0.56494	3.2406	2.4019	4.4692	0.82454	3.2582	7.0732	1.0907	0.30164	3.1568	-3.2637	4.4257	1.008	-2.6727	6.707	6.8176	0.30039	-0.48604	0.21451	-2.2064	-5.0409	3.7011	-0.53812	-0.55366	-1.4961	-2.2943	1.9059	-0.43228	-0.51822	-0.14421	7.877	4.498	1.9304	4.4857	1.0333	3.5944	2.3845	2.0059	3.0702	1.5991	4.6533
1805.7		-3.3914	2.2388	4.1217	-1.3323	-2.6701	-1.3065	-0.68928	0.14615	3.0261	4.6948	1.834	-5.2833	9.5553	4.5548	4.274	6.4559	-3.0617	2.9521	-2.0878	5.1804	-0.71889	8.5185	-1.0147	-4.1159	5.6177	1.4168	4.8331	-0.90237	-1.9808	0.72536	2.3277	-7.3625	3.2554	1.8874	-4.8451	8.6818	0.38831	4.2822	5.3988	-0.13248	2.2835	1.0597	5.4043	13.015	0.055176	-3.706	3.2268	-5.5276
1804.1		-2.7473	2.144	6.8033	-2.6768	-0.17613	2.8118	-0.40704	3.2196	0.44673	-3.3772	2.106	0.4249	2.5775	6.5795	-4.9086	-0.11827	-1.8268	8.621	3.3972	1.8971	-3.4941	4.8736	4.0601	10.738	5.3556	-0.47324	4.2349	5.4168	0.88135	-2.1942	0.84433	-1.0488	4.6212	-1.9507	1.2863	-1.0289	0.73747	7.9581	5.025	1.0755	0.079132	5.6287	-1.5156	6.3699	3.3745	-1.756	1.2174	1.381
1802.5		6.6224	0.047104	4.5741	-1.6593	0.134	0.56523	-1.7627	4.6554	-3.0431	-0.35967	2.5577	1.2216	-1.3116	0.056519	1.1794	8.0335	-0.95647	-2.2571	5.0625	3.1583	1.0016	-6.9548	2.9511	0.13489	-3.4541	-1.8195	0.72612	4.28	4.6513	-0.75122	0.81432	0.1723	9.8028	-0.1539	1.7801	0.53114	-3.4604	4.3591	1.5582	2.0998	3.8726	0.55847	0.83441	11.722	3.6006	0.01088	-5.5202	7.1974
1800.9		-0.73672	-6.0517	1.0707	6.084	4.0785	1.2267	-2.9378	0.45351	0.55684	0.29294	1.5532	0.74356	3.7062	9.1675	0.90181	0.54756	-1.7236	2.6814	-3.2735	4.7821	9.4957	8.3059	6.3855	-0.4708	0.097778	1.3783	-0.60219	10.233	6.4199	5.4178	2.7832	3.5736	2.6188	-0.90399	2.4545	3.9077	5.2492	4.2126	1.7258	2.0314	4.2094	2.2126	2.2727	4.5257	-2.176	-2.7688	1.3779	0.28509
1799.3		0.44789	2.5746	-3.5255	-0.35615	3.1119	0.068695	0.61285	6.614	1.6099	-4.5104	2.3647	6.6268	7.4492	5.7308	-4.4689	3.424	4.5992	-0.56337	5.2981	0.041153	0.5334	3.9284	4.7269	0.73909	2.1929	2.3927	0.7953	-0.3609	-2.722	-3.6871	1.4782	1.7004	1.6144	-4.201	2.764	-0.71754	3.23	-1.5723	-3.9268	7.9612	6.1804	0.22757	4.4356	18.054	-0.8642	-2.0952	-0.45209	-6.0831
1797.7		-1.6417	4.6536	0.058639	4.293	-1.1295	2.0005	-2.5651	-3.7723	5.2072	0.685	3.72	0.87163	6.0991	7.7463	-4.5689	1.5719	1.1028	10.736	2.05	-2.1553	6.2967	-0.63267	3.2482	4.6737	5.3768	1.2239	1.4642	5.9531	-4.7743	0.47945	-2.3733	2.5528	-0.48297	0.68234	-1.4731	1.2009	1.391	3.7315	0.23685	0.98009	2.5128	11.512	6.7775	19.215	1.8995	-0.14996	4.8081	2.2746
1796.1		1.3578	2.3667	1.8229	-5.7867	1.3543	4.6583	7.3464	2.2037	-1.1968	-1.7573	-1.2905	-3.2495	10.747	8.8504	8.7834	0.80939	1.7871	3.306	-0.65402	-0.17099	2.2401	0.44081	-2.0508	3.1512	0.92212	4.5989	3.768	9.3567	1.5357	4.463	7.4103	4.1308	1.9628	2.837	1.3794	-0.70061	6.2778	7.5788	-0.87425	5.2698	4.1158	11.34	4.935	2.5558	1.2062	2.7031	7.522	-0.82361
1794.5		2.3558	3.1688	3.2218	8.1319	9.1089	2.9513	-2.1982	1.8148	5.4888	1.2535	9.1518	-1.7366	-1.6986	-0.22974	1.2245	-0.31805	2.6522	8.7838	1.1859	1.9941	-0.54561	4.967	7.3755	2.717	2.2835	1.6087	-5.2024	4.3954	-3.0647	4.4454	2.8292	1.8888	3.3156	2.6265	1.8671	3.9415	3.7084	1.0604	2.0127	0.10319	4.6256	6.9823	1.9988	7.7115	8.1467	-0.62682	5.8714	6.8041
1792.9		-2.8296	3.7872	5.3463	4.0491	4.316	-0.57496	4.4378	-3.1208	1.4459	-1.555	-0.40785	-0.22569	3.8539	7.9605	4.9363	-0.90128	1.3345	1.7147	1.5698	4.5218	7.0307	8.2188	2.0724	5.7349	0.55182	3.5263	1.4623	7.0692	-2.5755	-1.5734	1.7015	4.3726	2.4844	1.1418	3.2627	-2.3272	4.2283	1.2671	2.1704	4.0257	-0.50304	6.2584	5.4235	0.1369	9.4482	2.0421	-0.14348	4.794
1791.3		1.9833	1.858	6.9238	0.69179	5.1574	2.443	1.0723	9.3968	4.6743	3.2713	2.3941	6.5556	-1.1413	10.33	4.2823	-4.7586	0.74298	0.82573	9.7705	-1.497	3.8779	8.7414	3.1309	-0.15901	0.45425	3.624	3.0347	7.7417	2.0941	1.4974	5.6635	1.5818	3.2874	2.7466	2.657	0.3114	10.928	4.3808	1.2351	2.8554	7.8206	8.9862	-1.5182	0.9231	14.747	2.7098	3.8408	3.328
1789.7		1.5219	-1.5278	4.8631	-6.4853	-1.6397	-3.0857	0.068993	2.4586	0.26517	0.64185	-2.4422	4.2437	6.5886	-1.8478	1.9898	0.65558	1.9686	7.208	5.0606	-4.4259	8.3596	4.5348	7.6419	0.67177	-1.4636	-0.64342	0.42375	7.1402	-0.32849	1.658	0.53352	4.2439	7.3609	-2.1956	2.2319	2.9481	2.3544	9.4924	-3.3384	-1.4076	-1.3125	7.5291	2.2646	7.1609	9.8616	-0.44187	-0.17567	3.6789
1788.1		1.7862	3.4481	-2.29	1.9725	2.6523	3.3844	4.5189	3.8826	4.2184	3.6475	-1.8258	-0.43393	3.9527	5.9717	5.3316	11.341	0.6478	2.1341	7.9856	-2.6285	-1.524	9.4175	-0.21283	7.8637	2.98	7.815	1.2661	5.6285	2.7022	6.3628	3.2206	2.7226	2.3415	1.77	4.1692	-0.41679	5.0514	1.5111	-1.3685	2.8731	-0.084152	6.6147	1.3175	-0.058899	0.24631	-2.322	-2.9202	7.301
1786.5		5.6852	-1.9418	4.0096	0.79225	-4.3306	1.6715	4.9673	2.5781	5.9885	0.10629	-0.66599	6.1588	0.951	-1.8475	3.7621	-0.88361	4.0532	0.87686	2.3637	6.0769	4.9543	3.2073	6.6577	-2.7653	1.6031	-4.8191	-3.7113	3.0244	-0.45038	1.6118	1.5428	-0.25502	7.6834	2.2795	1.378	-1.42	-2.4349	3.7095	3.5085	5.1518	-2.6763	9.3337	8.3675	9.0821	11.174	-2.3851	0.87996	0.55818
1784.8		0.12791	4.1208	-0.96515	5.7922	1.2299	8.8665	3.4143	-1.455	1.7572	-2.3453	0.12822	-5.4325	0.3107	5.4218	6.1905	1.2539	3.0938	6.1635	6.7403	7.3267	-0.56926	8.9954	0.79877	5.694	6.9514	4.1817	2.219	2.7828	-2.877	-3.1404	1.5003	-3.4162	7.0232	-0.48526	4.7674	-0.97043	3.3498	6.6331	6.929	4.3378	8.1839	4.9588	-0.76706	20.402	10.826	3.1869	0.67935	1.6321
1783.2		6.5691	2.9087	6.0584	0.42686	2.6065	4.2421	-3.0493	5.4197	0.61557	4.1108	-0.71584	1.1558	-5.0591	15.052	10.071	11.208	3.9517	9.4486	3.1154	-0.6973	-2.0946	9.327	0.39237	6.5143	0.66107	6.2718	8.148	2.9035	4.1496	3.0153	0.18387	0.14829	3.9971	-0.70598	0.15559	6.7501	1.8603	1.0092	0.89293	-0.29625	7.951	10.581	4.8229	10.082	6.1121	3.1214	-0.06749	1.2501
1781.6		2.8269	-2.8508	-3.8287	-1.4854	3.9812	6.344	1.7585	5.9294	5.2909	2.7475	-5.0163	8.4693	0.65997	7.4078	0.13194	2.2524	-0.82785	4.5502	4.9435	0.91411	5.1057	4.3841	11.62	0.24118	-0.54044	4.3606	2.621	4.1139	3.5386	0.26067	-1.861	-0.10706	3.5144	3.2537	0.99712	5.7416	3.8238	1.565	1.4004	2.3407	7.1705	5.2912	8.2283	13.396	7.0318	-0.03624	1.5486	2.8668
1780		5.083	1.7512	4.1006	-0.30846	2.2629	-1.1919	-0.34425	5.1651	4.3285	0.83739	2.3176	-1.3105	0.013123	6.6699	10.19	-0.15936	4.2097	8.0139	-0.13887	3.7972	1.9404	3.2575	8.6641	-2.0347	3.1648	7.175	1.2744	8.0502	9.108	2.0502	6.0931	2.1813	-0.97057	2.6664	2.7464	5.6403	-4.9416	1.7551	2.9968	-0.47882	9.6603	8.3621	5.6308	10.162	7.2218	2.6231	-1.1998	0.30025
1778.4		-0.48073	-0.37608	2.7555	5.5941	1.8152	-4.0016	1.9152	2.5813	6.0921	3.835	9.6495	0.18011	4.2732	12.657	2.6101	6.8821	-0.026474	10.385	4.2318	5.9519	2.5915	11.947	7.5242	-2.1313	3.777	2.7151	5.381	6.349	2.6761	3.1113	-1.9541	-0.4411	4.9059	1.714	6.4945	5.5372	7.2005	9.0341	5.3184	-0.20927	-0.76119	10.703	5.9396	9.6512	-0.95465	-4.7188	3.5056	1.7323
1776.8		-1.8642	4.4037	8.1359	-1.414	1.5473	1.5511	3.9913	4.7234	2.9453	3.0131	1.343	4.9412	2.3491	-0.44946	7.7551	-4.0778	1.7363	9.1185	5.8737	8.8329	6.15	0.8169	0.92752	7.4058	-1.2495	4.4355	2.7589	0.10095	6.6065	8.7166	4.7249	3.2985	-1.2198	1.3056	3.1505	-4.7496	-0.84076	4.1292	5.0927	6.2402	6.4515	5.0406	4.0638	4.0471	10.321	-0.42551	-1.7897	1.8902
1775.2		6.7506	2.8177	9.3328	6.6672	1.0956	4.1935	-1.7521	4.6824	2.1608	3.099	3.7619	4.4274	5.5138	14.078	1.9889	7.8701	1.3162	8.2138	3.5141	-3.5599	2.6157	4.9574	-6.5803	-0.15076	1.9037	3.9726	5.0444	2.579	3.6264	-2.2248	9.2209	5.9454	-2.2568	2.8957	2.1688	-0.67448	1.2982	7.7677	6.1376	5.4151	5.6618	5.1935	-0.72394	12.258	10.321	0.23022	-3.0858	0.95587
1773.6		2.6365	1.957	3.0735	-1.2532	8.6418	3.562	5.5939	1.1855	5.5568	9.3654	3.997	-1.1796	9.2218	7.3306	8.0387	6.7259	2.5314	-2.5106	6.7893	7.8645	4.1705	10.369	13.91	5.9264	1.2364	8.5991	0.23769	1.6012	-0.082199	0.10524	4.2612	1.4998	5.795	3.3935	0.64047	3.3988	0.70831	9.2223	2.2715	3.4973	7.9608	4.6162	1.94	9.5569	8.137	4.3393	1.7991	8.2019
1772		2.339	4.1852	3.5398	1.7338	4.1859	2.7476	6.7567	4.2327	6.2243	5.4487	-2.1334	3.9384	8.5639	7.126	3.1772	3.5803	0.29103	-1.2366	3.6995	3.4697	8.8144	8.1419	3.3067	1.4555	6.9305	7.4058	-0.2068	4.8039	2.5715	5.525	0.93671	7.0525	2.5718	10.617	3.4745	0.743	3.9351	3.7658	8.9489	3.2139	8.9848	8.0361	8.2376	17.035	6.8593	1.1744	5.047	1.6284
1770.4		-2.1419	4.9568	4.9135	4.1738	1.1826	7.0228	5.3725	4.1877	10.709	0.43971	3.9159	5.4178	1.9038	10.555	3.4046	8.9789	-0.1322	4.763	2.0627	-1.108	1.2746	12.459	5.7925	2.0729	-3.0139	6.2111	-0.47089	8.0055	5.9511	4.5798	5.611	1.5126	4.4374	8.0209	3.0346	4.8126	5.342	10.125	-2.5575	-2.1622	7.4611	12.544	13.441	9.2366	11.943	7.8265	1.2032	-1.3101
1768.8		2.1028	3.5445	3.5581	3.1576	8.359	-2.885	-0.55848	3.2323	2.6463	0.52034	2.8724	-0.9232	3.0597	5.4368	1.9934	3.8307	3.989	6.3974	6.6062	-0.0504	9.3695	3.5007	1.0034	2.8694	3.5848	-2.0761	2.9	4.8421	2.6022	1.2698	6.6478	2.8802	5.9371	3.4234	3.3207	-2.5741	2.7474	6.1193	2.116	3.5508	4.2987	11.776	18.097	3.4355	10.478	0.11376	3.5404	6.8409
1767.2		5.4367	-2.2334	-1.0716	-0.22382	3.3516	3.0242	3.8727	1.7301	5.1281	-1.4003	-0.5367	4.9153	4.2134	13.77	4.2165	8.1358	6.2909	3.1212	2.7845	6.0971	2.0079	9.2682	2.7576	1.845	1.8177	0.18063	-1.5487	5.8593	6.5246	-4.4051	3.6835	2.9733	9.2528	-0.26659	5.0602	-2.5081	9.2422	1.7476	0.060135	-0.010834	-0.50232	9.3686	14.204	5.4496	-0.080322	-1.9638	0.96779	0.44507
1765.6		6.2236	3.6229	-0.066727	-0.87959	1.9784	-1.795	-3.334	5.6811	2.3359	3.9504	-0.3114	3.8425	8.4557	-0.44394	1.5282	1.1668	9.1373	6.7524	8.7796	-0.66553	2.2809	5.0338	1.7825	5.727	2.5938	6.9813	0.0012054	7.057	6.0821	2.1005	4.1725	8.5193	-0.52452	-0.86708	-0.11072	0.10161	3.9172	0.46468	0.91148	0.6075	14.694	5.6857	7.2173	12.915	11.722	2.6846	2.9399	8.5933
1764		3.1907	3.8409	3.4819	-1.9006	2.6033	1.7482	1.2761	7.8126	-0.09407	3.118	1.5483	4.222	3.0596	4.9756	6.8379	7.2874	4.3462	10.2	-0.68143	4.5708	5.8247	2.7975	9.7142	4.6973	1.5494	9.9623	5.0043	1.8899	0.36557	8.605	4.4786	1.8819	-2.6677	4.5309	2.899	5.2549	3.1361	4.4525	2.4881	2.3149	4.2524	5.4543	9.5006	8.7415	3.7043	-2.6681	-0.17964	8.7401
1762.3		0.70161	4.6023	5.5743	4.8949	7.9533	2.9266	0.43027	5.5791	7.6566	4.6479	-0.95763	5.5083	-3.6116	7.6655	6.6908	6.6795	1.0087	3.8282	8.2197	1.6243	1.9122	5.6502	2.3711	1.3013	2.6846	-0.14917	7.4605	5.4488	1.0113	1.2899	4.9653	-0.57539	0.095963	4.1093	1.1801	2.9518	1.2624	12.438	4.0628	1.1113	10.899	6.3109	7.2355	-1.0717	12.775	3.978	2.5182	4.7038
1760.7		1.8473	-1.5474	-0.88049	2.0524	2.7559	-0.44163	6.8556	2.7988	4.6786	1.9947	1.6254	6.6105	1.5333	4.8982	5.8144	1.8885	3.1246	1.4546	5.1193	4.6768	5.6342	12.137	1.5713	4.6298	7.8176	0.28328	8.4608	4.4609	2.0195	0.15544	3.6326	4.9657	2.4938	9.1408	0.55096	2.8287	-0.79456	10.786	-2.91	6.0877	3.7252	4.2553	-1.2143	5.2939	9.4786	4.9865	6.8518	8.8478
1759.1		6.9911	4.4824	11.208	1.9355	6.829	5.2797	2.734	5.2898	-1.9371	6.0674	2.0244	4.074	5.7667	12.674	11.117	-0.5403	-2.2151	5.8067	10.381	3.5463	8.8088	12.622	4.042	-0.22633	5.1299	1.9869	-3.995	-1.0737	2.2989	3.9288	6.1169	1.2322	7.253	2.1707	3.375	2.5219	1.5105	8.5855	1.9334	3.7894	4.9125	11.833	2.8784	10.02	9.6344	0.35729	1.1845	4.6269
1757.5		1.7699	8.1468	4.0228	1.2716	5.0819	3.1818	7.1565	5.4159	3.8096	3.7752	5.5126	4.808	-0.36569	5.1745	1.873	5.5751	4.6261	7.0663	6.0049	7.5058	5.4363	7.1057	11.783	8.3695	10.076	2.0526	1.9116	8.4815	2.2135	8.2463	0.78194	-1.9573	-1.4445	0.47192	7.6525	1.8497	1.0867	7.4743	1.684	-1.6016	7.9158	14.135	4.4228	16.38	10.333	2.8179	6.7893	6.0409
1755.9		1.2743	-2.0091	8.6538	4.0607	2.9693	5.6282	4.8503	7.359	-2.9904	6.3908	6.9988	3.9035	0.40889	5.8544	5.7173	-1.9471	4.7389	3.7788	6.8999	4.5552	7.5164	9.9507	3.5224	2.4172	-2.0701	8.6623	5.2714	4.5808	1.9449	-0.89195	1.8094	-1.8758	-4.5077	3.499	4.656	0.99385	5.9341	7.9974	1.4327	4.6419	10.19	18.253	12.51	15.282	14.302	1.6409	7.3024	-1.6374
1754.3		4.7771	-2.8942	2.1921	7.2118	-2.2364	2.0734	5.0881	-2.5176	8.7537	5.3688	3.0284	1.3603	3.9085	11.259	3.0141	1.0749	-2.422	4.3078	-4.0247	1.9671	5.9583	5.7028	9.4412	5.0076	8.6901	6.7251	6.0843	1.7698	-2.3249	6.6958	5.0176	-0.34138	2.245	0.34271	4.931	0.13617	5.1436	3.064	1.3612	3.2473	10.825	13.822	4.594	4.5441	7.1772	3.0082	1.4511	3.0466
1752.7		7.5508	2.4002	2.2741	2.3611	4.1921	6.8809	4.9607	4.5136	8.6783	-1.2911	4.8741	10.451	12.133	21.207	1.9448	5.7318	-0.49318	7.1989	2.3218	7.7417	10.398	14.362	5.5396	2.8679	2.7206	7.3316	4.3503	2.7757	6.8584	4.6459	1.8608	3.1913	1.5408	7.9122	6.6591	4.1856	3.0787	-1.8715	9.2877	6.9415	9.0936	5.2057	14.311	11.258	14.05	0.19233	2.3264	-2.6345
1751		8.323	0.42007	4.7181	5.3271	8.2551	5.8692	1.1956	9.5434	5.5107	1.3207	5.0816	2.6306	12.174	16.061	8.6918	-4.5216	0.70743	8.9974	10.303	2.7879	6.2909	14.474	0.90855	-4.1834	7.6581	7.755	3.7059	5.7804	4.5859	-3.5871	5.9757	2.3588	2.1073	4.0258	2.568	6.5971	3.5579	9.7365	2.485	4.0885	10.997	16.769	19.299	14.151	14.193	-1.3519	5.0192	4.774
1749.4		1.2755	5.1651	8.6149	5.5642	3.5888	2.6745	7.7927	7.2992	6.5237	3.2038	0.37801	0.80791	8.0302	16.367	6.1639	5.7692	6.4524	11.34	3.5559	6.9241	6.3636	16.948	9.7299	4.7625	9.866	4.5404	6.151	5.8748	3.4031	1.9969	8.453	0.43376	1.7625	10.683	3.0211	2.4612	1.3081	12.07	3.6804	7.2337	5.8066	15.238	12.465	18.131	24.696	-0.35192	5.3476	1.9992
1747.8		6.408	3.7262	4.5098	10.527	5.4657	4.5694	4.57	5.9627	1.5353	3.2673	11.309	5.3464	0.24806	16.489	11.634	3.5131	4.1964	6.7715	7.8979	10.332	8.4343	5.601	7.8217	7.5237	6.6169	7.3243	7.8674	5.7861	1.8552	5.2158	7.6564	5.0524	1.0517	13.885	7.8365	9.0506	0.14768	7.8556	3.4192	8.5587	14.25	18.613	15.083	16.836	22.652	3.1922	3.1297	2.6776
1746.2		13.175	1.9218	7.6759	14.579	7.8862	0.82687	9.7096	5.5339	8.1821	5.5115	8.2375	1.701	9.3729	22.245	9.8287	6.5285	8.1211	14.929	8.9656	2.1024	10.685	16.253	9.5478	16.101	9.5475	8.1067	7.9461	11.151	3.0334	6.4336	10.859	2.5786	1.0662	8.3575	4.1053	5.4565	-2.4688	5.8212	10.429	0.79103	14.692	26.349	19.334	15.174	24.06	4.3716	5.093	6.8092
1744.6		8.6684	7.0244	12.658	10.993	8.4864	8.7195	6.6659	7.6494	10.828	4.4817	8.6189	1.8715	11.586	22.725	4.5671	1.7245	5.8631	9.9936	7.1228	6.9627	9.6612	8.7203	7.2716	10.493	6.8395	11.251	4.2053	9.9688	4.574	5.2865	10.242	5.9214	6.1694	1.9198	5.4637	3.497	0.18588	6.8758	4.164	7.7488	10.222	16.991	15.764	21.328	16.374	-1.7229	8.8738	4.2121
1743		13.251	5.3975	12.912	10.314	5.4481	10.611	7.9844	9.3997	6.9261	10.36	7.3617	10.949	18.525	18.112	6.394	9.8282	3.422	12.511	11.824	10.186	5.1809	17.55	19.175	3.2459	10.129	10.94	5.7357	7.3309	3.5677	2.8653	6.3506	1.9897	8.5429	3.4804	8.8208	4.0809	3.7481	15.928	8.6242	12.523	20.477	19.629	18.191	24.387	20.14	4.363	5.5629	2.3409
1741.4		13.286	8.8597	9.5273	16.725	14.771	7.7738	8.3924	10.967	9.9326	13.327	7.7391	15.842	9.825	15.497	9.8553	4.1125	1.889	11.027	7.9779	6.3166	3.6078	16.195	10.895	11.269	8.1436	13.536	11.447	5.4191	-0.34889	1.5338	9.1858	9.3292	8.0054	12.858	4.7222	5.9359	0.9451	10.615	7.8099	8.2041	13.639	16.993	28.616	19.988	19.903	6.4478	6.9786	4.1047
1739.8		12.046	8.5015	19.232	18.953	16.82	10.754	9.3442	12.533	13.301	10.293	8.8416	9.0963	13.486	24.152	5.3143	5.4863	4.5369	15.178	15.767	10.992	10.215	20.112	15.521	10.926	8.7012	11.221	10.793	11.142	5.915	4.3828	8.0196	5.9397	2.3745	9.143	9.895	3.9707	6.686	12.755	3.1754	9.7015	25.344	24.898	29.764	29.223	33.482	3.9859	8.7572	5.8671
1738.1		16.442	9.2323	16.026	16.633	9.5939	11.914	5.5675	11.188	17.214	7.0766	8.8515	10.167	10.6	20.44	10.044	3.5861	3.5473	17.691	4.0996	8.03	7.5469	15.662	17.781	13.125	11.075	10.723	15.046	14.137	2.3594	5.4124	7.0342	8.9123	1.4689	7.6084	12.339	4.9129	3.5163	12.529	7.63	1.1973	18.864	22.983	20.546	27.546	26.331	0.068314	3.2624	7.9917
1736.5		10.109	11.415	11.181	17.766	6.5475	5.2556	10.153	8.5696	7.6715	9.4947	11.223	3.2349	13.166	23.272	1.6805	6.7755	6.0112	5.1114	17.34	9.067	9.7862	19.029	12.403	14.958	9.0824	12.769	1.2985	6.2219	6.9844	0.98607	7.8657	8.4287	2.3791	11.891	9.6916	11.126	3.436	8.8461	10.81	5.4183	24.746	17.973	22.234	20.957	19.723	11.968	-0.41501	4.4786
1734.9		11.228	7.9603	14.88	11.807	12.59	14.959	9.6458	12.859	14.491	9.1843	8.1375	9.7553	15.548	22.464	14.588	5.9636	6.1105	15.621	10.215	4.4666	16.933	20.212	16.114	13.152	14.178	13.359	8.4584	10.851	8.699	7.6494	9.6052	3.2162	4.7417	13.808	13.043	8.0642	1.5359	16.98	12.715	11.637	17.171	30.961	26.828	25.637	32.203	1.8657	9.3614	9.3278
1733.3		11.619	9.0488	17.851	11.482	6.2667	7.3891	10.047	6.0555	8.0365	13.964	5.4141	15.001	9.5642	23.291	8.0381	9.3323	4.7542	17.584	10.543	6.4107	6.0775	21.939	17.64	22.07	-0.36388	9.5838	-0.20102	10.751	2.9578	1.0388	8.6163	7.6385	6.7386	15.541	13.665	6.8192	4.3616	14.384	15.164	7.3095	26.503	18.127	23.602	28.132	23.225	5.2172	4.2282	1.0847
1731.7		19.462	16.135	20.637	15.52	11.941	13.818	10.264	19.251	15.217	7.8326	2.143	13.153	8.1235	23.751	14.577	11.245	11.215	10.817	13.597	11.081	13.766	18.573	15.892	14.622	18.909	12.716	12.229	7.741	6.3063	9.6996	9.4443	5.3318	5.4604	11.637	19.559	11.39	9.3675	9.9683	11.247	10.798	24.378	29.654	23.099	23.534	20.609	1.84	6.9123	4.8402
1730		11.486	4.3101	13.786	11.01	12.887	12.609	7.3889	14.081	18.76	14.064	9.0518	10.394	6.8624	25.663	13.478	5.8839	6.2202	13.14	13.559	12.114	17.088	21.932	17.959	18.808	16.18	3.3015	5.7484	9.4571	0.56249	1.2682	1.9075	7.0236	6.1801	11.186	13.088	6.6868	6.0083	9.5506	13.328	10.102	21.704	32.269	15.684	21.841	26.9	5.7345	7.0503	2.9579
1728.4		10.781	12.302	12.751	9.0442	9.6484	4.1259	9.2399	14.365	11.211	9.3848	9.4133	14.36	6.1447	30.664	2.9219	6.3397	4.4972	17.643	14.792	3.8731	10.591	24.016	18.206	13.355	14.904	6.4309	8.3576	6.4447	3.7266	1.0174	13.279	5.9866	-4.1932	6.5521	12.252	2.8908	0.10216	10.404	9.4076	8.4959	22.484	18.154	20.267	26.145	23.006	5.9914	7.1877	1.9834
1726.8		5.8928	-0.98195	15.351	20.895	10.953	12.733	4.9074	7.0111	8.0236	10.886	12.864	8.3235	9.4247	17.843	7.4546	6.9759	7.1367	11.235	11.841	6.3585	17.728	16.098	19.178	12.08	13.079	13.013	5.6926	7.0675	8.8894	1.4925	4.1032	4.9478	7.2494	16.098	10.688	4.9109	4.558	9.9821	9.6669	6.8875	16.351	36.399	18.846	23.174	22.018	3.5198	1.8697	8.6439
1725.2		5.9117	9.5508	14.676	17.653	8.0745	10.066	12.937	13.656	7.0172	10.75	7.7664	14.285	15.611	20.294	8.7124	10.156	5.0479	14.462	18.525	8.1156	14.863	11.27	12.33	10.803	11.616	13.412	9.7536	6.0527	4.2328	7.0572	5.472	8.0893	7.0533	9.0974	9.3043	9.8383	6.4669	14.649	11.197	8.1864	26.762	25.369	25.241	17.653	17.209	8.6833	0.73294	5.1212
1723.6		5.5656	10.991	19.818	12.046	18.103	13.034	7.1474	10.117	8.3732	5.8855	14.304	17.335	17.978	33.65	11.241	6.2445	14.413	12.779	6.2989	3.69	15.088	19.166	14.571	7.1594	15.605	12.719	5.4496	9.0368	6.4841	10.439	11.749	13.047	14.128	14.822	9.7377	9.855	4.3744	12.588	11.634	10.029	28.625	18.335	26.723	24.13	14.399	10.391	6.5046	9.9608
1722		16.127	7.883	5.8669	16.619	17.038	4.3647	12.083	10.577	12.273	5.7468	10.657	11.292	11.615	30.459	8.4945	3.9677	9.4128	8.3662	3.1618	7.2632	20.219	28.151	12.809	11.149	18.137	9.4788	3.6897	7.6559	-0.90231	10.547	11.661	7.6404	2.1095	12.728	1.806	6.4151	5.9167	13.251	11.706	9.1425	15.212	24.208	28.384	24.968	25.039	6.6432	4.2755	9.8898
1720.3		19.232	12.591	14.823	17.736	6.3348	10.421	12.654	10.309	16.172	5.425	13.736	13.61	11.977	22.901	25.746	10.781	8.9572	15.406	9.1142	9.5628	24.076	27.135	25.227	12.955	23.212	11.691	8.292	15.183	8.2555	4.8348	9.9351	11.686	12.816	12.45	12.419	10.064	6.0028	17.186	11.958	12.618	21.616	23.714	18.77	17.256	16.587	6.3485	8.2276	6.363
1718.7		10.699	8.2071	19.414	16.67	7.266	9.2043	9.4054	13.312	10.07	15.284	8.9944	16.653	11.064	26.068	17.904	7.0467	8.1371	17.172	7.2467	3.1341	15.931	25.571	23.642	16.757	21.013	8.0846	7.4385	3.7998	0.5029	10.213	6.2083	11.73	14.793	20.352	11.394	12.075	7.9057	12.391	15.662	10.273	20.562	31.399	28.061	25.542	25.222	7.1436	6.179	3.5621
1717.1		13.073	11.821	17.094	13.784	14.741	10.531	15.428	16.131	14.875	12.778	10.251	16.058	17.604	29.414	15.879	1.6752	12.952	14.21	10.651	11.795	32.692	28.368	16.419	20.739	22.265	12.658	2.5836	6.0518	2.2037	8.1346	9.3894	14.864	10.768	14.799	10.367	15.903	7.9889	15.594	10.456	14.653	18.779	26.353	25.532	22.37	27.855	6.6647	8.1297	10.76
1715.5		15.628	14.887	17.136	22.169	17.304	8.5847	21.267	17.313	12.225	14.634	16.233	8.1876	20.141	24.758	14.396	7.2115	12.312	12.7	9.1437	10.637	13.998	31.345	26.648	28.899	31.515	6.8662	6.091	12.303	6.6304	7.1462	9.4785	9.9961	14.923	16.88	13.704	9.3646	9.8887	14.25	11.247	10.123	20.994	21.305	29.727	17.559	19.031	14.912	0.98881	9.4107
1713.8		16.363	17.587	16.268	20.189	14.593	12.091	12.378	13.585	15.209	10.489	13.485	14.315	12.857	29.917	18.366	10.928	11.125	10.461	15.454	6.2055	22.756	31.23	26.148	24.512	29.49	12.164	7.9608	8.9159	8.8742	13.247	7.9299	7.4902	16.166	17.869	14.857	15.734	6.5143	11.086	5.4911	24.318	19.57	23.708	29.736	26.744	15.295	6.7942	10.029	13.151
1712.2		18.369	19.377	17.034	20.752	13.516	9.2332	17.85	5.3097	15.465	17.252	15.827	15.531	9.5721	23.256	15.971	9.0076	5.7552	17.129	14.126	15.227	30.603	36.021	22.918	29.576	24.735	6.1874	9.4656	8.6189	10.753	11.347	6.5621	11.892	22.316	8.3116	1.8269	11.192	8.7748	10.647	17.552	11.784	15.234	27.199	28.471	25.018	15.739	7.2208	7.2505	11.981
1710.6		11.647	14.255	13.979	20.769	19.528	22.738	25.14	23.033	19.538	8.559	17.803	21.109	17.557	26.228	18.118	7.2674	13.657	12.16	15.159	16.066	34.994	39.901	13.322	37.728	37.797	13.664	13.514	6.3207	5.5398	6.3552	8.1022	9.201	23.01	12.207	10.069	21.558	16.306	20.57	21.065	16.339	26.168	13.051	28.656	13.652	20.907	6.5553	11.744	8.4462
1709		15.831	20.949	17.287	19.875	20.811	12.423	26.428	13.664	19.065	12.956	18.504	11.411	20.449	33.379	16.991	7.5259	12.831	13.007	19.646	16.722	33.019	37.598	24.452	37.696	43.583	13.321	14.471	12.021	9.5981	11.543	14.368	13.236	24.247	18.646	12.673	21.194	7.6549	14.855	16.031	20.347	21.646	31.808	31.748	25.191	11.163	13.525	11.873	9.8189
1707.4		18.378	21.46	14.957	20.615	22.273	10.652	25.533	17.385	17.317	11.715	21.203	21.166	17.521	27.619	29.134	16.692	10.185	16.761	15.95	12.469	39.951	50.747	26.67	41.479	46.094	10.976	17.245	9.1755	14.201	11.821	12.633	17.087	26.027	16.357	12.912	24.829	20.456	17.501	16.813	25.08	20.394	28.018	29.019	28.183	15.78	12.857	7.0927	14.281
1705.7		20.56	23.605	25.171	24.263	20.461	18.153	23.363	18.923	25.023	17.382	17.9	25.464	32.954	33.493	26.548	19.857	16.812	19.605	16.252	18.032	40.336	51.894	28.886	39.078	50.784	17.539	17.108	8.5102	10.256	20.825	9.9882	20.21	32.168	15.884	11.332	23.734	14.893	13.964	21.229	26.72	32.412	23.861	30.105	26.625	18.759	17.279	7.766	13.288
1704.1		15.285	22.657	20.655	26.273	24.829	18.744	21.556	20.277	23.454	19.23	20.777	32.669	22.203	41.182	31.778	17.567	16.346	22.993	17.28	19.049	46.537	51.948	33.099	43.947	57.291	15.01	15.515	7.4802	12.857	13.828	15.887	16.604	30.853	17.228	4.8411	26.82	18.782	18.789	21.099	23.268	32.791	22.973	39.187	27.065	20.644	13.699	7.166	13.566
1702.5		18.555	27.526	27.592	23.736	27.74	22.06	36.838	27.448	21.884	19.622	24.38	29.508	29.087	41.414	33.006	16.547	23.152	28.015	30.852	18.428	54.736	62.909	34.947	60.449	63.795	17.206	17.376	21.358	13.819	15.193	12.876	22.451	34.081	24.571	10.35	31.54	21.215	25.066	28.239	33.268	34.078	32.81	47.54	33.502	26.526	19.21	7.4744	18.206
1700.9		26.55	29.665	27.437	29.198	33.558	25.376	41.937	24.073	26.495	24.012	27.799	39.254	38.513	47.099	39.323	24.618	22.684	23.036	22.968	21.988	64.57	60.595	38.428	58.948	73.205	25.038	18.871	14.871	18.962	25.466	18.227	22.842	43.853	16.276	23.129	38.986	26.011	22.978	36.468	35.63	40.816	35.553	57.526	45.208	22.042	21.992	14.146	23.753
1699.2		23.452	37.621	29.643	32.294	35.556	25.236	45.581	27.059	27.832	25.856	41.761	41.907	39.392	40.416	43.638	27.414	21.67	28.055	32.718	27.911	67.674	73.007	39.18	62.899	81.705	25.413	31.457	17.474	22.649	23.919	18.669	27.049	41.259	25.07	15.363	40.248	26.987	31.07	34.332	38.536	42.461	37.566	54.963	39.821	30.828	27.681	15.726	20.573
1697.6		27.626	41.756	33.121	37.389	44.279	30.913	51.949	31.681	26.077	31.699	35.903	58.557	46.814	56.641	51.95	25.664	26.655	28.346	35.922	27.833	80.231	78.689	49.021	72.302	94.929	31.06	34.222	23.349	23.972	33.826	20.927	35.437	53.026	21.318	24.504	48.78	30.143	31.523	37.103	35.622	44.467	39.212	65.306	37.339	32.885	26.097	17.487	29.573
1696		32.162	50.798	36.233	38.482	45.546	31.134	50.135	39.574	38.866	34.995	52.952	61.751	50.416	63.226	55.533	37.912	31.457	34.089	36.761	31.209	83.877	94.187	61.95	87.156	107.61	33.614	30.259	21.949	33.111	35.186	21.911	34.005	58.973	31.018	27.643	56.402	35.661	33.611	47.509	45.615	47.198	61.037	64.555	49.763	42.756	31.603	21.974	28.389
1694.4		36.514	52.02	48.798	42.665	57.174	43.718	65.228	45.103	46.563	39.381	60.726	75.488	64.016	69.809	61.296	42.523	31.712	41.83	37.052	34.583	97.158	99.32	67.06	101.46	115.73	40.349	54.295	27.094	36.977	38.181	24.348	45.117	72.19	31.99	26.964	57.113	42.633	40.607	51.186	59.606	62.472	55.222	90.893	62.73	49.535	32.743	21.189	31.386
1692.8		44.138	66.332	50.088	53.391	64.983	42.846	69.411	41.902	35.895	46.857	63.407	72.859	60.34	78.026	70.693	48.95	38.331	50.661	41.524	36.684	114.25	115.18	69.803	106.67	125.13	50.355	49.785	38.965	43.205	45.902	30.239	41.682	78.678	36.597	27.738	62.55	40.876	36.873	58.861	59.232	70.289	62.314	93.045	74.784	54.856	40.61	24.039	41.291
1691.1		48.305	66.277	55.195	58.116	71.153	49.428	73.047	49.428	57.589	49.058	72.451	78.773	72.299	79.876	78.633	41.74	46.22	55.854	47.085	41.693	125.53	123.58	77.453	120.07	139.44	50.722	53.636	39.381	41.068	47.258	39.402	55.7	81.528	46.112	32.692	64.53	48.935	53.319	60.533	63.401	83.013	81.767	109.38	83.017	61.993	45.021	28.525	52.467
1689.5		48.835	80.221	57.21	62.112	80.23	55.099	83.227	56.588	54.737	56.531	83.31	95.594	78.438	87.906	85.299	49.802	43.382	58.5	51.554	53.61	134.99	140.89	83.282	129.27	155.38	53.453	54.032	40.159	52.021	53.522	41.836	63.172	93.284	47.989	37.827	81.963	53.721	53.946	61.841	73.387	91.734	76.125	114.43	83.611	64.582	45.249	31.919	51.642
1687.9		61.545	89.254	66.131	69.743	89.85	54.224	91.769	63.02	59.701	61.094	81.804	102.96	101.3	92.842	92.508	61.317	49.088	60.78	52.748	56.981	148.81	147.28	99.655	146.84	166.59	64	63.699	46.39	44.61	55.421	37.36	71.914	102.13	54.228	45.507	88.303	56.505	63.843	75.147	81.008	96.454	80.663	124.94	102.75	61.169	52.203	42.767	50.634
1686.2		65.526	94.466	65.96	69.372	101.65	65.529	95.4	68.36	61.028	62.201	98.841	113.96	97.254	99.957	102.62	60.831	62.611	69.241	67.214	57.623	169.89	156.59	97.662	154.23	188.89	68	69.365	52.075	54.651	62.773	46.883	72.11	110.79	49.556	49.73	96.096	63.651	62.83	80.814	88.99	107.17	100.47	126.9	97.881	75.752	58.066	45.978	61.079
1684.6		66.233	102.59	76.151	78.272	102.9	68.47	110.48	68.426	73.809	74.398	110.79	124.23	115.02	135.62	116.37	65.98	61.952	71.154	66.042	66.629	169.34	181.89	111.48	174.33	202.28	68.908	78.484	64.122	66.874	68.67	51.132	84.122	117.45	67.065	54.498	117.16	72.977	67.451	89.571	92.97	120.43	104.09	149.58	123.74	92.334	62.29	39.916	67.523
1683		78.756	110.34	87.432	83.898	120.7	72.501	111.93	77.399	81.861	76.957	111.46	127.4	114.79	124.91	122.49	72.945	71.837	77.794	71.595	70.36	190.79	183.92	123.49	188.8	212.39	81.632	83.238	59.805	74.186	68.201	56.652	89.951	125.2	74.391	55.446	115.31	85.393	73.161	97.963	104.95	116.6	105.17	154.26	129.78	98.367	60.514	45.126	65.965
1681.3		81.278	111.91	90.71	92.977	111.04	77.439	117.56	84.917	81.547	87.516	126.31	145.12	124.37	136.2	133.32	77.001	66.448	78.977	79.511	68.272	199.33	195.76	127.67	192.72	224.86	87.083	92.719	56.759	70.587	74.459	56.899	90.142	136.58	74.988	58.394	124.56	82.899	71.778	95.806	109.47	132.94	124.24	163.12	140.72	100.58	74.736	48.699	70.952
1679.7		90.707	120.93	96.714	101.69	127.56	89.286	129.55	88.433	82.324	87.527	128.79	149.57	131.04	140.57	131.98	85.418	68.877	90.34	84.516	81.274	205.14	206.69	136.94	206.28	242.06	93.623	90.743	62.803	75.715	78.352	64.235	103.79	147.23	67.584	60.976	136.71	87.857	83.849	104.38	118.54	150.38	120.03	169.07	150.93	108.43	75.866	48.453	79.937
1678.1		101.95	120.32	109.44	111.86	128.08	88.768	138.08	86.13	96.736	83.901	136.91	164.01	132.07	149.13	136.45	82.562	79.668	82.793	82.428	80.821	237.13	217.44	151.12	219.28	257.8	96.888	104.04	75.937	83.933	78.788	65.388	107.79	152.79	84.906	69.376	137.58	96.087	89.372	106.4	131.06	146.72	146.92	200.28	162.96	109	75.54	48.389	87.285
1676.5		107.02	134.97	119.26	110.39	138.41	99.157	147.34	95.28	108.78	97.728	151.57	167.72	150.56	162.59	153.28	90.432	83.003	105.79	95.612	78.003	235.84	225.64	157.47	234.47	267.9	108.15	109.33	89.434	86.877	89.588	75.45	109.62	167.26	90.408	76.683	144.82	97.043	90.893	119.51	125.75	157.96	147.07	204.77	163.16	122.29	86.304	58.687	83.358
1674.8		113.71	145.63	117.62	119.46	147.29	97.728	149.87	95.701	113.01	107.01	162.96	180.52	158.13	187.87	161.2	94.665	93.792	97.33	101.89	90.821	243.46	242.02	164.01	247.1	279.64	113.23	107.72	89.111	97.638	97.113	77.328	115.8	177.18	90.999	78.717	155.87	106.54	96.777	118.98	143	173.03	170.31	210.16	181	132.86	89.977	62.803	97.067
1673.2		122.23	151.55	128.35	125.08	157.98	115.39	157.31	101.39	120.69	107.92	166.89	195.69	165.89	191.88	180.39	107.99	89.853	110.87	105.43	98.546	261.81	271.68	163.45	255.19	300.83	124.68	128.1	88.242	101.31	93.728	87.933	134.71	187.82	91.226	88.931	155.65	108.41	99.749	133.73	153.15	172.81	166.64	221.55	190.66	131.79	96.375	62.192	90.411
1671.6		128.38	161.66	145.25	137.24	167.59	116.68	169.66	116	128.19	120.84	172.27	194.3	188.91	213.88	186.48	110.4	102.64	113.86	109.7	86.999	267.61	278.78	184.71	273.64	314.2	124.12	136.12	91.189	104.79	99.796	91.445	134.17	185.74	108.18	90.235	169.06	118.63	111.27	143.2	158.57	186.78	187.69	236.21	203.03	156.71	100.23	69.761	106.48
1670		136.16	158.12	144.16	144.67	175	125.07	172.19	118.96	120.59	122.66	190.02	211.46	193.57	222.42	198.58	117.54	99.972	125.21	119.06	103.09	277.95	286.06	191.24	281.36	327.56	122.83	137.05	95.954	108.28	107.5	91.502	149.44	192.38	111.31	98.083	181.75	125.58	115.33	147.94	158.53	204.93	188.93	255.23	213.77	165.27	105.35	72.057	104
1668.3		144.67	174.59	156.33	156.83	179.87	130.36	181.8	135.37	136.45	129.76	192.49	218.25	202.95	235.87	201.4	124.67	102.39	141.47	126.24	105.9	291.2	297.89	201.04	301.81	340.38	143.54	137.24	111.26	115.03	105.38	104.65	146.53	204.47	123.72	111.2	181.88	127.8	118.29	152.86	169.59	220.71	205.43	278.43	221.05	176.01	119.2	80.535	107.16
1666.7		160.09	184.14	168.14	176.98	187.65	129.84	182.87	132.15	146.13	130.12	204.05	231.23	216.7	250.96	209.49	130.35	117.91	145.55	138.32	109.26	310.81	296.26	215.75	301.52	338.83	136.8	148.53	111.66	119.79	117.08	103.8	148.34	218.02	129.03	115.23	186.56	130.02	124.17	157.42	181.55	234.85	222.11	280.17	246.88	187.47	115.05	79.194	112.32
1665		169.14	192.6	174.13	176.96	195.43	139.85	193.21	138.57	143.99	147.94	222.15	243.11	227.17	264.04	227.22	136.4	118.87	152.9	132.77	129.71	304.06	312.08	225	320.14	356.92	163.33	156.36	117.88	122.36	118.24	110.39	155.79	220.84	133.61	116.35	189.24	130.97	130.22	168.7	189.87	247.18	232.79	291.54	252.52	208.38	122.71	85.124	125.11
1663.4		179.46	193.97	184.3	183.11	203.56	140.24	199.91	144.43	153.84	146.85	226.43	253.71	248.55	278.39	225.85	137.89	124.2	151.52	146.3	123.97	318.57	332.45	222.61	335.3	371.37	169.85	165.47	126.82	129.48	125.39	123.54	157.97	214.01	138.19	126.37	202.83	137.19	144.64	168.34	192.01	268.58	248.56	308.73	262.7	223.48	125.1	88.873	128.63
1661.8		181.6	204.06	189.37	207.08	206.97	151.34	201.16	152.12	158.06	155.4	243.26	260.31	233.74	297.83	242.66	141.39	128.8	158.14	156.56	126.96	328	349.9	246.4	347.19	384.36	180.74	162.21	132.67	126.41	135.82	123.04	168.69	221.74	143.14	133.49	200.05	138.67	136.87	178.16	194.33	277.45	256.5	315.01	287.97	240.21	126.22	95.712	122.69
1660.2		195.74	217.25	203.54	208.5	239.28	165.54	213.68	150.34	161.91	167.76	248.45	277.28	262.39	304.36	254.02	147.79	130.85	164.21	160.46	128.14	333.96	354.27	254.19	359.62	382.8	186.36	164.4	134.89	132.98	131.69	126.91	175.95	231.27	153.35	142.24	216	147.98	153.83	189.8	203.74	281.03	282.99	331.1	291.78	251.3	129.34	99.823	129.66
1658.5		204.06	219.52	215.88	206.29	235.42	170.46	218.2	167.48	176.68	171.21	252.36	270.06	261.58	325.43	256.1	153.29	136.72	173.74	157.45	136.4	343.75	366.08	268.16	362.05	397.25	190.15	182.04	153.64	142.28	137.93	137.69	177.58	239.53	162.84	146.99	222.67	156.01	150.97	201.99	211.69	301.89	297.66	358.82	317.41	276.2	137.91	102.66	133.9
1656.9		207.11	223.06	212.96	222.25	240.27	168.29	214.17	172.98	185.8	168.66	258.27	283.38	283.31	344.32	259.27	153.87	141.5	182.53	161.52	133.75	346.62	360.44	267.94	369.38	392.59	196.67	188.96	155.13	143.75	145.99	143.55	178.66	237.98	160.69	157.74	224.98	146.41	155.02	198.9	221.09	326.38	312.14	358.73	323.21	284.19	144.84	106.95	136.69
1655.2		206.33	227.33	232.39	236.03	245.67	171.22	219.23	169.57	184.92	179.02	273.82	291.07	280.31	359.39	267.53	158.45	127.55	193.15	174.32	139.83	346.22	377.7	276.27	373.8	394.3	204.65	192.97	171.34	145.23	133.5	143.06	194.64	237.15	168.36	169.76	229.65	146.07	160.88	200.17	214.31	330.14	320.07	366.63	337.38	304.19	140.68	103.24	142.75
1653.6		212.83	222.68	232.73	235.09	251.07	171.77	220.65	180.15	184.77	183.92	266.09	282.02	282.59	366.09	263.6	155.4	134.33	177.39	166.58	136.46	344.72	367.51	281.14	373.5	398.74	212.98	179.52	163	149.61	127.74	148.19	182.45	246.13	166.57	170.69	220.13	165.73	166.02	195.07	209.35	330.27	324.19	367.62	327.91	301.81	141.61	102.99	139.16
1652		210.41	221.86	232.34	234.5	245.01	172.69	215.53	174.38	173.34	173.73	256.55	282.98	285.22	358.97	264.4	149.97	137.1	193.09	168.1	129.99	347.59	371.5	271.1	375	384.26	212.41	185.7	169.57	136.54	128.34	139.33	184.61	235.47	168.96	179.97	228.25	151.22	166.6	205.43	218.93	329.66	331.21	358.61	333.89	304.16	140.54	107.28	134.49
1650.3		207.45	216.12	223.22	225.19	245.14	162.52	213.13	172.78	170.46	166.27	257.36	283.2	266.04	357.66	258.48	156.73	129.7	179.34	172.53	134.43	339.73	355.3	266.15	359.78	375.96	212.38	178.07	153.96	138.19	124.57	145.92	175.87	231.73	162.08	167.63	218.73	148.51	159.92	194.15	209.97	324.69	312.95	350.68	320.95	297.42	133.1	99.204	135.46
1648.7		196.85	212.2	221.74	224.97	228.89	160.71	206.54	160.81	162.31	160.44	248.53	275.97	261.94	340.54	238.18	148.58	117.74	171.58	166.24	128.32	317.31	351.47	256.47	352.38	366.39	202.16	177.71	153.08	138.21	116.26	129.6	176.58	219.07	162.46	162.37	215.76	144.54	148.5	193.42	207.37	314.62	302.69	350.93	302.75	290.85	126.39	101.67	123.51
1647.1		180.8	189.73	200.44	198.92	215.92	150.53	196.69	151.76	157.24	156.79	228.98	243.46	248.03	303.23	233.34	141.16	113.97	160.18	144.85	123.31	305.63	332.54	243.33	329.51	343.36	193.22	165.34	134.56	118.41	112.86	129.27	176.19	210.59	149.76	148.02	204.42	134.92	145.99	173.41	183.67	283.1	282.61	320.09	284.53	267.56	124.05	88.691	124.29
1645.4		175.47	183.8	193.14	192.15	203.49	145.63	180.1	145.07	143.81	136.78	217.97	245.68	235.56	279.19	215.04	121.73	108.02	145.15	137.1	113.02	291.58	311.98	226.37	312.82	341.96	178.46	167.34	142.4	116.78	106.54	119.86	162.35	195.75	148.15	146.76	194.35	129.85	139.12	170.85	185.79	276.67	265.44	296.34	275.05	239.35	116.06	91.888	110.15
1643.8		158.14	166.42	179.28	173.92	185.97	131.27	170.06	133.65	140.56	134.95	208.78	228.08	213.46	261.33	201.29	111.58	107.33	142.66	125.34	99.452	279.89	295.77	212.32	287.41	314.75	172.79	144.43	120.24	110.25	94.224	113.9	151.6	186.54	132.35	130.05	184.65	117.87	124.97	158.11	168.63	260.96	237.17	269.86	252.28	219.87	114.62	81.63	107.48
1642.2		146.26	161.59	165.43	159.69	184.27	121.28	155.29	122.59	130.22	129.48	193.76	206.66	192.27	240.19	190.8	108.52	89.558	131.26	115.95	90.797	272.93	278.66	203.36	272.72	293.71	154.02	131.52	111.17	105.36	99.361	103.94	136.49	190.24	120.19	119.69	166.94	118.25	115.55	148.28	166.03	239.25	232.17	252.1	233.15	198.75	101.73	72.644	92.433
1640.5		137.11	148.38	138.12	149.46	153.65	111.28	146.71	111.34	112.61	116.19	175.84	188.14	172.71	217.6	172.32	97.27	87.783	120.4	105.1	88.686	234.15	245.36	178.76	251.48	275.03	131.44	122.25	99.913	90.639	84.133	95.429	125.92	167.93	112.21	107.52	157.23	104.27	108.31	134.26	145.05	216.44	204.99	237.06	210.75	185.27	100.65	65.476	97.388
1638.9		116.5	136.63	132.63	134.87	150.49	103.1	137.75	103.38	106.26	95.814	160.28	177.08	166.6	205	163.47	95.295	81.642	99.364	108.07	76.575	230.27	246.06	177.25	232.97	255.45	125.4	111.51	91.932	86.832	81.268	90.193	115.17	155.62	107.13	99.167	148.97	97.925	105.43	119.7	139.89	196.54	183.99	219.12	195.79	164.32	86.477	62.126	93.615
1637.2		109.35	121.79	120.23	134.63	131.14	93.828	134.98	96.858	101.56	90.706	142.35	167.65	155.22	194.77	149.16	90.592	80.41	99.777	87.4	70.099	211.85	216.57	165.37	218.63	240.4	110.63	109.69	89.04	78.841	70.584	78.046	111.87	140.04	94.057	93.356	136.35	78.485	86.364	119.14	129.09	181.19	179.71	201.9	195.02	159.38	80.85	55.139	77.114
1635.6		101.29	116.77	120.19	116.94	112.88	84.555	114.57	93.976	82.846	88.87	140.6	158.95	145.47	181.08	143.03	74.615	70.086	92.735	87.274	71.622	200.88	212.54	144.76	213.75	209.54	108.59	112.23	85.057	73.577	72.262	74.808	102.56	135.55	88.071	91.727	121.36	87.408	83.118	114.93	115.75	171.47	157.61	185.22	176.06	136.98	74.678	54.333	73.52
1634		96.857	111.92	100.14	112.89	123.17	82.918	105.97	79.639	87.591	81.215	125.58	145.7	142.45	171.21	132.36	78.272	65.943	83.509	85.329	63.69	187.36	191.23	136.88	205.77	213.95	100	97.31	74.346	63.766	61.393	74.659	89.808	121.78	93.903	79.369	123.46	78.875	76.597	107.09	118.4	157.56	150.97	180.35	165.46	138.21	65.776	49.708	67.017
1632.3		91.153	101.44	98.101	109.56	112.36	74.37	109.38	75.481	77.424	73.922	109.83	138.81	125.6	160.24	121.32	63.929	60.163	78.099	74.655	61.757	169.84	191.93	129.54	183.43	196.35	91.049	98.028	81.452	61.773	60.523	59.236	87.776	117.47	79.188	74.464	109.56	71.067	65.893	91.796	100.87	151.47	133.59	155.67	142.86	134.17	64.692	49.447	64.694
1630.7		88.903	95.313	93.328	102.41	105.92	74.185	102.78	72.596	77.439	72.992	114.25	128.46	109.3	151.63	110.82	60.676	55.291	73.779	71.798	65.095	158.13	177.71	128.92	174.18	191.66	85.004	77.29	69.829	56.324	62.562	60.358	80.835	116.25	69.199	70.286	105.84	69.441	72.46	83.771	101.71	132.29	136.03	157.71	143.35	115.76	62.153	40.094	61.46
1629.1		69.742	84.644	86.917	91.988	108.38	65.272	88.185	71.71	69.453	71.879	108.14	118.3	109.73	140.29	106.68	63.421	54.781	79.822	60.031	51.161	155.34	159.12	112.31	154.56	184.06	79.503	81.825	60.025	48.328	53.871	60.57	79.529	99.383	71.754	74.652	97.393	60.722	61.208	85.38	92.902	129.83	129.01	149.74	136.38	105.71	58.885	41.286	62.044
1627.4		82.034	81.972	82.686	92.109	84.297	70.722	82.677	61.367	76.01	65.492	98.195	110.68	95.245	135.31	106.73	56.529	50.998	59.681	61.171	57.77	142.9	156.71	108.78	157.12	166.46	86.909	78.176	60.946	55.787	51.725	51.144	69.494	93.064	60.308	65.562	92.034	57.457	59.409	74.443	88.277	124.1	125.44	126.5	123.04	107.66	54.343	36.296	61.536
1625.8		69.052	82.391	88.09	79.32	95.483	61.443	87.895	61.569	59.113	55.105	99.528	102.33	97.667	134.16	92.589	49.091	52.851	65.902	64.492	47.834	143.01	157.94	105.25	153.49	165.04	77.223	62.89	58.23	52.335	46.851	54.627	66.549	93.652	60.133	63.926	87.218	52.918	50.881	81.322	80.378	120	107.5	134.9	118.06	95.977	57.982	34.942	50.117
1624.1		73.342	74.808	78.402	82.712	84.123	62.527	84.203	59.042	61.123	58.17	90.313	105.43	94.815	116.08	89.358	56.015	53.248	63.031	56.902	57.351	133.12	140.08	95.716	136.95	167.61	72.627	72.512	58.241	39.61	45.976	47.745	65.42	97.329	63.048	62.289	81.856	48.014	54.352	72.563	83.386	126.81	111.02	137.65	118.17	92.468	50.711	31.224	48.698
1622.5		71.266	77.404	79.257	78.102	82.397	58.337	87.236	62.878	56.041	52.508	91.096	87.434	93.597	104.74	91.033	52.029	49.099	63.067	53.492	46.868	134.13	153.66	100.55	132.23	161.64	69.666	66.133	48.977	48.52	50.735	53.952	58.109	80.094	61.417	56.833	86.673	49.836	60.912	67.258	74.939	114.16	107.08	128.4	119.19	94.594	47.075	34.232	50.55
1620.8		70.099	71.091	74.111	76.218	80.851	55.238	79.36	64.894	54.413	57.936	91.15	101.81	89.468	122.66	96.889	50.587	48.949	62.193	60.445	53.111	135.69	145.61	93.918	150.6	151.84	61.977	69.934	49.168	48.883	45.858	48.523	69.706	81.04	53.42	55.194	80.035	53.111	57.834	66.86	71.58	119.33	106.96	124.06	123.3	83.263	46.348	33.968	46.946
1619.2		62.021	73.866	79.327	71.423	79.122	53.41	77.482	52.546	65.148	55.726	89.748	98.901	82.428	113.67	86.197	44.599	48.435	61.681	50.124	43.717	139.25	145.2	98.197	142.96	154.05	71.196	72.099	57.54	38.883	47.342	48.183	61.483	80.712	55.786	59.736	76.668	53.477	58.937	65.37	70.584	116.13	101.02	126.26	115.22	91.202	48.529	28.248	54.796
1617.6		72.123	72.64	68.906	75.9	82.118	57.945	81.784	62.197	61.336	61.879	91.799	100.18	91.204	127.59	87.685	55.883	44.828	65.894	54.529	45.594	138.8	145.69	100.66	142.05	156.62	70.049	67.353	53.183	49.972	41.371	53.479	65.26	82.381	52.878	55.913	79.117	53.113	53.129	68.969	66.859	114.93	115.07	128.28	118.05	103.87	44.526	30.346	42.463
1615.9		65.861	68.321	71.755	76.194	85.658	61.388	81.722	56.755	60.068	56.213	86.939	99.269	106.53	118.05	88.263	53.711	48.312	60.288	53.296	43.108	137.08	150.36	108.02	144.04	162.63	64.357	67.879	53.371	46.878	45.581	47.682	61.035	94.231	53.788	60.998	72.474	46.203	53.138	68.566	71.314	119.36	115.85	122.29	111.78	83.619	45.25	32.807	49.765
1614.3		69.961	75.637	76.239	73.577	82.469	49.557	77.659	62.767	55.89	51.637	88.986	106.72	96.206	117.78	98.475	48.083	44.159	65.408	52.97	50.075	145.54	153.94	106.11	156.22	164.29	68.481	70.04	50.649	53.966	48.154	49.34	62.263	85.715	59.968	54.627	86.375	49.474	47.146	68.89	76.494	115.97	98.624	135.58	118.79	94.279	43.791	32.177	49.611
1612.6		72.787	81.133	78.722	86.232	91.824	47.362	84.503	66.414	69.712	53.787	92.305	102.17	98.614	126.42	94.14	49.909	52.55	70.89	56.098	45.95	143.27	162.06	112.02	155.12	168.3	65.513	74.564	58.654	47.962	49.998	52.451	57.854	88.652	56.148	53.347	85.547	58.198	60.425	72.121	78.946	122.58	117.03	138.49	118.33	89.119	55.059	37.729	50.911
1611		71.248	81.901	80.657	84.521	85.904	55.166	90.801	60.787	69.713	60.482	99.439	107.62	103.02	113.6	93.985	51.007	50.214	72.553	57.588	47.643	147.36	152.72	108.47	145.83	166.49	75.998	68.178	51.566	48.138	46.386	54.833	70.171	93.951	65.417	60.065	85.081	52.194	57.157	70.078	82.306	117.56	113.26	140.13	121.15	95.047	51.961	32.552	52.574
1609.3		70.071	78.848	77.5	86.264	86.165	60.059	84.734	57.159	58.26	56.63	87.845	106.16	98.15	114.78	97.646	49.557	48.967	54.396	59.623	45.698	148	150.11	104.19	152.18	166.5	76.301	65.609	55.751	48.496	50.228	53.397	67.396	83.612	59.412	51.874	82.977	46.552	53.343	67.67	78.936	119.61	116.03	133.77	124.15	95.7	50.499	36.285	51.326
1607.7		72.347	77.613	83.433	74.551	84.97	53.316	79.211	63.348	62.805	51.869	90.613	91.973	96.006	110.87	84.578	55.562	47.72	66.055	58.019	49.571	145	149.68	106.82	145.98	159.78	72.42	68.131	60.299	36.671	47.159	48.505	63.893	91.089	62.134	52.954	79.418	49.637	50.254	69.079	85.02	116.95	114.97	132.32	121.68	94.897	47.582	30.744	42.441
1606.1		65.168	72.739	66.637	81.019	80.864	47.663	80.05	59.535	63.35	57.47	89.379	102.33	96.043	102.95	87.509	51.02	48.471	61.714	60.96	44.716	142.9	151.25	102.18	139.6	172.88	57.993	61.378	48.663	44.663	33.181	53.612	58.025	97.291	59.218	50.579	84.22	52.357	49.164	60.668	72.921	117.18	95.917	122.68	113.22	86.273	51.936	35.021	44.101
1604.4		69.26	74.955	79.112	77.121	80.574	53.463	73.434	64.086	59.347	52.706	84.689	90.132	92.259	121.21	97.347	51.932	49.768	58.461	61.899	47.133	139.35	142.27	111.71	142.66	160.88	72.292	67.17	46.118	51.2	48.656	53.99	68.338	82.402	50.119	59.293	79.748	55.439	53.346	59.71	67.183	117.6	111.04	135.22	128.94	88.556	45.744	39.479	49.032
1602.8		74.443	71.169	77.949	81.587	86.465	61.081	80.271	59.181	61.89	54.669	100.18	94.665	96.474	126.38	96.82	44.661	39.791	61.026	61.383	46.276	139.07	158.01	108.69	149.73	164.88	67.136	73.143	51.209	44.463	46.857	51.823	59.922	88.419	60.11	57.825	77.82	49.793	50.799	70.024	75.081	118.02	101.25	140.48	140.83	98.11	50.279	31.21	51.053
1601.1		79.078	71.018	81.512	89.687	80.354	58.152	74.198	57.547	53.886	50.995	96.396	93.74	90.505	125.55	101.56	53.389	48.722	57.225	52.502	44.874	142.79	161.21	113.13	148.07	161.79	69.251	75.66	59.39	53.181	38.33	48.563	70.96	95.526	60.645	62.174	88.436	51.6	49.887	64.519	71.523	117.7	119.46	135.74	133.99	90.935	47.357	30.395	48.891
1599.5		65.348	74.684	82.892	81.785	78.059	51.222	79.215	58.821	61.699	52.956	93.519	102.45	94.716	116.9	100.49	52.661	44.198	64.514	57.255	48.379	144.87	147.32	106.3	156.22	159.24	71.183	73.267	57.024	50.988	45.256	49.303	65.633	91.177	54.997	55.068	88.141	48.316	53.155	70.466	74.872	126.48	108.76	136.27	121.7	88.848	47.89	34.307	45.819
1597.8		62.527	72.53	72.453	74.065	84.855	48.474	80.594	60.094	53.148	52.371	86.823	92.067	98.016	111.88	86.864	47.388	47.128	58.166	48.917	39.702	130.76	138.51	103.28	140.91	153.6	64.932	65.056	53.204	49.522	41.999	50.769	68.124	88.28	51.349	53.597	77.846	44.121	48.605	65.321	70.947	122.89	112.97	115.53	122.13	98.759	50.785	29.127	58.928
1596.2		59.522	69.102	73.284	73.252	72.921	46.997	68.517	57.184	50.777	44.513	83.761	89.683	83.315	118.13	79.966	45.386	42.239	55.815	46.759	39.025	119.2	127.7	91.526	136.7	149.05	66.135	63.025	54.109	37.873	36.378	41.507	55.159	76.109	53.699	45.943	72.094	45.38	45.689	61.63	75.748	118.56	94.621	122.24	121.29	86.85	45.861	23.402	43.854
1594.5		56.153	64.945	66.296	68.802	73.895	48.428	68.803	41.728	48.77	48.29	69.062	85.115	75.703	108.2	80.521	37.382	39.531	58.191	46.054	41.801	116	130.71	79.411	126.3	137.04	53.882	61.539	41.014	34.769	35.12	45.334	50.92	74.482	42.047	44.47	67.613	43.183	41.681	53.573	59.274	90.604	104.64	101.31	114.62	92.939	37.481	21.313	34.416
1592.9		48.964	71.15	63.669	60.896	59.412	40.222	61.633	48.452	52.033	35.884	69.451	80.363	74.27	122.62	71.802	41.924	37.185	51.474	45.348	28.576	116.8	121.53	90.748	130.44	124.48	53.81	56.233	49.373	35.482	36.042	46.797	47.953	63.581	40.577	46.996	49.676	34.44	40.399	51.515	52.436	97.915	95.927	95.097	119.41	104.66	38.01	32.314	43.158
1591.2		52.137	58.082	63.587	64.443	67.656	38.561	57.008	39.721	49.296	38.386	67.112	78.155	75.927	112.69	71.99	40.464	39.385	51.847	42.823	30.623	109.6	125.08	78.265	123.67	127.38	47.919	49.836	39.004	39.285	26.781	38.623	38.984	66.314	44.56	42.249	55.556	28.423	30.934	46.365	49.05	102.31	94.486	107.25	110.92	95.838	36.72	19.315	33.354
1589.6		63.128	60.102	61.686	73.08	73.534	36.354	63.654	50.08	44.195	36.888	69.317	80.491	78.31	118.02	79.268	39.185	34.856	50.583	41.569	36.306	106.03	129	85.234	131.62	134.45	41.662	60.529	45.907	33.27	33.338	36.63	48.015	55.773	38.724	43.319	48.344	30.042	32.014	50.123	42.937	94.713	99.224	97.221	121.89	99.193	36.337	29.224	24.639
1588		62.481	69.031	63.056	73.171	69.775	34.691	60.299	50.074	44.365	37.753	75.339	87.371	82.873	124.08	83.817	33.542	33.963	56.59	45.586	39.262	110.1	128.36	81.293	134.49	137.71	46.496	53.767	54.081	41.799	38.257	37.909	51.227	64.867	37.615	48.388	54.04	32.932	39.274	48.062	56.094	101.47	109.78	94.642	132.67	105.46	32.682	29.497	31.924
1586.3		56.56	59.776	62.424	73.805	74.196	41.391	63.67	52.612	51.262	44.617	70.086	95.704	76.707	129.04	87.091	42.444	38.524	50.05	44.512	39.67	113.8	132.81	97.531	147.35	150.41	41.875	62.64	53.528	52.51	36.448	42.46	45.165	66.686	41.231	41.274	56.825	36.185	37.26	48.726	53.796	93.866	99.056	100.61	142.72	122.99	32.661	24.315	33.026
1584.7		68.275	76.156	74.337	82.438	78.615	40.454	76.313	53.877	54.157	49.48	76.287	106.94	98.357	143.28	95.637	35.344	39.993	59.326	44.89	38.261	120.23	152.17	98.676	155.84	154.21	53.07	69.694	56.429	49.038	45.365	40.282	55.648	72.868	41.574	49.432	65.245	32.891	48.518	60.48	52.951	116.98	115.61	106.39	146.04	127.79	39.004	27.315	38.128
1583		69.806	76.171	84.429	88.343	82.851	34.971	76.591	61.867	53.234	44.887	81.213	107.82	93.461	172.6	107.82	40.607	47.644	54.42	45.995	46.85	128.65	163.72	107.64	171.79	155.28	58.083	69.838	65.874	59.565	44.827	51.013	62.675	77.23	41.552	49.59	69.3	38.505	44.32	51.688	58.468	113.56	127.42	116.53	168.81	144.59	38.255	26.132	39.046
1581.3		75.7	89.639	82.703	86.247	82.904	43.669	80.504	58.221	60.128	49.021	98.501	114.15	102.38	164.29	108.36	52.597	49.475	63.694	57.644	46.893	143.62	167.25	117.32	199.18	174.89	57.458	74.164	66.774	64.273	52.288	53.924	65.882	86.317	49.892	53.746	70.808	53.21	47.212	75.621	65.801	124.12	128.33	109.03	174.13	141.94	44.05	32.767	41.6
1579.7		80.139	88.924	84.066	94.877	92.774	48.547	89.507	66.391	66.839	58.609	102.33	116.11	111.3	173.61	111.45	47.313	48.943	60.603	52.928	47.299	140.77	170.79	113.74	196.94	180.5	61.196	77.215	68.036	54.617	53.747	51.562	58.18	91.585	52.05	58.992	78.315	53.368	50.466	71.19	68.225	125.78	125.42	123.53	162.53	135.1	53.844	27.766	39.244
1578		73.667	84.572	77.791	79.869	91.733	48.516	84.328	62.015	53.186	56.015	96.164	116.43	105.85	158.2	105.62	52.755	46.591	66.784	56.393	54.796	147.01	168.14	111.97	190.16	177.19	54.933	79.175	60.752	61.688	55.752	49.381	68.477	96.488	53.661	58.965	78.912	46.98	53.538	67.121	70.102	113.8	127.78	117.48	150.75	138.63	48.365	30.582	50.341
1576.4		72.467	90.945	75.332	83.587	101.24	44.848	97.328	66.184	63.713	47.601	93.993	112.75	104.77	146.42	106.7	50.923	46.965	58.599	46.402	53.564	145.97	169.49	120.01	177.18	184.79	60.123	75.862	65.468	50.03	49.755	52.472	70.228	102.12	52.726	52.392	79.688	55.318	50.971	71.051	70.522	110.55	124.86	116.15	156.06	134.33	48.339	28.671	43.619
1574.7		64.174	88.408	78.509	77.668	94.192	46.997	93.237	66.351	56.422	51.55	90.366	120.35	103.68	142.1	106.33	54.728	46.249	58.232	62.592	50.332	139.12	167.57	106.78	191.48	182.4	52.586	77.093	60.364	50.372	49.212	41.925	58.159	106.29	54.154	49.999	83.918	53.291	52.222	77.161	76.396	111.11	116.12	120.46	136.45	119.85	47.768	34.032	45.988
1573.1		62.063	82.415	69.867	73.385	96.238	41.509	96.782	58.7	54.947	51.317	88.556	109.03	94.047	133.77	99.231	45.622	46.986	61.682	52.416	48.19	137.53	164.01	101.91	175.96	171.45	68.32	69.05	58.533	58.35	56.122	45.378	60.817	112.28	48.671	45.06	85.42	52.9	44.563	72.362	75.905	104.21	112.84	108.04	133.57	105.73	44.65	31.575	45.446
1571.4		62.678	82.603	74.314	68.918	97.191	43.475	90.143	53.229	55.836	58.719	87.108	105.53	83.684	131.26	110.86	51.425	56.995	49.13	56.604	45.32	147.58	168.08	107.04	188.8	171.41	53.144	72.462	58.519	46.872	51.214	40.83	63.838	114.08	47.915	41.393	85.284	51.963	53.267	69.015	73.231	96.949	101.91	108.71	123.42	104.16	51.531	35.844	51.268
1569.8		61.656	74.062	56.032	72.45	90.507	42.713	95.504	57.757	57.088	48.485	76.204	101.12	90.23	126.39	104.3	44.681	43.549	57.85	45.154	46.268	128	162.15	103.26	173.45	171.74	49.604	71.509	50.505	45.031	44.122	36.1	59.222	105.89	44.976	46.089	85.147	50.297	41.606	68.759	73.829	95.867	99.351	97.378	112.9	93.487	48.775	29.932	49.815
1568.1		50.814	71.52	64.113	58.163	78.731	40.314	94.136	49.557	47.247	42.613	77.481	97.619	82.41	116.97	92.281	43.936	45.739	50.75	44.248	40.306	133.86	141.67	93.476	158.47	154.6	56.971	69.282	47.399	47.916	43.03	39.55	55.332	98.782	42.036	40.239	79.372	49.903	43.58	58.865	74.971	96.237	88.241	96.041	104.56	84.999	42.2	26.747	50.544
1566.5		54.153	69.522	59.829	54.057	71.135	34.823	76.039	42.81	47.77	38.741	66.574	86.477	77.497	112.63	83.719	43.373	38.474	47.649	38.431	43.252	125.36	132.47	83.69	149.3	149.1	44.883	64.51	38.838	41.163	41.937	34.818	55.622	89.311	36.731	36.57	69.05	50.054	43.189	61.333	64.656	82.424	87.492	77.247	97.489	77.236	44.169	26.834	47.817
1564.8		45.672	62.431	54.998	53.404	73.719	35.695	69.942	43.153	43.382	37.413	61.303	83.153	62.947	95.204	77.338	30.445	28.116	45.82	42.069	32.744	116.67	118.17	80.267	148.86	138.7	48.068	49.191	33.549	44.774	37.934	36.448	53.367	88.202	41.062	35.081	66.181	40.386	40.98	49.619	64.341	76.791	72.923	72.996	100.6	81.836	35.775	20.193	30.18
1563.2		43.555	48.613	53.802	46.386	57.575	33.293	73.117	41.496	41.721	28.812	61.121	80.736	55.486	76.684	78.409	25.152	29.759	39.989	40.069	34.053	103.99	114.23	74.66	121.87	122.65	45.978	58.053	36.26	35.294	29.748	28.078	46.202	65.819	32.301	29.411	55.13	35.081	38.587	43.904	51.661	72.792	75.807	71.652	89.159	69.161	33.743	29.189	41.089
1561.5		40.891	50.611	43.696	45.913	58.157	35.437	55.927	35.292	36.605	24.21	58.392	67.591	57.843	89.798	66.389	27.314	28.128	40.339	32.794	33.361	97.665	112.11	70.87	118.88	114.23	36.434	53.279	38.061	32.177	30.471	21.707	46.672	63.072	29.903	39.012	52.077	34.502	30.012	41.824	44.98	64.791	70.87	72.851	85.355	74.666	29.71	28.184	31.269
1559.9		36.044	41.699	46.316	44.894	59.829	24.489	60.554	34.723	33.306	26.699	52.207	69.353	58.197	79.819	63.276	33.11	27.769	35.779	31.519	28.305	91.521	98.168	67.804	114.24	107.09	39.615	47.958	32.043	25.058	28.283	20.79	36.596	57.958	31.14	29.521	42.66	31.377	27.072	37.197	44.479	72.788	75.022	69.502	97.184	68.896	22.767	18.997	31.084
1558.2		36.105	45.15	43.662	42.782	50.408	26.631	43.362	31.79	28.37	24.823	50.93	52.023	46.55	71.474	57.98	19.634	29.41	33.581	31.698	29.43	88.649	103.32	64.555	93.611	100.49	30.068	48.091	37.116	25.395	31.913	24.6	35.611	53.935	28.377	23.302	40.514	30.796	19.222	37.842	38.341	57.147	73.171	62.696	86.103	75.67	20.006	19.265	28.899
1556.5		30.348	39.327	43.188	39.397	56.259	24.409	46.715	31.22	34.888	29.129	50.925	57.782	49.266	85.31	57.592	24.338	30.868	29.564	26.966	25.464	78.866	100.83	66.395	97.158	94.618	32.521	40.95	29.824	28.457	25.906	24.59	34.988	39.911	23.976	23.629	43.458	9.8513	24.826	32.85	41.111	61.322	67.319	65.342	81.382	64.443	22.517	13.169	26.713
1554.9		34.589	39.32	37.804	39.283	43.563	20.731	41.157	31.376	31.041	27.252	53.463	53.358	37.434	63.325	47.748	25.587	23.78	33.182	33.869	25.861	73.626	90.517	53.324	84.52	91.106	31.154	39.264	26.714	20.61	20.988	22.034	31.637	49.885	25.392	22.681	32.763	19.451	22.065	27.493	28.97	58.404	62.737	59.622	75.023	63.031	17.208	14.708	22.707
1553.2		28.648	28.768	38.238	40.987	43.411	23.053	43.78	27.531	25.376	21.192	35.819	43.841	42.874	72.428	42.084	24.109	24.509	37.708	34.044	26.803	74.931	84.569	56.07	79.517	85.047	26.333	37.395	23.785	14.763	13.707	20.932	22.286	36.221	16.262	29.733	37.16	19.232	24.212	32.135	30.101	61.302	57.245	63.173	77.571	58.346	17.536	12.43	23.065
1551.6		33.432	40.395	45.761	45.235	44.895	18.829	38.221	28.776	24.8	24.587	41.264	47.414	47.949	67.712	46.782	24.629	18.329	37.869	26.945	28.471	78.233	83.892	55.178	83.603	84.985	30.783	33.343	28.673	15.824	18.969	24.557	24.388	36.738	24.222	23.33	34.281	19.375	26.358	27.14	27.958	61.107	60.841	61.266	84.844	54.204	16.226	11.969	21.968
1549.9		26.58	28.75	39.464	38.755	34.923	24.058	32.842	31.111	25.497	23.254	38.162	38.441	39.568	59.903	42.571	20.422	25.058	32.392	17.664	23.957	71.353	82.122	54.829	69.505	86.559	22.869	36.383	29.925	22.34	14.959	20.544	30.671	30.709	26.909	29.289	33.584	22.246	15.777	26.689	24.178	62.366	61.162	65.539	74.478	58.242	22.915	15.69	14.506
1548.3		28.272	19.829	38.985	35.182	32.586	17.833	34.554	21.991	22.92	18.465	30.332	45.284	45.367	69.728	48.903	22.031	15.059	24.006	20.563	20.352	59.016	78.532	52.842	71.586	71.221	14.408	33.784	28.449	16.127	12.22	20.167	20.408	31.041	18.322	27.975	34.704	13.297	13.376	32.055	19.669	57.258	49.845	63.992	69.383	51.006	17.059	11.047	15.407
1546.6		24.872	21.273	41.05	39.973	36.429	19.607	27.719	24.142	16.342	16.949	34.137	35.944	36.074	61.188	36.326	20.732	18.332	27.073	22.37	13.837	59.224	86.214	50.489	67.666	75.7	19.584	27.731	18.064	7.7325	18.39	19.244	22.872	22.282	22.825	21.933	24.186	14.348	14.247	19.603	21.341	47.059	52.344	57.169	56.104	46.86	15.747	8.9495	12.853
1545		20.199	18.896	30.204	29.853	28.817	13.744	24.701	22.838	21.946	17.068	31.213	37.33	33.325	54.464	34.474	10.704	14.513	28.138	19.994	15.503	55.793	73.166	51.772	67.561	67.631	21.303	29.859	21.677	13.883	13.649	15.412	24.608	26.067	22.782	20.618	25.304	8.4881	11.299	22.967	14.648	53.766	48.296	53.799	63.732	50.166	11.707	8.3062	16.48
1543.3		21.343	19.246	27.54	37.188	26.113	10.789	24.228	18.079	23.912	16.278	25.198	31.079	24.576	55.374	39.166	9.0387	14.149	27.385	13.618	22.806	53.997	70.844	48.689	63.819	64.47	13.568	29.987	19.655	9.4871	14.545	18.487	24.707	13.123	19.829	20.393	27.148	14.992	12.35	20.149	17.046	50.289	56.428	54.427	60.631	35.471	12.939	12.026	9.5608
1541.6		19.032	20.685	32.328	24.157	23.59	17.834	17.391	18.41	17.878	10.033	30.272	25.371	23.46	53.191	27.13	12.1	17.601	18.267	13.786	11.925	50.199	59.792	36.513	50.62	61.125	12.923	21.386	18.904	11.454	2.3482	19.199	18.805	18.724	16.148	20.349	14.99	11.495	4.4914	8.2391	17.442	47.72	39.83	42.689	46.982	40.955	13.807	7.019	9.3681
1540		19.81	21.76	23.116	26.58	19.792	11.424	19.825	18.558	16.025	8.6962	24.254	26.026	21.071	47.188	27.456	12.252	7.7812	29.511	20.316	10.136	43.127	60.739	40.699	51.236	49.596	13.186	16.967	20.88	7.967	4.6965	9.5456	8.9029	18.505	15.011	9.0318	12.468	6.7244	10.268	7.9645	12.564	45.149	40.14	39.493	56.603	36.62	7.947	5.6478	8.8111
1538.3		14.588	11.016	22.084	22.094	25.63	4.104	14.622	21.069	16.898	4.4501	19.871	13.043	20.318	36.821	21.418	12.04	9.7788	15.845	17.937	10.345	42.236	53.139	36.52	50.034	48.248	9.4484	24.184	16.674	6.1156	6.4988	9.1648	10.273	15.74	9.6924	16.623	8.3088	4.1354	6.0444	13.144	13.685	37.303	28.812	31.024	50.95	37.375	10.996	12.458	7.5264
1536.7		15.183	14.089	21.778	17.424	15.104	15.147	17.418	12.852	13.226	4.7486	12.76	10.787	16.654	36.814	24.106	8.1904	14.685	19.996	14.829	10.555	44.98	48.446	32.339	50.101	49.443	11.892	12.491	11.74	-2.6454	10.482	5.1468	15.46	11.883	12.554	5.668	15.966	4.6363	14.002	9.9584	3.1694	31.274	34.39	35.279	48.022	28.673	5.4979	3.8141	10.968
1535		17.96	1.7068	13.472	15.118	22.939	-0.5376	18.759	13.907	13.552	12.319	14.92	22.892	20.261	39.533	19.52	11.977	7.4085	12.328	5.3562	6.9452	39.54	51.933	31.975	41.258	49.91	8.6984	21.343	14.261	6.2295	13.01	12.401	7.374	8.9338	9.2338	10.894	9.0776	11.682	10.867	9.3177	8.2887	25.97	27.421	31.35	43.456	27.788	3.4542	4.4424	2.2274
1533.3		0.55348	10.233	17.528	11.901	15.32	-1.1317	16.099	8.2336	15.879	2.9809	17.444	12.634	18.595	25.887	15.296	3.2172	6.4955	15.386	8.2466	9.1537	30.644	56.874	27.973	44.413	49.647	7.6863	19.104	9.69	3.6497	5.5374	8.0183	5.1059	3.0747	12.095	13.029	12.188	7.8185	3.55	9.4037	5.2256	24.12	27.724	26.147	29.979	20.356	6.6828	-0.74757	11.486
1531.7		15.328	12.939	18.31	20.866	15.153	-0.63567	9.8021	13.832	16.204	3.8235	7.2381	11.828	14.563	38.42	11.071	8.4567	7.4001	16.989	16.045	7.3615	32.838	51.994	25.787	37.02	43.019	12.128	13.046	16.937	6.5239	3.1549	3.8166	4.2914	3.7597	7.3179	5.1631	3.8428	4.8631	5.5049	14.943	8.8884	28.449	30.752	20.941	38.136	29.65	3.0015	6.4259	11.653
1530		8.2838	5.8268	10.909	4.5563	14.804	3.3144	12.959	8.1573	15.438	3.9383	6.6679	6.8391	13.44	29.316	8.8454	7.5139	5.5769	7.1363	11.661	-1.1584	38.848	49.294	24.145	33.262	39.117	6.5688	14.623	10.547	1.5796	6.7716	7.4325	4.5674	-2.2837	8.3588	5.8419	4.2237	0.27069	4.1863	-0.063782	3.2776	14.958	28.323	28.46	37.018	17.852	4.4105	-0.21901	11.82
1528.3		1.7841	0.71332	10.78	20.064	15.545	3.9912	14.478	13.209	15.035	-0.85634	13.915	17.667	15.043	29.118	14.618	8.5705	8.8442	11.101	11.821	8.503	41.402	42.774	19.229	37.684	44.121	5.5545	13.473	9.6112	5.9076	2.3877	6.3205	4.4791	6.2174	11.581	11.793	10.058	0.405	8.5034	5.4741	6.2113	29.466	17.347	21.25	38.808	18.052	7.8189	3.136	5.0767
1526.7		1.1023	4.1449	11.014	16.663	11.739	3.0315	13.088	18.078	4.6312	4.5306	10.434	11.95	14.463	35.829	13.845	1.2631	7.9294	10.337	7.7985	9.9824	34.682	52.253	23.948	40.286	43.489	2.9036	15.96	4.3117	6.2356	14.912	8.8445	3.4816	7.8089	3.166	6.6527	7.165	5.0845	3.5474	3.0115	6.599	24.517	16.916	15.311	29.687	14.978	2.6816	5.0364	8.515
1525		4.4194	5.2116	7.7921	13.26	10.842	5.7073	19.697	6.9467	10.227	0.82594	8.9513	6.5938	12.063	24.355	11.071	4.864	8.4685	6.4809	9.5932	2.7339	31.234	51.185	21.21	18.159	41.763	0.97914	13.9	5.7389	4.9266	-1.8363	6.2769	7.9379	9.7625	3.1139	7.6935	0.45218	4.6722	8.9541	5.2751	6.2582	25.385	17.027	28.824	35.472	12.448	7.1799	9.3002	0.13437
1523.4		-0.26416	5.9138	6.2055	9.3115	11.943	4.9282	17.214	8.7234	5.0947	3.6663	7.1042	18.873	7.4808	25.425	8.1136	7.1917	4.2799	8.0787	7.7507	9.1214	39.056	48.115	23.561	37.303	37.127	9.2359	13.294	9.3475	-0.74629	4.687	4.0723	6.3936	9.7152	6.3339	5.0974	11.011	-1.9224	1.8147	4.447	5.371	17.16	18.228	22.154	18.347	10.28	-4.6861	8.6548	4.2986
1521.7		5.4152	3.1606	13.527	14.816	11.408	3.6031	12.185	5.5903	4.3256	-0.22098	5.6197	6.2428	-0.37537	26.13	10.792	4.246	5.1818	10.948	5.7256	3.5084	35.605	42.68	21.73	31.535	32.489	10.765	12.142	1.5013	4.4896	5.0278	1.5035	0.48524	16.031	-1.3559	1.5916	4.2967	-1.063	-4.2344	9.8001	5.3921	18.025	13.246	19.299	25.402	9.3838	1.2656	6.0093	2.826
1520		4.1848	4.4067	14.484	5.2297	13.416	3.7321	10.791	5.1838	8.8287	-3.0178	5.407	10.52	5.5855	23.197	2.9232	5.6634	5.7196	9.0895	4.6086	5.7132	33.243	45.425	19.533	31.585	32.395	5.9295	7.8993	7.2912	1.5434	-0.99564	0.3887	6.9401	9.4361	6.9537	6.8126	8.8539	7.2505	-0.28419	6.6071	5.5942	7.6151	13.171	14.988	22.818	15.031	1.9441	3.7273	1.8982
1518.4		-1.9554	0.74284	5.0763	11.097	-4.9396	2.0425	9.3973	8.7766	-0.66875	0.0032349	4.2842	2.6149	0.81808	18.08	10.326	2.3531	4.6207	12.139	7.8545	-0.8096	40.152	42.895	17.88	26.905	35.208	5.6392	13.474	1.2626	4.0515	-4.1106	3.637	3.7581	-0.61392	4.899	3.3057	14.138	3.3816	2.0291	7.2315	2.7045	14.295	17.821	13.039	24.051	15.405	4.2584	3.8089	5.8791
1516.7		2.0856	4.8965	7.486	1.145	9.431	6.7161	13.821	9.4596	4.7423	3.7511	6.4332	1.7994	9.686	26.961	-0.81644	5.7695	0.43042	14.642	5.8268	5.7581	39.06	39.273	17.135	25.315	38.565	5.5301	3.9576	0.6882	-3.2589	7.8648	-3.297	2.9394	9.3352	-0.429	1.2529	11.057	5.694	2.8872	2.4007	3.6322	8.427	7.9247	18.36	29.646	6.1413	0.75409	5.7085	7.314
1515		-6.0559	-0.58702	12.44	4.4653	10.164	0.84383	23.516	8.5055	8.3347	1.6805	0.21764	-0.2898	3.644	18.023	3.8578	1.3672	6.9671	10.781	3.9801	7.7799	30.331	43.468	17.843	28.45	37.012	4.1478	6.9863	4.8408	-1.6604	7.476	3.5866	-0.78892	5.2835	2.4242	1.3814	8.157	0.0060425	0.65395	9.0238	0.013626	15.831	10.754	17.134	19.239	-1.4876	-0.20528	4.699	4.3848
1513.4		0.71112	3.747	8.1207	-0.94252	5.8059	4.2439	17.393	11.551	2.1084	-1.2996	9.6375	-4.9253	0.69183	23.811	-0.19614	0.41905	2.9579	6.5547	-0.95828	-0.56222	33.782	45.661	16.367	27.947	41.457	-0.50765	9.8327	3.5387	5.3924	3.4503	-2.6212	1.4824	7.5945	7.8223	4.4185	2.1655	3.5903	2.9655	12.555	-7.0602	4.869	8.4908	14.634	21.558	0.88232	-2.8015	-3.0379	1.6369
1511.7		-1.2497	5.8984	4.3458	8.5581	2.5375	2.5526	9.9957	6.7773	6.6089	3.9018	3.4202	0.98355	5.1932	17.233	-4.6146	1.4704	-1.7789	8.5097	-0.26111	9.8225	36.322	50.944	13.254	24.897	44.082	3.3818	-4.7757	1.8726	2.6269	1.2422	-1.1931	3.5716	3.7229	0.67426	7.6369	12.537	2.4468	1.822	3.1772	6.956	22.451	4.7714	15.04	18.42	9.251	1.1473	4.1342	11.252
1510		0.42514	0.59462	5.2973	2.2399	14.541	2.1337	12.053	7.2759	14.745	2.5574	0.83829	2.8916	6.2392	29.562	6.0571	2.1576	3.1202	9.7365	6.7989	5.2978	39.952	46.225	19.412	29.3	48.525	0.72542	3.7064	12.57	1.4974	-1.3301	-0.12913	-5.2487	7.8506	3.5257	0.49123	11.816	0.5757	4.4962	3.4348	7.8806	21.85	12.869	19.809	18.19	9.8003	2.732	0.57898	0.50334
1508.4		2.0995	2.9265	9.8843	9.1938	9.0892	0.62344	10.291	6.1374	5.972	3.3946	-3.199	9.5259	8.1933	23.709	5.2732	-0.79201	10.201	1.8717	4.04	1.3183	38.126	53.504	11.568	31.883	46.783	4.614	7.2791	-1.4603	-1.4504	3.7334	0.20708	2.4761	6.8865	0.012955	5.5269	4.9135	1.6132	0.80624	10.055	0.07721	12.157	7.1466	23.121	17.776	-0.015259	8.498	2.8419	1.3905
1506.7		4.1368	-1.1058	1.0159	4.8743	9.0912	4.7492	14.347	8.0893	3.1983	1.686	5.1265	8.3413	11.601	16.581	-1.6931	-0.65114	3.8266	13.097	9.2803	7.3384	40.844	48.236	19.542	37.01	55.041	1.0476	1.397	-1.6726	1.4199	6.6146	3.0883	-3.0722	6.8308	8.6815	-2.5288	6.1916	1.7412	4.2067	3.5846	7.9095	16.825	10.332	8.6133	14.998	7.4408	2.4455	-2.168	-2.8138
1505		-0.73543	8.1339	4.874	15.645	10.183	-0.94356	21.129	9.4951	10.606	1.2497	-1.4579	6.4284	4.2807	24.724	-3.024	2.2165	8.3612	4.6848	3.429	0.81267	37.925	52.422	12.059	35.045	36.387	5.8444	2.9692	3.3877	2.2899	1.6771	2.5145	-2.6208	15.32	0.25856	1.5969	10.56	4.2325	0.87938	12.931	4.1046	5.129	10.243	15.377	18.762	10.168	3.3015	2.0948	-2.1093
1503.4		1.4827	7.373	5.4585	6.597	0.36554	0.27243	20.82	7.8094	9.1041	0.99509	8.6841	1.4239	3.5049	28.32	8.3716	3.4475	2.7135	3.9084	3.577	7.1958	45.731	52.06	17.666	29.26	49.369	6.4591	8.9047	-1.0068	-0.47658	1.2847	0.84932	7.4667	8.7172	2.7442	7.9039	7.1092	1.8143	11.37	9.7322	7.5719	12.704	-0.75613	11.411	11.071	4.3494	3.43	1.2666	1.1402
1501.7		-0.84555	7.1565	-0.32178	9.0025	9.2739	7.4878	12.328	4.6683	7.2378	3.649	6.6431	7.8725	5.6369	22.278	12.493	-0.23138	-0.75281	5.6764	6.633	5.942	32.627	51.151	15.453	40.2	45.803	3.6184	7.5669	0.41649	1.302	7.8005	5.5472	6.2808	9.3861	4.32	-5.7897	9.4757	7.7591	13.496	8.3503	9.038	13.913	15.152	12.897	9.0145	-0.01648	3.7396	3.8929	0.93456
1500		2.2806	3.4854	9.1703	0.8624	3.6366	3.0668	15.291	8.6178	8.826	5.3938	2.9654	4.8663	7.5868	27.69	4.251	0.45331	3.4172	9.9892	5.5068	7.779	39.34	43.878	18.512	33.866	50.782	6.414	2.7747	8.3853	-1.2829	6.3161	0.063004	2.3677	6.0548	-1.5589	-0.028915	10.751	5.8857	7.8036	8.4228	12.14	20.031	12.695	13.473	20.229	9.617	7.6855	1.6101	4.3651
1498.4		7.4063	3.9955	9.3888	15.085	14.544	4.1	22.434	12.385	10.777	4.5929	4.5597	10.405	13.718	17.645	16.372	6.0467	2.4959	6.3014	9.4708	0.88852	40.598	52.421	17.933	37.713	58.487	0.30029	6.3459	1.263	-0.049728	0.28587	-1.058	2.818	12.178	-3.2566	2.2769	10.207	4.921	7.5655	11.949	4.3329	11.238	6.7828	25.866	18.897	10.522	2.9037	4.6	-5.4774
1496.7		4.5315	-1.4949	6.152	18.944	16.542	8.4055	12.668	13.97	7.0921	2.7009	15.244	12.124	6.575	22.145	9.9461	7.4579	7.0289	5.5218	9.4342	4.1795	43.854	54.963	22.989	42.286	53.463	2.7316	-0.26504	-2.4049	1.1833	8.9824	4.1843	6.1771	11.39	3.4089	-1.5995	4.0267	7.4105	3.327	9.1118	10.525	22.988	18.687	20.257	21.927	17.062	0.48512	4.8626	1.7706
1495		8.2017	2.4687	15.096	13.348	17.084	6.7109	25.993	11.918	12.133	2.0814	5.746	16.025	7.4316	31.37	13.156	-2.0404	9.0162	14.378	13.033	9.1066	42.382	67.867	22.044	48.312	62.256	4.2535	12.942	7.5634	9.8708	5.3149	7.2444	4.2633	17.148	2.8013	-0.021652	14.391	2.627	5.8153	16.456	1.6252	27.102	14.409	31.737	23.138	12.511	-1.0247	1.1253	5.0183
1493.4		9.5074	14.431	12.221	15.569	18.716	-0.80252	21.135	17.137	11.538	6.7342	10.429	15.561	12.105	38.048	23.456	14.824	9.1848	14.688	12.268	16.579	55.999	68.587	19.461	55.79	59.956	11.229	10.149	6.2586	7.8307	11.647	1.3948	7.258	18.905	4.1929	8.4646	15.663	5.2976	9.5758	20.162	10.543	27.395	21.946	29.215	41.255	16.867	12.192	8.1151	4.2655
1491.7		18.267	9.1213	12.255	23.971	15.803	14.775	24.64	19.266	19.306	1.5688	16.929	23.278	20.597	34.544	20.847	13.507	10.808	6.8148	19.502	11.869	65.07	71.124	27.968	56.54	76.019	4.9325	12.992	4.9539	6.1545	11.978	4.6359	17.526	25.57	5.7662	1.678	18.753	12.514	7.5179	18.96	16.006	30.597	15.665	30.147	34.099	18.495	7.2272	10.378	12.422
1490		17.936	20.72	25.924	24.373	28.707	15.443	42.144	19.758	21.983	12.04	26.52	32.813	28.724	37.947	27.146	21.462	22.249	21.669	16.19	26.614	68.685	76.569	34.837	69.107	73.718	11.726	19.835	16.558	19.024	16.491	8.9676	8.1566	31.872	10.975	15.073	25.48	11.366	13.46	21.029	21.65	35.251	27.928	40.532	44.032	25.214	17.353	11.368	11.668
1488.4		24.15	30.136	32.866	28.956	35.065	17.02	49.467	24.43	31.204	13.783	31.382	43.074	34.486	42.984	37.444	22.508	17.508	24.522	22.332	24.63	84.662	92.376	44.25	85.127	89.959	15.428	23.768	21.071	8.9834	20.459	7.6624	19.514	44.354	8.9112	13.195	32.023	22.762	23.401	21.099	28.02	34.813	33.099	51.46	41.055	37.931	16.932	7.4483	20.915
1486.7		28	40.824	28.17	27.903	45.24	21.506	58.788	26.739	31.699	23.89	30.063	58.971	32.612	59.476	43.924	29.372	28.403	36.102	32.837	20.284	89.73	110	47.117	92.782	115.84	18.222	27.702	21.403	30.762	27.516	7.2661	22.691	52.655	15.756	15.68	46.02	23.614	20.615	32.258	28.027	48.375	39.359	60.023	51.349	31.556	22.512	22.075	17.797
1485		26.94	33.876	41.474	40.485	49.415	30.537	58.473	35.775	34.374	28.541	51.288	57.413	44.737	66.875	53.493	35.326	31.116	31.862	27.159	25.027	106.61	111.26	63.074	104.8	118.8	32.469	37.816	25.007	27.994	31.301	11.96	25.321	61.318	21.691	19.801	44.745	31.011	25.465	37.781	39.669	51.207	45.073	63.312	61.096	42.999	26.455	28.519	28.497
1483.3		34.607	50.2	39.868	46.158	61.954	35.386	66.885	36.265	39.05	31.375	53.421	66.4	45.043	62.455	63.245	39.825	36.011	35.986	38.026	38.862	109.13	117.61	63.938	121	130.13	25.989	45.932	25.52	33.954	32.903	16.291	38.133	70.527	23.626	26.467	54.559	30.953	26.496	50.759	45.675	59.857	45.15	73.509	78.297	51.895	36.397	21.145	33.016
1481.7		49.183	55.797	53.897	45.648	67.582	34.053	73.66	44.572	47.907	37.845	59.554	70.477	54.076	82.578	74.814	41.052	38.36	40.11	39.439	37.605	125.83	133.59	72.074	128.47	147.28	28.782	46.774	30.76	44.823	45.778	24.257	42.036	83.735	22.106	25.133	62.01	41.986	39.528	53.918	50.226	72.142	64.68	79.886	71.315	59.7	36.703	26.863	39.716
1480		52.122	56.483	56.654	58.411	68.119	43.083	82.253	42.152	47.672	38.679	65.141	88.008	70.745	96.701	72.927	38.46	46.163	51.141	43.759	39.621	126.35	141.76	78.572	136.66	154.61	44.119	53.616	31.091	46.237	39.744	33.132	39.03	90.033	38.949	33.981	68.369	45.382	39.286	61.803	53.685	74.789	65.118	91.353	83.968	57.504	41.554	29.125	37.688
1478.3		51.607	69.17	64.864	60.265	76.111	48.113	87.027	51.368	53.256	43.876	74.001	87.539	68.14	95.186	92.859	50.777	44.512	53.445	44.262	51.273	143.41	152.1	84.343	140.31	155.2	49.275	50.094	35.422	40.016	48.618	30.735	50.932	86.331	40.883	39.01	71.273	52.232	49.408	64.052	63.872	89.253	73.918	96.454	86.983	70.579	44.769	24.843	42.57
1476.7		59.091	71.856	70.71	68.663	88.101	52.052	89.8	56.765	61.203	44.527	71.222	93.796	74.081	107.12	91.335	58.366	49.406	60.294	54.581	53.471	147.93	162.26	86.112	144.5	173.26	51.885	67.118	45.935	44.521	47.492	29.427	49.562	93.538	43.18	34.766	71.995	53.628	52.075	72.665	68.057	89.716	89.626	104.64	98.906	69.836	45.438	34.015	47.087
1475		64.756	72.178	68.192	85.788	90.637	53.264	99.665	56.525	60.968	60.451	90.626	91.507	93.293	118.52	89.266	61.41	52.663	57.869	56.537	52.395	146.62	170.78	99.516	147.61	162.4	58.858	74.869	43.902	47.754	44.184	37.574	55.647	95.471	46.022	36.34	84.352	53.569	45.468	74.368	73.697	98.177	95.879	111.74	104.1	70.001	46.47	32.641	43.059
1473.3		70.967	88.864	81.855	84.549	99.172	69.203	94.074	64.467	66.914	57.103	93.12	114.31	93.778	120.27	105.2	62.999	55.738	72.353	58.31	56.774	168.23	172.4	106.01	165.25	190.08	63.832	63.893	54.415	55.35	52.33	43.539	60.822	102.31	50.319	45.55	86.71	59.51	56.135	74.434	78.246	113.18	114.5	142.84	118.57	90.347	48.957	41.632	47.758
1471.6		88.087	98.095	95.517	86.583	104.98	72.05	104.67	69.136	76.497	70.299	100.16	118.38	97.716	131.11	99.671	73.497	53.359	81.018	69.719	60.971	171.47	186.37	114.69	165.44	197.77	82.078	83.825	62.382	57.492	58.294	46.959	64.543	106.61	55.706	45.851	95.794	53.269	66.256	84.137	78.066	122.37	124.75	147.57	129.94	106.15	56.716	40.258	55.729
1470		90.661	96.053	107.36	105.34	114.42	80.898	110.16	81.077	83.534	80.405	109.38	127.55	112.93	159.78	117.6	73.813	71.707	84.774	83.855	74.259	188.34	205.44	125.18	189.63	207.45	73.597	75.213	64.35	60.544	61.895	55.832	70.627	115.45	63.639	63.606	94.332	65.392	72.195	91.294	91.342	139.56	144.09	166.85	147.13	121.77	59.93	45.249	54.61
1468.3		103.96	114.37	119.93	119.38	120.78	86.291	123.3	87.2	92.934	87.784	124.78	136.17	123.78	166.44	130.26	82.856	69.328	90.165	85.627	77.728	205.22	210.14	146.4	199.45	230.04	85.297	90.964	69.408	72.504	60.04	55.251	91.439	129.57	65.389	70.998	104.51	72.06	81.588	95.177	92.616	167.47	153.61	192.49	159.23	145.2	65.87	51.148	63.854
1466.6		122.9	123.97	131.05	141.96	132.58	95.138	134.62	93.867	99.243	92.981	141.46	158.78	145.89	192.55	149.64	89.535	80.402	105.01	93.217	82.47	222.27	231.93	164.52	208	255.18	98.633	112.9	80.83	85.192	77.821	70.488	94.25	139.32	75.32	77.116	116.68	84.182	82.8	108.88	106.07	187.56	177.49	213.4	187.88	151	68.902	52.866	73.462
1464.9		133.47	138.84	146.34	148.9	154.93	105.44	130.84	104.17	111.92	106.54	152.49	172.49	169.29	210.3	165.21	96.759	83.477	110.04	110.99	83.031	231.87	251.36	170.65	244.37	275.77	108.52	105.38	88.252	91.153	85.058	81.543	115.24	143.98	85.252	89.234	126.31	85.941	92.193	126.22	120.62	214.93	194.11	242.68	204.88	175.16	77.206	62.766	75.796
1463.2		146.23	154.06	166.91	161.47	171.47	121.38	147.98	112.66	125.68	122.83	176.98	192.38	183.77	222.96	176.77	114.17	100.19	128.7	117.12	95.772	261.83	281.14	200.59	255.28	291.81	120.58	119.85	103.86	96.205	87.021	88.416	116.42	157.91	107.18	97.353	143.75	91.882	103.04	130.1	133.71	230.11	216.53	266.86	233.34	206.59	87.51	68.666	88.858
1461.6		171.89	176.39	187.3	186.41	193.45	125.32	166.57	128.6	136.53	128.75	190.38	210.09	203.7	270.16	196.88	125.57	104.72	150.27	124.89	102.7	297.06	305.66	219.26	280.01	317.85	135.19	143.06	113.46	102.89	96.802	95.834	134.69	167.11	114.57	106.92	157.38	104.55	114.07	151.44	142.08	254.92	237.69	291.76	255.07	205.3	99.086	73.475	101.56
1459.9		179.19	171.98	206.6	211.17	205.44	134.53	180.97	131.08	148.3	145.4	209.06	229.07	224.55	270.08	208.26	132.98	111.61	146.21	136.66	108.53	298.84	324.53	229.75	308.2	333.17	158.89	149.35	122.7	118.31	113.49	109.07	147.13	177.95	121.77	111.77	178.65	111.04	122.37	167.32	154.62	283.38	268.48	319.21	288.8	242.55	103.57	77.194	99.527
1458.2		209.94	195.94	215.16	222.3	227.97	160.28	190.83	146.84	161.88	156.6	219.55	249.33	243.94	305.46	232.19	147.11	117.59	163.05	151.34	125.45	313.89	330.14	242.41	325.29	356.3	171.5	158.74	131.03	126.63	111.82	112.49	160.85	202.79	135.52	127.71	187.18	124.43	135.58	173.57	168.62	304.56	282.91	337.57	297.26	255.8	114.78	84.367	115.5
1456.5		210.7	201.17	230.82	236.33	228.87	163.68	201.24	158.96	168.37	156.71	230.76	255.58	256.78	311.94	248.3	151.24	124.31	168.98	150.2	125.65	336.76	347.38	249.99	343.1	373.61	193.38	168.86	145.36	121.14	120.69	119.36	162.21	192	143.82	136.91	194.08	132.92	137.16	181.45	168.99	311.55	298.42	357.57	315.9	272.32	121.82	87.358	121.11
1454.9		215.27	214.76	244.85	241.45	226.85	175.61	202.56	162.35	177.95	169.72	256.35	278.74	256.36	314.59	245.86	158.83	133.02	172.55	167.24	136.21	337.99	367.16	265.56	352.38	388.01	191.26	179.88	150.6	139.83	113.2	120.23	176.12	219.2	153.2	149.58	203.53	125.58	156.19	191.7	194.26	324	320.67	375.38	326.17	287.57	123.76	93.441	127.26
1453.2		228.21	228.53	249.23	249.3	255.93	170.1	198.6	170.29	179.35	170.74	265.75	282.63	270.11	335.42	255.24	156.97	137.54	185.58	168.28	142.22	350.31	381.85	286.05	363.65	405.87	196.05	173.63	157.3	139.97	124.61	135.65	181.11	228.77	146.41	145.51	209.7	137.53	160.49	192.67	191.53	345	330.91	382.1	338.45	306.63	121.33	94.069	126.86
1451.5		238.05	225.95	253.43	254.24	253.92	187.67	226.82	177.14	190.02	171.21	283.69	293.25	284.95	358.98	266.08	167.46	138.44	194.78	180.78	139.51	363.36	387.81	294.71	375.1	417.18	200.48	185.39	153.27	139.21	133.49	136.16	183.56	231.97	159.61	156.72	216.05	142.56	162.06	209.1	211.9	359.81	341.7	397.91	353.08	310.25	128.54	94.697	130.65
1449.8		256.99	226.63	275.64	266.63	261.18	193.25	231.96	180.71	191.78	188.77	281.63	290.95	305.43	369.63	271.46	171.41	148.78	200.9	181.09	140.25	364.22	405.41	295.55	390.91	417.21	212.73	199.68	168.51	151.35	133.81	151.4	191.1	224.27	161.18	164.66	223.5	157.23	166.55	212.44	202.99	373.16	358.85	430.27	377.72	328.58	140.85	105.14	134.44
1448.2		255.2	244.22	273.66	282.85	275.71	193.73	227.09	181.92	201.91	194.15	286.67	315.02	303.37	382.83	282.47	187.18	140.04	202.1	192.13	146.81	386.54	414.27	312.04	391.27	434.16	224.25	203.98	179.93	162.95	139.41	138.81	189.91	232.74	169.65	176.05	234.94	162.26	175.21	219.23	220.44	385.25	360	442.44	366.9	338.2	143.15	113.05	135.87
1446.5		262.5	264.54	281.68	286.69	289.69	202.03	232.04	190.22	202.76	199.71	300.43	319.27	317.67	400.38	293.86	176.59	154.93	208.76	183.72	149.01	401.22	429.32	319.79	401.26	451.46	231.77	210.82	187.54	162.74	144.65	151.5	206.54	251.59	188.31	179.26	237.66	158.38	172.79	229.11	217.71	406.06	369.15	446.07	395.17	333.44	152.55	111.31	147.11
1444.8		271.07	261.05	288.79	294.72	290.04	198.15	238.81	200.16	220.16	200.36	317.65	335.35	316.15	413.76	311.42	185.63	153.28	220.87	199.85	151.75	396.99	435.64	322.08	418.35	459.13	237.1	213.12	178.78	159.06	140.79	161.65	209.54	259.33	194.06	186.65	239.47	155.78	180.37	235.72	231.53	401.59	386.11	454.96	407.25	366.69	149.94	113.94	149.81
1443.1		264	253.37	293.54	296.75	306.76	206.82	234.12	193.92	203.01	200.29	316.13	322.32	322.63	412.59	306.25	183.22	148.18	216.62	201.62	155.58	405.13	441.24	317.65	421.25	454.07	235.17	223.6	195.66	163.39	136.57	159.06	206.9	245.81	187.81	190.22	244.37	152.08	201.4	236.34	227.9	420.4	389.99	455.68	392.98	369.75	150.43	118.75	138.87
1441.4		276.39	248.96	289.01	303.69	289.11	193.3	229.07	196.03	204.05	211.67	309.9	321.12	321.65	410.14	290	189.53	152.16	214.91	194.29	160.14	393.08	429.38	320.5	409.61	441.01	240.51	207.54	193.99	162.63	126.17	153.75	216.62	252.29	185.19	195.43	247.44	158.39	186.24	231.85	226.26	407.93	396.41	454.94	400.88	367.36	143.46	111.56	143.39
1439.8		269.69	243.83	299.57	289	294	196.69	233.11	184.34	207.09	196.87	298.93	325.56	328.13	401.7	295.2	177.67	149.05	216.48	185.88	150.52	377.94	427.69	318.25	396.14	416.86	244.75	217.11	182.33	151.32	133.77	157.72	206.34	231.86	190.39	189.18	229.62	153.24	182.36	224.47	228.44	416.92	390.65	438.2	407.15	369.15	143.03	113.1	141
1438.1		271.72	241.24	284.87	291.94	284.17	194.27	219.7	181.54	191.21	192.79	301.96	312.35	309.34	405.98	289.67	171.44	143.04	210.05	186.74	140.35	366.07	408.19	316.54	392.32	417.8	243	219.23	189.03	148.19	130.27	150.95	202.25	230.15	191.23	187.3	223.06	141.36	174.12	220.9	216.08	406.64	397.43	447.82	399.42	378.76	140.43	112.82	136.61
1436.4		263.75	229.02	291.98	295.24	283.61	182.39	194.83	181.12	187.88	186.35	284.27	294.97	307.82	389.35	272.5	171.39	139.38	201.8	173.05	137.82	339.47	381.24	302.47	385.22	377.29	237.43	204.44	183.18	136.71	122.6	141.46	191.97	216.08	186.25	192.32	214.69	137.12	168.79	224.6	204.08	394.35	371.67	423.26	390.41	362.74	131.28	98.905	125.67
1434.7		253.23	212.61	276.18	275.81	253.41	179.06	188.51	162.15	179.1	179.19	276.58	289.58	281.57	365.81	252.43	163.52	130.09	197.36	169.18	127.83	323.24	376.46	280.95	358.3	362.77	227.31	191.1	177.51	126.85	112.02	145.42	190.06	190.38	173.09	191.53	203.4	128.52	167.82	207.94	194.8	395.16	372.82	413.43	382.86	343.8	117.76	96.99	117.1
1433		241.8	201.84	276.92	267.66	247.22	165.72	179.09	166.26	180.86	173.66	249.79	273.84	270.96	368.27	242.72	152.56	125.9	188.57	163.67	122.58	300.1	350.78	281.06	326.47	332.8	210.47	171.76	170.03	116.45	104.53	135.21	174.33	174.68	167.75	174.01	184.12	120.83	152.31	186.37	184.8	371.78	355.42	389.41	367.31	341.77	113.52	95.075	120.52
1431.3		218.38	173.8	261.12	249.15	218.84	153.3	150.59	155.29	157.17	159.77	230.65	233.91	250.35	341.64	210.65	135.61	116.61	180.13	148.34	108.59	273.86	318	253.9	293.92	297.92	210.54	164.79	154.91	104.24	90.124	131.53	155.33	164.97	152.95	161.04	170.11	119.32	136.79	181.52	167.17	344.04	324.38	361.39	340.67	315.93	98.555	79.887	105.77
[truncated: 420 more rows]
[truncated: 206 more columns]

## Sheet: Fig.1f
lamda1 score	M262	M229	M397	M409	M381
[truncated: 10 more rows]

## Sheet: Fig.2b
Live single cell CH2/CH3	M262	M229	M397	M409	M381
[truncated: 30 more rows]

[truncated: 44 more sheets: Fig.2g, Fig.2h, Fig.3d, Fig.3f, Fig.3g top, Fig.3g bottom, Fig.3h, Fig.3i, Fig.3j, Fig.4b, Fig.4c, Fig.4d, Fig.4e, Fig.4f, Fig.4g, Fig.4h, Fig.4i, Fig.4j, Fig.4k, Fig.5b …]
